# Supplementary material for: Magnetic field filtering of the boundary supercurrent in unconventional metal NiTe2-based Josephson junctions
Source: Nat Commun. 2024 Mar 30;15:2785. doi: 10.1038/s41467-024-47103-z (PMC10981750; doi:10.1038/s41467-024-47103-z)
Supplement: Supplementary file 3 — Source Data [file 41467_2024_47103_MOESM3_ESM.zip]

Archive with 6 entries (5 files):
- Source data/
- Source data/Figure 1.xlsx
- Source data/Figure 2.xlsx
- Source data/Figure 3.xlsx
- Source data/Figure 4.xlsx
- Source data/Figure 5.xlsx
