# Supplementary material for: Magnetic field filtering of the boundary supercurrent in unconventional metal NiTe2-based Josephson junctions
Source: Nat Commun. 2024 Mar 30;15:2785. doi: 10.1038/s41467-024-47103-z (PMC10981750; doi:10.1038/s41467-024-47103-z)
Supplement: Supplementary file 3 — Source Data [file 41467_2024_47103_MOESM3_ESM.zip › Source data/Figure 1.xlsx]

## Sheet: Fig.1a
T (K)	R (Ω)	Bz (T)	MR
1.776	1.35735	14	1.05805
1.8262	1.3576	13.9999	1.05813
1.8426	1.35754	13.9999	1.05835
1.8582	1.35734	13.9995	1.05808
1.8717	1.35756	13.999	1.05807
1.8861	1.35737	13.9985	1.05822
1.9033	1.35714	13.9979	1.05785
1.921	1.35746	13.9972	1.05783
1.9365	1.35728	13.9964	1.05796
1.9515	1.35711	13.9956	1.05763
1.9728	1.35725	13.9945	1.05755
1.9871	1.35716	13.9939	1.05785
1.9949	1.35704	13.9929	1.05763
2.0087	1.35722	13.992	1.05781
2.0202	1.35696	13.9908	1.05783
2.033	1.357	13.9897	1.05763
2.0465	1.35777	13.9887	1.05787
2.059	1.35806	13.9875	1.05781
2.0737	1.35832	13.9866	1.05749
2.0848	1.35878	13.9854	1.05768
2.0967	1.3585	13.9844	1.05768
2.1087	1.35832	13.9832	1.05743
2.1203	1.35854	13.9819	1.0575
2.131	1.35825	13.9809	1.05735
2.1401	1.35807	13.9794	1.05701
2.1477	1.35831	13.9784	1.05699
2.158	1.35809	13.9772	1.05688
2.1665	1.35809	13.976	1.0568
2.1766	1.35842	13.9748	1.0571
2.1886	1.35819	13.9736	1.05682
2.2001	1.35818	13.9724	1.05665
2.2066	1.35835	13.9713	1.05675
2.2087	1.35799	13.9701	1.05647
2.212	1.35812	13.9689	1.05633
2.222	1.35825	13.9672	1.0565
2.2387	1.35794	13.9665	1.05609
2.2545	1.35808	13.9652	1.05602
2.2638	1.35827	13.9639	1.05623
2.264	1.35806	13.9627	1.05594
2.2677	1.35832	13.9612	1.05592
2.2794	1.35847	13.96	1.0559
2.2946	1.35821	13.9588	1.05567
2.3051	1.35824	13.9576	1.05573
2.3052	1.35859	13.9564	1.05575
2.307	1.3586	13.9552	1.05532
2.3087	1.35846	13.9539	1.0553
2.3204	1.3584	13.9527	1.05515
2.3365	1.35829	13.9515	1.05489
2.3459	1.35856	13.9503	1.05505
2.3462	1.35828	13.9487	1.05497
2.3479	1.3586	13.9478	1.05485
2.3497	1.35846	13.9462	1.055
2.3544	1.35817	13.945	1.05489
2.3737	1.35796	13.9437	1.05467
2.3776	1.35838	13.9425	1.05481
2.3803	1.35823	13.9413	1.05461
2.3837	1.35805	13.94	1.05441
2.384	1.35845	13.9389	1.05459
2.3853	1.35827	13.9376	1.05437
2.3988	1.3581	13.9364	1.05447
2.4151	1.35815	13.9347	1.05449
2.4187	1.35826	13.9339	1.05405
2.421	1.35827	13.9323	1.05393
2.4263	1.35839	13.9313	1.05399
2.4341	1.35804	13.9298	1.05371
2.436	1.35819	13.9286	1.05362
2.4386	1.35842	13.9273	1.05364
2.4619	1.35821	13.9262	1.05331
2.4761	1.35841	13.9249	1.0534
2.479	1.35831	13.9237	1.05345
2.4824	1.35841	13.9225	1.05307
2.4855	1.35795	13.9208	1.05306
2.489	1.35801	13.92	1.05307
2.4899	1.35826	13.9188	1.05276
2.4949	1.35805	13.9175	1.05284
2.5001	1.35848	13.9161	1.0527
2.5019	1.35809	13.9147	1.05236
2.5089	1.35854	13.9134	1.05254
2.5103	1.35834	13.9123	1.05244
2.5143	1.35842	13.911	1.05211
2.5175	1.35827	13.9094	1.05231
2.5188	1.35833	13.9085	1.05214
2.5202	1.35852	13.9074	1.05192
2.5279	1.35856	13.9059	1.052
2.5329	1.35828	13.9049	1.05168
2.5341	1.35836	13.9034	1.05145
2.5382	1.3584	13.9019	1.05164
2.5447	1.35846	13.9008	1.05148
2.5493	1.35826	13.8994	1.05123
2.5511	1.35817	13.8983	1.05113
2.5532	1.35858	13.897	1.05093
2.5621	1.35828	13.8955	1.05095
2.5621	1.35825	13.894	1.05112
2.567	1.35856	13.8931	1.05073
2.5734	1.35849	13.892	1.05053
2.5756	1.35851	13.8907	1.05073
2.58	1.35825	13.8891	1.05054
2.5825	1.35817	13.8883	1.05044
2.5949	1.35841	13.8866	1.05061
2.6033	1.35843	13.8854	1.05025
2.608	1.3584	13.8841	1.05014
2.6116	1.35817	13.8829	1.05021
2.6128	1.35838	13.8817	1.04987
2.6175	1.35823	13.88	1.04989
2.6217	1.35852	13.8793	1.04983
2.622	1.35825	13.878	1.04952
2.6369	1.35814	13.8764	1.04966
2.6458	1.35826	13.8756	1.04957
2.657	1.35822	13.8743	1.04931
2.6578	1.35831	13.8727	1.0495
2.6594	1.35828	13.8714	1.04942
2.6635	1.35849	13.8701	1.04915
2.6711	1.35814	13.8689	1.04923
2.6717	1.35839	13.8675	1.04899
2.6719	1.35836	13.8665	1.04869
2.6903	1.3581	13.8652	1.04879
2.7003	1.35831	13.8636	1.04871
2.7122	1.35811	13.8625	1.04859
2.7251	1.35844	13.8611	1.04882
2.7431	1.35844	13.8599	1.04868
2.7564	1.35819	13.8586	1.04843
2.7592	1.35819	13.8573	1.04851
2.7599	1.35824	13.8561	1.04825
2.7624	1.35795	13.8549	1.04801
2.7703	1.35799	13.8537	1.04811
2.7706	1.35852	13.8524	1.04788
2.7719	1.35823	13.8508	1.04781
2.7863	1.35824	13.8495	1.04814
2.7989	1.35809	13.8483	1.04785
2.8022	1.35824	13.8471	1.04768
2.8023	1.3584	13.8462	1.04761
2.8044	1.35831	13.8447	1.04728
2.8123	1.35842	13.8434	1.04727
2.8145	1.35808	13.8422	1.04741
2.8147	1.35836	13.8409	1.04711
2.8318	1.35823	13.8397	1.04704
2.8424	1.35814	13.8383	1.04708
2.8469	1.35853	13.8372	1.04677
2.8477	1.35855	13.8359	1.04678
2.8493	1.35809	13.8348	1.04685
2.854	1.35819	13.8331	1.04652
2.8559	1.35824	13.8317	1.0465
2.8627	1.35842	13.8306	1.04658
2.8775	1.35822	13.8293	1.04635
2.8828	1.35873	13.8281	1.04646
2.8841	1.35845	13.8268	1.0462
2.8885	1.35816	13.8256	1.04589
2.8895	1.35843	13.8243	1.04598
2.8901	1.35853	13.8228	1.04585
2.8926	1.35852	13.8215	1.04565
2.9027	1.35838	13.8207	1.04578
2.9158	1.35858	13.8195	1.04551
2.9168	1.35832	13.8178	1.04527
2.9184	1.35826	13.8164	1.04542
2.9217	1.35839	13.8152	1.04528
2.9244	1.35814	13.8139	1.0452
2.9261	1.35799	13.8128	1.0454
2.9269	1.35855	13.8115	1.04519
2.9388	1.35837	13.8103	1.04499
2.9469	1.35808	13.8086	1.04511
2.9478	1.35848	13.8078	1.04481
2.9501	1.35849	13.8062	1.0447
2.9523	1.35804	13.8053	1.04474
2.9529	1.35831	13.8037	1.04447
2.9569	1.35865	13.8025	1.04461
2.9573	1.35831	13.8012	1.04487
2.9625	1.35834	13.8001	1.04455
2.9745	1.35812	13.7987	1.04443
2.9798	1.35857	13.7976	1.0444
2.9819	1.35842	13.7958	1.04414
2.9826	1.35819	13.7946	1.04438
2.986	1.35825	13.7933	1.04454
2.9861	1.35834	13.7921	1.04416
2.9886	1.35846	13.7913	1.04417
2.9899	1.35831	13.7897	1.04423
2.9999	1.35838	13.7885	1.04394
3.01	1.35828	13.7873	1.04401
3.015	1.3584	13.786	1.04384
3.0152	1.35861	13.7847	1.04352
3.0173	1.35849	13.7834	1.04362
3.0179	1.35824	13.7821	1.04347
3.0196	1.35821	13.7809	1.04312
3.0201	1.35841	13.7797	1.04312
3.0286	1.35853	13.7784	1.04296
3.0395	1.3584	13.7772	1.0427
3.0461	1.35833	13.7755	1.04286
3.0489	1.35828	13.7742	1.04271
3.049	1.35822	13.773	1.04257
3.0492	1.3581	13.7718	1.04276
3.053	1.3583	13.7705	1.04247
3.0537	1.35851	13.7693	1.04241
3.0568	1.3581	13.768	1.04252
3.0674	1.35854	13.7668	1.04228
3.0783	1.35856	13.7653	1.04217
3.0787	1.35864	13.7639	1.0423
3.082	1.35837	13.7627	1.04202
3.0824	1.35841	13.7619	1.04195
3.0875	1.35839	13.7603	1.042
3.089	1.35858	13.7594	1.04169
3.0911	1.35835	13.7578	1.04172
3.0927	1.35871	13.7566	1.04165
3.1026	1.35876	13.7553	1.04133
3.1139	1.35856	13.7541	1.04146
3.1147	1.3585	13.7528	1.0414
3.1151	1.35878	13.7515	1.04097
3.1219	1.35865	13.7503	1.04091
3.1221	1.35858	13.7487	1.04077
3.1228	1.35856	13.7479	1.04058
3.1271	1.35837	13.7466	1.04068
3.1276	1.35874	13.7449	1.04052
3.1317	1.35872	13.7437	1.04027
3.1423	1.35842	13.7424	1.04044
3.1473	1.35849	13.7413	1.04041
3.1474	1.35838	13.7401	1.04015
3.1518	1.35861	13.7388	1.0402
3.1531	1.35857	13.7373	1.03995
3.1553	1.35873	13.7363	1.03974
3.159	1.35875	13.735	1.03993
3.1613	1.35876	13.7337	1.0397
3.1626	1.35853	13.7326	1.03958
3.1626	1.3583	13.7309	1.03969
3.1763	1.35866	13.7296	1.03943
3.18	1.35845	13.7284	1.03923
3.1816	1.35877	13.7271	1.03919
3.1839	1.3584	13.7259	1.03888
3.185	1.35904	13.7247	1.03892
3.1883	1.35855	13.7234	1.03913
3.1914	1.35875	13.7222	1.03885
3.1918	1.35881	13.7209	1.03872
3.194	1.35863	13.7197	1.03875
3.1979	1.3586	13.7185	1.03851
3.2085	1.35879	13.7169	1.03857
3.2094	1.35868	13.7156	1.03857
3.2109	1.35828	13.7144	1.03836
3.2153	1.35877	13.7131	1.03841
3.2183	1.35857	13.7118	1.03857
3.2188	1.35852	13.7106	1.03834
3.2233	1.3587	13.7093	1.03828
3.2255	1.35892	13.7082	1.03838
3.2277	1.35907	13.7069	1.03816
3.2301	1.35864	13.7054	1.0383
3.2415	1.35842	13.704	1.03821
3.2419	1.35845	13.7027	1.03795
3.2433	1.35871	13.7015	1.03807
3.2461	1.35879	13.7003	1.03796
3.2508	1.3587	13.699	1.03768
3.2528	1.3588	13.6978	1.03786
3.2533	1.35863	13.6963	1.03773
3.2566	1.35874	13.6949	1.03758
3.2574	1.35847	13.694	1.03758
3.2638	1.35843	13.6927	1.03743
3.2738	1.35855	13.6913	1.0372
3.2739	1.3587	13.69	1.03736
3.275	1.35884	13.6888	1.03721
3.2766	1.35878	13.6874	1.03704
3.2803	1.35905	13.6863	1.03708
3.2809	1.35871	13.685	1.03686
3.2829	1.35883	13.6838	1.03671
3.2831	1.35866	13.6825	1.03678
3.2915	1.35869	13.6813	1.03652
3.2991	1.35873	13.6798	1.03634
3.2997	1.3591	13.6788	1.03666
3.3002	1.35898	13.6772	1.03643
3.3013	1.35872	13.6759	1.03616
3.3068	1.35889	13.6747	1.03622
3.3069	1.35877	13.6733	1.03598
3.3071	1.35893	13.6722	1.03586
3.3092	1.35866	13.6709	1.03597
3.3155	1.35858	13.6698	1.0356
3.3246	1.35897	13.6685	1.03559
3.325	1.35856	13.6673	1.03554
3.327	1.35882	13.6659	1.03527
3.3273	1.3586	13.6648	1.03535
3.3315	1.35872	13.6634	1.03529
3.3316	1.35888	13.6618	1.03493
3.3333	1.35865	13.6606	1.03502
3.334	1.35861	13.6593	1.03494
3.3419	1.3588	13.6581	1.03466
3.3503	1.35884	13.6568	1.0349
3.3509	1.35898	13.6555	1.03477
3.352	1.35879	13.6543	1.03456
3.3537	1.35871	13.653	1.03474
3.3575	1.35857	13.652	1.03463
3.3587	1.35873	13.6507	1.03446
3.3629	1.35898	13.6489	1.03453
3.3641	1.35886	13.6477	1.03427
3.3643	1.35896	13.6466	1.03397
3.3735	1.35902	13.6453	1.03408
3.3793	1.35905	13.644	1.03397
3.3815	1.35865	13.6428	1.03397
3.3816	1.35909	13.6416	1.03424
3.3817	1.35873	13.6404	1.03384
3.3849	1.35902	13.6391	1.03343
3.3853	1.35891	13.6379	1.03355
3.3867	1.35891	13.6363	1.03333
3.3878	1.35915	13.635	1.03334
3.3944	1.35904	13.6337	1.03356
3.4026	1.35877	13.6325	1.03315
3.4053	1.35877	13.6312	1.03308
3.4066	1.35902	13.63	1.03314
3.4089	1.35908	13.6288	1.03287
3.4104	1.35904	13.6276	1.03285
3.4131	1.35905	13.6264	1.03289
3.4155	1.35932	13.6247	1.03246
3.4158	1.35898	13.6236	1.03245
3.4175	1.35899	13.6222	1.03252
3.4227	1.35883	13.6214	1.03219
3.4331	1.35892	13.6202	1.03236
3.4419	1.35883	13.6185	1.03245
3.4427	1.35908	13.6172	1.03214
3.4439	1.35895	13.616	1.03203
3.4443	1.35906	13.6148	1.03177
3.4471	1.35889	13.613	1.03147
3.4474	1.359	13.6119	1.03156
3.4477	1.3586	13.6106	1.0314
3.455	1.35876	13.6093	1.03111
3.4637	1.35903	13.6085	1.0312
3.4661	1.35874	13.6069	1.03124
3.4662	1.35893	13.6056	1.03097
3.4697	1.35898	13.6045	1.03107
3.4702	1.35914	13.6031	1.03091
3.4721	1.35904	13.602	1.03061
3.4729	1.35879	13.6006	1.0308
3.4775	1.35916	13.5994	1.03063
3.4863	1.35899	13.5981	1.03046
3.4935	1.35892	13.5965	1.03045
3.4947	1.35925	13.5953	1.03017
3.495	1.35906	13.5945	1.03002
3.4972	1.35916	13.5932	1.03013
3.4989	1.35926	13.592	1.02979
3.5003	1.35916	13.5904	1.02969
3.5016	1.35904	13.5891	1.02969
3.5044	1.35911	13.5879	1.02944
3.5133	1.35905	13.5865	1.02959
3.522	1.35924	13.5854	1.02964
3.5231	1.35889	13.5841	1.02926
3.5255	1.35884	13.5829	1.02935
3.5257	1.35917	13.5813	1.02948
3.5279	1.35926	13.5799	1.02921
3.5296	1.35899	13.5787	1.02932
3.5305	1.35897	13.5779	1.0291
3.532	1.35883	13.5766	1.02876
3.5405	1.35884	13.5754	1.02896
3.5491	1.35913	13.574	1.02881
3.5555	1.35883	13.5725	1.02855
3.5563	1.35886	13.5713	1.02864
3.5571	1.35903	13.57	1.02845
3.5583	1.35868	13.5688	1.02826
3.5604	1.35895	13.5675	1.02856
3.5608	1.35911	13.5663	1.02833
3.5622	1.35882	13.565	1.02826
3.5697	1.35903	13.5639	1.0284
3.5781	1.35906	13.5626	1.02801
3.5858	1.35871	13.5614	1.02788
3.587	1.35927	13.5597	1.02799
3.5887	1.35886	13.5589	1.02764
3.589	1.35923	13.5575	1.0276
3.59	1.35887	13.556	1.02765
3.5935	1.35899	13.5548	1.02745
3.5944	1.35902	13.5535	1.0275
3.5949	1.35902	13.5519	1.0277
3.6026	1.35929	13.5507	1.02739
3.6154	1.35914	13.5497	1.02728
3.6231	1.35911	13.5486	1.02738
3.6242	1.35936	13.5469	1.02702
3.6242	1.35902	13.5456	1.02698
3.6271	1.35931	13.5444	1.02705
3.6289	1.35933	13.5431	1.02664
3.629	1.35955	13.5419	1.02669
3.6334	1.35932	13.5407	1.02673
3.6341	1.35933	13.5395	1.02632
3.6387	1.35921	13.5382	1.02629
3.6492	1.359	13.537	1.02647
3.6592	1.3593	13.5357	1.02615
3.664	1.35909	13.5341	1.02622
3.6647	1.35946	13.5328	1.02612
3.6663	1.35937	13.5316	1.02579
3.6671	1.35928	13.5303	1.02584
3.6692	1.35954	13.5291	1.02584
3.6702	1.3594	13.5278	1.02558
3.6718	1.35933	13.5262	1.0256
3.6801	1.35931	13.5253	1.02532
3.6924	1.35938	13.5237	1.0252
3.7012	1.35956	13.5225	1.02544
3.7115	1.35932	13.5213	1.02507
3.725	1.35948	13.5201	1.02474
3.74	1.35961	13.5188	1.02491
3.7485	1.35928	13.5176	1.02481
3.7617	1.35932	13.5164	1.02477
3.7662	1.35934	13.5146	1.0249
3.7696	1.35982	13.5138	1.0247
3.7702	1.35946	13.5126	1.02456
3.7708	1.35962	13.5109	1.02472
3.7711	1.35985	13.5096	1.02457
3.7722	1.35968	13.5084	1.02431
3.7734	1.35952	13.5072	1.02434
3.7747	1.35979	13.5059	1.02403
3.775	1.35997	13.5047	1.02395
3.7812	1.35979	13.5035	1.02401
3.7883	1.35952	13.5022	1.02368
3.7891	1.35958	13.5009	1.02364
3.7914	1.3598	13.4993	1.02365
3.7925	1.35952	13.4981	1.02336
3.795	1.35975	13.4969	1.02329
3.7958	1.35967	13.4956	1.02333
3.7973	1.35948	13.4943	1.02317
3.7996	1.3595	13.4931	1.02325
3.8005	1.35937	13.4918	1.02333
3.8058	1.35951	13.4906	1.02291
3.8154	1.35979	13.4893	1.02289
3.8241	1.35954	13.4878	1.02291
3.8304	1.35952	13.487	1.02249
3.8321	1.35978	13.4852	1.02242
3.8329	1.35968	13.4844	1.02235
3.8333	1.35977	13.4827	1.02218
3.8354	1.35997	13.4815	1.02231
3.8432	1.35969	13.4803	1.02227
3.8544	1.36004	13.479	1.02204
3.8674	1.36022	13.4778	1.02203
3.8806	1.35999	13.4764	1.02196
3.8917	1.36028	13.4752	1.0217
3.8991	1.3603	13.474	1.02167
3.9025	1.36003	13.4725	1.02153
3.905	1.36032	13.4712	1.02129
3.9131	1.36023	13.4699	1.02148
3.9246	1.36	13.4687	1.02134
3.9394	1.36023	13.4674	1.02106
3.9555	1.36043	13.4662	1.02123
3.9761	1.36013	13.465	1.02119
3.9887	1.36018	13.4632	1.02101
3.998	1.36038	13.4624	1.02107
4.0054	1.36017	13.4612	1.02082
4.0125	1.36046	13.4598	1.02058
4.0208	1.36074	13.4583	1.02085
4.0317	1.36053	13.457	1.02079
4.0465	1.36079	13.4559	1.02065
4.0638	1.36092	13.4546	1.02074
4.0817	1.36073	13.4534	1.02056
4.1025	1.36097	13.452	1.02039
4.1143	1.36113	13.4507	1.02042
4.1239	1.36097	13.4495	1.02011
4.1337	1.36123	13.4484	1.01998
4.1451	1.36137	13.4471	1.02011
4.158	1.36121	13.4459	1.01989
4.1722	1.36143	13.4446	1.0198
4.1936	1.3616	13.4429	1.02005
4.2112	1.36139	13.4418	1.01973
4.2287	1.36179	13.4405	1.01958
4.2448	1.36169	13.4392	1.01942
4.2586	1.36152	13.438	1.01904
4.2703	1.36192	13.4368	1.01902
4.2817	1.36177	13.4352	1.01905
4.2996	1.36155	13.4341	1.01881
4.3157	1.36181	13.433	1.01887
4.3338	1.36217	13.4319	1.0189
4.3526	1.36214	13.4301	1.01868
4.3706	1.36223	13.4288	1.01884
4.3868	1.3625	13.4277	1.0188
4.4035	1.36218	13.4264	1.01844
4.4101	1.36237	13.4251	1.01831
4.4225	1.36258	13.4239	1.01816
4.4337	1.36212	13.4227	1.01778
4.4475	1.36228	13.4214	1.0178
4.4636	1.36255	13.4202	1.01771
4.4809	1.36246	13.4186	1.01757
4.4976	1.36265	13.4173	1.01766
4.5168	1.36293	13.4161	1.01741
4.528	1.36264	13.4148	1.01711
4.5371	1.36286	13.4136	1.01727
4.5458	1.36306	13.4122	1.01715
4.5559	1.36284	13.4111	1.017
4.5675	1.36299	13.4098	1.01705
4.5807	1.36339	13.4081	1.0167
4.5949	1.36324	13.4074	1.01658
4.6186	1.36322	13.4062	1.01689
4.6316	1.36365	13.4048	1.01656
4.6432	1.36374	13.4031	1.01634
4.6536	1.36359	13.4021	1.0164
4.6636	1.36383	13.4007	1.01612
4.6748	1.36375	13.3995	1.0163
4.6883	1.36344	13.3982	1.01645
4.7102	1.36375	13.3971	1.01611
4.7278	1.36376	13.3957	1.01601
4.7445	1.36374	13.3945	1.01609
4.7583	1.36411	13.3932	1.01585
4.7942	1.36393	13.3921	1.01585
4.829	1.36425	13.3904	1.01572
4.8491	1.36437	13.3896	1.01542
4.8583	1.36427	13.3879	1.01548
4.8706	1.36465	13.3866	1.01546
4.8847	1.3648	13.3854	1.01513
4.8938	1.3646	13.3841	1.01533
4.9023	1.36485	13.383	1.01524
4.9116	1.36482	13.3817	1.01493
4.9228	1.36468	13.3805	1.01499
4.9358	1.36499	13.3792	1.01468
4.9499	1.36487	13.3779	1.01431
4.9637	1.36478	13.3764	1.0144
4.9754	1.36515	13.3751	1.01419
4.9867	1.365	13.3743	1.01407
4.9912	1.36496	13.3726	1.01421
5.0005	1.36541	13.3714	1.01402
5.0098	1.36533	13.3701	1.01397
5.0214	1.36536	13.3689	1.01415
5.0299	1.36566	13.3678	1.01381
5.0474	1.36565	13.3664	1.01389
5.0642	1.36559	13.3653	1.01416
5.0755	1.36588	13.3636	1.01398
5.0846	1.36577	13.3623	1.01394
5.0917	1.36562	13.3613	1.01388
5.099	1.366	13.3599	1.01353
5.1116	1.36609	13.359	1.01359
5.1238	1.36589	13.3577	1.01349
5.1372	1.36613	13.3566	1.01316
5.1506	1.36614	13.3549	1.01319
5.1634	1.36589	13.3536	1.01311
5.1752	1.36619	13.3524	1.01282
5.1862	1.36616	13.3511	1.01287
5.196	1.3661	13.35	1.01273
5.2048	1.3664	13.3487	1.01246
5.2159	1.3663	13.3475	1.01266
5.2219	1.36627	13.3461	1.01265
5.2353	1.36658	13.3449	1.01232
5.2462	1.36651	13.3436	1.01237
5.2574	1.36649	13.342	1.01224
5.2686	1.36695	13.3412	1.01215
5.279	1.36693	13.3395	1.01224
5.2876	1.36691	13.3383	1.012
5.2944	1.36723	13.337	1.01175
5.3006	1.3669	13.3358	1.01181
5.308	1.36684	13.3345	1.01147
5.3176	1.36718	13.3333	1.01143
5.329	1.36708	13.332	1.0117
5.3448	1.36723	13.3304	1.01141
5.3523	1.36752	13.3296	1.01122
5.3646	1.36735	13.3278	1.01126
5.371	1.36742	13.3267	1.01099
5.376	1.36766	13.3254	1.01085
5.3813	1.36743	13.3243	1.01111
5.3881	1.36757	13.3229	1.01081
5.3969	1.36775	13.3217	1.01068
5.4071	1.36749	13.3204	1.01062
5.4212	1.36761	13.3192	1.01023
5.4306	1.36799	13.318	1.01025
5.438	1.36775	13.3168	1.01053
5.444	1.36797	13.3155	1.01025
5.45	1.36808	13.3143	1.01023
5.457	1.36777	13.3126	1.01018
5.4649	1.36792	13.3114	1.00992
5.4764	1.36823	13.3102	1.01
5.4821	1.36811	13.3089	1.00979
5.49	1.36839	13.3077	1.00936
5.4966	1.36829	13.3064	1.00944
5.5043	1.36814	13.3052	1.00944
5.5104	1.36848	13.3039	1.0093
5.5172	1.36838	13.3027	1.00945
5.5248	1.36823	13.3015	1.00922
5.5335	1.36853	13.3002	1.00893
5.5429	1.36857	13.299	1.009
5.5521	1.36849	13.2977	1.00874
5.56	1.36879	13.2961	1.00855
5.5661	1.36862	13.2949	1.00887
5.5707	1.36846	13.2936	1.0086
5.5765	1.36882	13.2924	1.00836
5.5828	1.36866	13.2911	1.00836
5.5914	1.3685	13.2899	1.00802
5.6014	1.36887	13.2883	1.00805
5.6111	1.36874	13.2873	1.00816
5.6196	1.36883	13.2858	1.00789
5.6268	1.36904	13.2845	1.00781
5.6362	1.36884	13.2833	1.00783
5.6446	1.36889	13.282	1.00765
5.6541	1.36928	13.2808	1.0077
5.664	1.36918	13.2795	1.00772
5.673	1.36913	13.2784	1.00732
5.6804	1.36936	13.2771	1.00734
5.6864	1.36928	13.2759	1.00741
5.6921	1.36945	13.2742	1.0072
5.6988	1.36958	13.2728	1.0073
5.7071	1.36931	13.272	1.00728
5.7198	1.36944	13.2704	1.00696
5.7292	1.36955	13.2692	1.00706
5.7377	1.36923	13.2679	1.00706
5.7448	1.36938	13.2667	1.00669
5.7503	1.36965	13.2654	1.00679
5.7547	1.36936	13.2642	1.00684
5.7588	1.36947	13.2629	1.00652
5.7641	1.3696	13.2618	1.00665
5.7715	1.36945	13.2605	1.00638
5.7842	1.36956	13.2588	1.00612
5.7942	1.36969	13.258	1.00609
5.8031	1.3695	13.2568	1.0058
5.8102	1.36969	13.2555	1.0056
5.8164	1.36981	13.2543	1.00583
5.823	1.36968	13.2529	1.00566
5.8305	1.37005	13.2514	1.00548
5.8386	1.37026	13.2502	1.00557
5.8466	1.37009	13.2489	1.00522
5.8531	1.37028	13.2477	1.00496
5.8584	1.37038	13.2463	1.00521
5.8652	1.37015	13.2452	1.00502
5.8717	1.3703	13.2439	1.00499
5.8795	1.37037	13.2422	1.00509
5.8879	1.37002	13.2414	1.00485
5.8961	1.37024	13.2397	1.0047
5.905	1.37045	13.2385	1.00473
5.9102	1.3703	13.2372	1.00445
5.9149	1.37064	13.236	1.00439
5.9196	1.37065	13.2343	1.00447
5.9248	1.37045	13.2334	1.00417
5.9308	1.3708	13.2323	1.0041
5.9378	1.37093	13.2308	1.00425
5.9451	1.37056	13.2294	1.00401
5.9521	1.37094	13.2285	1.00412
5.9586	1.3711	13.227	1.00406
5.9652	1.37108	13.2257	1.00364
5.9746	1.37146	13.2245	1.00368
5.9818	1.3713	13.2233	1.00375
5.9888	1.37087	13.222	1.00352
5.9951	1.37113	13.2207	1.00366
6.0008	1.37101	13.2195	1.00363
6.0065	1.37089	13.2181	1.00338
6.0143	1.37125	13.2169	1.00349
6.0203	1.37126	13.2153	1.00327
6.0262	1.37102	13.214	1.00288
6.0321	1.3712	13.2128	1.00295
6.0383	1.37106	13.2115	1.00283
6.0445	1.37112	13.2103	1.00251
6.0504	1.37151	13.2091	1.00261
6.0558	1.37153	13.2078	1.00257
6.0609	1.37145	13.2066	1.00245
6.068	1.37177	13.2049	1.00261
6.072	1.37163	13.2037	1.00248
6.081	1.37158	13.2026	1.0022
6.0855	1.37203	13.2013	1.00222
6.0919	1.37199	13.2	1.00211
6.0992	1.37186	13.1987	1.00187
6.1042	1.37201	13.1975	1.00201
6.1093	1.37158	13.1957	1.00177
6.1145	1.37154	13.195	1.00149
6.1198	1.372	13.1937	1.00179
6.1253	1.37177	13.1921	1.00169
6.1312	1.37197	13.1909	1.00167
6.1374	1.37216	13.1896	1.00171
6.1456	1.37184	13.1884	1.0013
6.1496	1.37207	13.187	1.00113
6.1567	1.37224	13.1858	1.00108
6.1598	1.37204	13.1845	1.00089
6.1655	1.37236	13.183	1.00092
6.1704	1.37247	13.1817	1.00096
6.1763	1.37222	13.1809	1.0006
6.1832	1.37246	13.1797	1.00059
6.1903	1.37239	13.178	1.00062
6.199	1.37218	13.1768	1.00034
6.2042	1.37255	13.1756	1.00035
6.2082	1.37267	13.1743	1.00043
6.2115	1.37241	13.173	1.0001
6.2149	1.37257	13.1714	1.00011
6.2191	1.37267	13.1701	1.00017
6.2243	1.37245	13.1692	0.99976
6.232	1.37276	13.1675	0.99984
6.2359	1.37276	13.1664	0.99976
6.2433	1.3725	13.1651	0.99957
6.2481	1.37261	13.1639	0.99974
6.2521	1.37267	13.1626	0.99956
6.2562	1.37239	13.1615	0.99923
6.2612	1.37281	13.1602	0.99945
6.267	1.37284	13.1589	0.99927
6.273	1.37279	13.1575	0.99889
6.2785	1.37318	13.1565	0.99886
6.2843	1.37318	13.1551	0.9986
6.2876	1.37289	13.1538	0.99838
6.2911	1.37317	13.1523	0.99852
6.2952	1.37309	13.151	0.99834
6.3008	1.37282	13.1498	0.99811
6.308	1.37309	13.1487	0.99817
6.316	1.37312	13.1473	0.99799
6.3239	1.37305	13.146	0.99787
6.3331	1.37344	13.1444	0.998
6.3394	1.37344	13.1432	0.99781
6.345	1.37328	13.1421	0.99765
6.3502	1.37353	13.1407	0.99782
6.3551	1.37348	13.1394	0.99756
6.36	1.37337	13.1383	0.99742
6.3653	1.37369	13.1372	0.99747
6.371	1.37353	13.1357	0.99728
6.3774	1.37349	13.1344	0.99724
6.384	1.37373	13.1332	0.9973
6.3908	1.37349	13.1316	0.99691
6.3996	1.3733	13.1306	0.99672
6.4058	1.37354	13.1295	0.99684
6.4117	1.37347	13.1283	0.99666
6.4175	1.37358	13.1269	0.99676
6.423	1.37395	13.1253	0.99684
6.4285	1.37388	13.1241	0.99639
6.4345	1.3739	13.1229	0.99633
6.4409	1.37422	13.1216	0.99645
6.4471	1.37402	13.1204	0.99617
6.4544	1.37401	13.1187	0.99605
6.4596	1.37423	13.1174	0.99607
6.4646	1.37403	13.1162	0.99584
6.4696	1.37415	13.115	0.99607
6.4771	1.37456	13.1137	0.99601
6.4838	1.37442	13.1128	0.99566
6.491	1.3742	13.1113	0.99573
6.4983	1.37444	13.11	0.99558
6.5049	1.37433	13.1088	0.99536
6.5104	1.3743	13.1075	0.99546
6.5165	1.37466	13.1063	0.99529
6.5211	1.37455	13.105	0.99498
6.5264	1.3745	13.1034	0.995
6.5304	1.37497	13.1021	0.99487
6.539	1.37483	13.1009	0.99467
6.5452	1.3748	13.0996	0.9949
6.5529	1.37489	13.0986	0.9946
6.5566	1.37472	13.0972	0.99434
6.5621	1.37453	13.096	0.99452
6.569	1.37471	13.0947	0.99424
6.5737	1.3746	13.0935	0.99417
6.5779	1.37444	13.0924	0.99436
6.5822	1.37485	13.091	0.99417
6.5874	1.37483	13.0897	0.99426
6.5938	1.37486	13.0885	0.99434
6.6009	1.37521	13.0872	0.99402
6.608	1.37509	13.0857	0.994
6.6141	1.37519	13.0844	0.99393
6.6203	1.37558	13.0831	0.99348
6.6241	1.37541	13.0818	0.99328
6.6283	1.3754	13.0807	0.99341
6.6332	1.37549	13.0795	0.9932
6.639	1.37511	13.0783	0.99322
6.6454	1.37518	13.0766	0.99322
6.6522	1.37544	13.0752	0.99288
6.659	1.37526	13.0741	0.99274
6.6655	1.37547	13.0728	0.99276
6.6718	1.37563	13.0716	0.99249
6.6775	1.37534	13.0703	0.99263
6.6834	1.37557	13.0691	0.99279
6.6866	1.37556	13.0678	0.99252
6.6894	1.37548	13.0666	0.99249
6.6931	1.37578	13.0653	0.99242
6.6982	1.37571	13.0638	0.99198
6.7045	1.37557	13.0625	0.99201
6.7111	1.37588	13.0613	0.99182
6.7177	1.37581	13.0601	0.99153
6.7238	1.37556	13.0586	0.99181
6.7294	1.37585	13.0576	0.99159
6.7344	1.37582	13.0562	0.99128
6.7405	1.37572	13.055	0.99143
6.7457	1.37604	13.0537	0.99118
6.7519	1.37588	13.052	0.99106
6.7583	1.37578	13.0509	0.99123
6.7643	1.37614	13.0496	0.99091
6.7698	1.37602	13.0484	0.99081
6.7746	1.37594	13.0471	0.99108
6.7788	1.37639	13.0459	0.99083
6.7828	1.37623	13.0446	0.99071
6.7882	1.37611	13.0434	0.99076
6.7923	1.37635	13.0421	0.99031
6.7966	1.37622	13.041	0.99025
6.8016	1.37631	13.0396	0.99041
6.8074	1.37665	13.0385	0.99019
6.8138	1.37642	13.0368	0.99018
6.8202	1.37649	13.0355	0.99019
6.8258	1.37672	13.0344	0.98984
6.8305	1.37635	13.0331	0.98978
6.8346	1.37644	13.0322	0.98986
6.8389	1.37688	13.0306	0.98962
6.8449	1.3768	13.0294	0.98968
6.8496	1.3769	13.0281	0.98977
6.8547	1.37704	13.0269	0.98934
6.8604	1.37659	13.0256	0.98938
6.867	1.37675	13.0244	0.98928
6.8734	1.377	13.0227	0.98894
6.879	1.37673	13.0214	0.989
6.8835	1.37696	13.0203	0.9889
6.8876	1.3772	13.0189	0.9886
6.8935	1.37688	13.018	0.98884
6.8985	1.37698	13.0165	0.98882
6.9038	1.3772	13.0153	0.98857
6.9092	1.37694	13.014	0.98863
6.9145	1.37719	13.0128	0.98849
6.92	1.37737	13.0115	0.98825
6.9258	1.37726	13.0103	0.98846
6.9318	1.3776	13.0087	0.9883
6.9389	1.37774	13.0079	0.98797
6.9431	1.37752	13.0062	0.98801
6.9458	1.37767	13.0049	0.98782
6.9514	1.37764	13.004	0.98765
6.9565	1.37735	13.0023	0.9878
6.9621	1.3777	13.0012	0.98761
6.9679	1.37788	12.9999	0.9874
6.9734	1.37774	12.9988	0.98751
6.9788	1.37797	12.9974	0.98735
6.9836	1.37798	12.9957	0.98719
6.9897	1.37777	12.9946	0.98727
6.9925	1.37795	12.9934	0.98712
6.997	1.37786	12.9921	0.98692
7.003	1.3777	12.9909	0.98725
7.0075	1.378	12.9896	0.98702
7.0118	1.37777	12.9883	0.98687
7.0164	1.37771	12.9871	0.98689
7.0217	1.37811	12.9858	0.98655
7.0279	1.37798	12.9842	0.98628
7.0344	1.37796	12.983	0.98637
7.0404	1.37829	12.9821	0.98615
7.0452	1.37818	12.9804	0.98614
7.0501	1.37809	12.9792	0.98638
7.0536	1.37844	12.978	0.98608
7.0575	1.37821	12.9767	0.98614
7.0621	1.37829	12.9755	0.98613
7.0671	1.37863	12.9742	0.98579
7.0722	1.37839	12.973	0.98579
7.077	1.37837	12.9717	0.98551
7.0814	1.37864	12.9705	0.98527
7.0855	1.37841	12.9692	0.9854
7.0896	1.37854	12.9676	0.98536
7.0941	1.37863	12.9664	0.98509
7.099	1.37845	12.9651	0.98517
7.1056	1.37866	12.9638	0.98513
7.1105	1.37881	12.9626	0.98499
7.1153	1.3785	12.9613	0.98513
7.1197	1.37876	12.9602	0.98494
7.1237	1.37893	12.9588	0.98478
7.1277	1.37877	12.9577	0.98509
7.1325	1.37907	12.9564	0.98495
7.1406	1.3791	12.9547	0.98468
7.1474	1.37894	12.9535	0.98457
7.1542	1.37927	12.9522	0.98416
7.1604	1.37924	12.9511	0.98406
7.1664	1.37898	12.9497	0.98418
7.1722	1.37939	12.9485	0.98395
7.1781	1.37954	12.9472	0.98384
7.1837	1.37937	12.946	0.98407
7.1892	1.37975	12.9444	0.98378
7.1947	1.37952	12.943	0.98361
7.2025	1.37936	12.9418	0.98382
7.2087	1.3798	12.9407	0.98357
7.2149	1.37983	12.9394	0.98346
7.2208	1.37952	12.9382	0.98346
7.2262	1.37977	12.9369	0.98315
7.2311	1.37979	12.9357	0.98306
7.2359	1.37964	12.9344	0.98311
7.2409	1.38002	12.9331	0.98289
7.2463	1.37998	12.9315	0.98288
7.2545	1.37985	12.9302	0.98292
7.2612	1.38	12.9291	0.98254
7.268	1.37976	12.9278	0.98269
7.2745	1.37971	12.9265	0.98278
7.2807	1.38018	12.9252	0.98255
7.2867	1.3802	12.924	0.98271
7.2925	1.38012	12.9227	0.98253
7.298	1.38033	12.9216	0.98216
7.3029	1.38009	12.9203	0.98209
7.3074	1.38009	12.9191	0.98184
7.3128	1.38038	12.9173	0.9814
7.3173	1.38014	12.9163	0.98152
7.3227	1.38021	12.9149	0.98148
7.3291	1.38051	12.9138	0.9812
7.336	1.38023	12.9124	0.98134
7.3427	1.38033	12.9113	0.98123
7.3486	1.38048	12.9099	0.98106
7.3541	1.3802	12.9087	0.98127
7.3594	1.38034	12.9074	0.98115
7.365	1.38059	12.9059	0.98078
7.3725	1.38036	12.9049	0.98086
7.3782	1.38061	12.9034	0.9807
7.3821	1.38094	12.9023	0.98051
7.3879	1.38072	12.9009	0.98065
7.3955	1.38077	12.8998	0.9804
7.4007	1.38095	12.8984	0.98018
7.4061	1.38073	12.8971	0.98036
7.4084	1.38095	12.896	0.98018
7.412	1.38105	12.8946	0.98002
7.4183	1.38077	12.8932	0.98001
7.4244	1.38101	12.8921	0.97957
7.4311	1.38115	12.8909	0.97935
7.4377	1.38098	12.8895	0.97946
7.4438	1.38118	12.888	0.97928
7.4498	1.38126	12.8868	0.97935
7.4556	1.38096	12.8855	0.97942
7.4631	1.3814	12.8843	0.979
7.4685	1.3815	12.883	0.97886
7.4739	1.38124	12.8818	0.97889
7.4793	1.3815	12.8805	0.97867
7.4849	1.38169	12.8794	0.97879
7.4905	1.38154	12.878	0.97891
7.496	1.38185	12.8764	0.97868
7.5012	1.38173	12.8751	0.97863
7.5063	1.38146	12.8742	0.97876
7.5117	1.38183	12.8726	0.97845
7.5174	1.38177	12.8717	0.9785
7.5232	1.38166	12.8705	0.97847
7.5283	1.38193	12.869	0.97803
7.5328	1.38183	12.8676	0.97821
7.5372	1.38189	12.8665	0.97814
7.5419	1.38212	12.8647	0.9778
7.5491	1.38174	12.8635	0.97788
7.5554	1.3818	12.8623	0.97772
7.5621	1.3821	12.861	0.97735
7.5686	1.38178	12.8598	0.97759
7.5741	1.38206	12.8585	0.97746
7.5788	1.38245	12.8574	0.97726
7.5831	1.38218	12.8561	0.97733
7.5871	1.38216	12.8549	0.97699
7.5913	1.38238	12.8537	0.97676
7.5974	1.38216	12.8524	0.97703
7.6025	1.38236	12.8511	0.97672
7.6081	1.38266	12.8499	0.97647
7.614	1.38252	12.8482	0.97652
7.6195	1.38268	12.8473	0.97625
7.6243	1.38271	12.8461	0.97616
7.6289	1.38246	12.8444	0.97621
7.6358	1.3827	12.8433	0.97607
7.6396	1.38294	12.8424	0.97622
7.6475	1.38255	12.8408	0.97629
7.6534	1.38283	12.8396	0.97613
7.6588	1.38286	12.8386	0.97619
7.6636	1.38277	12.8371	0.97606
7.6679	1.38312	12.8358	0.9757
7.6721	1.3831	12.8345	0.97565
7.6765	1.3829	12.8333	0.97561
7.6814	1.38317	12.8321	0.97541
7.6868	1.3831	12.8307	0.97553
7.6949	1.38289	12.8297	0.97542
7.7013	1.38317	12.828	0.97509
7.7075	1.38319	12.8267	0.9751
7.7133	1.38298	12.8256	0.975
7.7188	1.3832	12.8243	0.97479
7.7257	1.38321	12.823	0.97488
7.729	1.38312	12.8218	0.97451
7.7351	1.38356	12.8205	0.97429
7.738	1.3835	12.8193	0.97453
7.7443	1.38332	12.8176	0.97431
7.7495	1.38364	12.8163	0.97423
7.7551	1.38364	12.8152	0.97445
7.7608	1.38355	12.8138	0.97404
7.7665	1.38381	12.8126	0.97384
7.7717	1.38369	12.8113	0.97385
7.7765	1.38359	12.8101	0.97361
7.7805	1.38398	12.8088	0.97365
7.7845	1.38378	12.8077	0.97373
7.7907	1.38387	12.8064	0.97334
7.7962	1.38416	12.8053	0.97325
7.8021	1.38392	12.8035	0.97333
7.8081	1.38394	12.8023	0.97306
7.8142	1.38438	12.801	0.97317
7.8201	1.38416	12.8003	0.97299
7.8258	1.38428	12.7989	0.9726
7.8311	1.38472	12.7974	0.9727
7.8359	1.38445	12.7961	0.97277
7.8405	1.38445	12.7949	0.97258
7.8452	1.38466	12.7936	0.97268
7.8517	1.38445	12.7924	0.97264
7.8566	1.38463	12.791	0.97224
7.8612	1.38478	12.7897	0.97225
7.8655	1.38448	12.7886	0.97198
7.8697	1.38478	12.7874	0.97174
7.8743	1.38491	12.7861	0.97204
7.8795	1.38475	12.7849	0.97201
7.8853	1.38489	12.7836	0.9719
7.8913	1.38498	12.7824	0.97203
7.8966	1.38472	12.7808	0.97163
7.9021	1.38505	12.7795	0.97156
7.9057	1.38519	12.7783	0.97176
7.91	1.38498	12.777	0.9716
7.9153	1.38517	12.7758	0.97142
7.9215	1.38524	12.7744	0.9715
7.9277	1.38494	12.7733	0.97131
7.9334	1.38527	12.772	0.97125
7.9387	1.38531	12.7703	0.9713
7.9438	1.38511	12.7695	0.97086
7.949	1.38546	12.7684	0.97087
7.956	1.38544	12.767	0.97092
7.961	1.38533	12.7658	0.97055
7.9659	1.38567	12.7642	0.97053
7.971	1.38567	12.763	0.97073
7.9764	1.38552	12.7617	0.97047
7.9821	1.38577	12.7604	0.97045
7.9876	1.38564	12.7592	0.97038
7.9927	1.38558	12.7578	0.97
7.9971	1.38579	12.7565	0.97008
8.0026	1.38551	12.7556	0.97003
8.0054	1.38566	12.7542	0.96983
8.0119	1.38602	12.7531	0.96985
8.0171	1.38585	12.7518	0.96957
8.0224	1.38601	12.7506	0.96933
8.0272	1.38635	12.7489	0.96946
8.0316	1.38616	12.7476	0.96927
8.036	1.38628	12.7464	0.96897
8.0405	1.38648	12.7451	0.96912
8.0455	1.38615	12.7435	0.96893
8.0505	1.38613	12.7426	0.96879
8.0572	1.38631	12.7414	0.96899
8.0604	1.38609	12.7397	0.96885
8.0669	1.38626	12.7385	0.96865
8.0718	1.38634	12.7373	0.96868
8.0769	1.38613	12.736	0.96842
8.082	1.38654	12.7347	0.96825
8.0867	1.38676	12.7335	0.96837
8.091	1.38642	12.7323	0.96798
8.0953	1.38673	12.731	0.968
8.0997	1.38677	12.7297	0.96811
8.1043	1.38658	12.7282	0.96779
8.1088	1.38694	12.7268	0.96783
8.1132	1.38681	12.7257	0.96774
8.1189	1.38653	12.7249	0.96734
8.1234	1.38689	12.7231	0.9674
8.1282	1.38698	12.7219	0.96745
8.1332	1.38681	12.7209	0.96729
8.1383	1.38707	12.7195	0.96743
8.1435	1.38709	12.7182	0.96735
8.1482	1.38701	12.717	0.96689
8.1538	1.38738	12.7156	0.96703
8.1577	1.38734	12.714	0.96702
8.1617	1.38738	12.7132	0.96666
8.1662	1.38776	12.712	0.9668
8.1715	1.38766	12.7107	0.96666
8.1776	1.38739	12.709	0.96634
8.1839	1.38762	12.7079	0.96663
8.1925	1.38761	12.707	0.96648
8.1991	1.38763	12.7054	0.96622
8.2057	1.38803	12.704	0.96627
8.2119	1.38795	12.7028	0.9661
8.2177	1.38769	12.702	0.96596
8.2229	1.38812	12.7004	0.96617
8.2278	1.38815	12.699	0.96605
8.2324	1.38798	12.6979	0.96602
8.237	1.38819	12.6966	0.96604
8.2437	1.38806	12.6954	0.96569
8.2493	1.38792	12.694	0.96548
8.2553	1.38835	12.6924	0.96569
8.2613	1.38832	12.6913	0.96547
8.2671	1.38824	12.69	0.96549
8.2728	1.38845	12.6887	0.96542
8.2786	1.38832	12.6874	0.96499
8.285	1.3883	12.6862	0.96493
8.2915	1.38864	12.6849	0.965
8.298	1.38851	12.6837	0.96471
8.3057	1.38859	12.6824	0.96474
8.3109	1.38866	12.6808	0.96484
8.3157	1.3884	12.68	0.96469
8.3209	1.38856	12.6782	0.96482
8.3268	1.38889	12.6775	0.96465
8.3331	1.38866	12.6757	0.96425
8.3394	1.38873	12.675	0.96438
8.3453	1.3888	12.6733	0.9643
8.3507	1.38857	12.6722	0.96395
8.3558	1.38881	12.6709	0.964
8.3607	1.38894	12.6696	0.96377
8.3657	1.38884	12.6684	0.96368
8.3707	1.38922	12.6671	0.96379
8.3758	1.38928	12.6659	0.96348
8.3831	1.38915	12.6646	0.96331
8.3889	1.38943	12.6634	0.96344
8.393	1.38936	12.6617	0.9633
8.4011	1.38919	12.661	0.96338
8.407	1.38956	12.6592	0.96346
8.4125	1.38947	12.6584	0.96295
8.4174	1.38932	12.6569	0.96288
8.4223	1.38985	12.6556	0.96302
8.4291	1.38979	12.6543	0.96283
8.4343	1.38968	12.6531	0.96299
8.4398	1.38996	12.6518	0.96293
8.4435	1.38988	12.6506	0.96258
8.4512	1.38983	12.6492	0.96265
8.457	1.3902	12.6481	0.96248
8.4627	1.39004	12.6468	0.96213
8.4681	1.38983	12.6456	0.96215
8.4732	1.39001	12.6443	0.96198
8.4784	1.38978	12.6426	0.96175
8.4835	1.38973	12.6415	0.96192
8.4886	1.39015	12.6401	0.96187
8.4954	1.38996	12.6389	0.96165
8.501	1.39009	12.6376	0.96179
8.5069	1.39048	12.6365	0.96181
8.5128	1.39019	12.6352	0.96154
8.5185	1.39026	12.634	0.96153
8.5241	1.39041	12.6327	0.96139
8.5297	1.39018	12.631	0.96122
8.5352	1.39037	12.6298	0.96124
8.5405	1.39076	12.6285	0.961
8.5466	1.3905	12.6273	0.9607
8.5506	1.39056	12.6261	0.9607
8.5551	1.39083	12.6249	0.96046
8.5604	1.39061	12.6234	0.96028
8.5662	1.39085	12.622	0.96044
8.5719	1.39117	12.6211	0.96026
8.5771	1.39088	12.6199	0.96011
8.582	1.39111	12.6183	0.96022
8.5869	1.39115	12.6171	0.96002
8.5933	1.3909	12.6158	0.95986
8.5966	1.39115	12.6145	0.95999
8.603	1.39113	12.6132	0.95972
8.6077	1.39128	12.6121	0.95959
8.6139	1.39121	12.6108	0.95943
8.6209	1.39151	12.6095	0.95907
8.6266	1.39147	12.6078	0.95922
8.6324	1.39141	12.6071	0.95937
8.6381	1.39191	12.6058	0.95915
8.6438	1.39175	12.6046	0.95919
8.6493	1.39148	12.6029	0.95932
8.6544	1.39177	12.6017	0.95916
8.6593	1.39175	12.6004	0.95913
8.6641	1.39192	12.5992	0.95898
8.6693	1.39234	12.5979	0.95852
8.6746	1.39204	12.5967	0.95864
8.6819	1.39181	12.5954	0.9586
8.687	1.39203	12.5941	0.95831
8.6919	1.39186	12.5929	0.95831
8.697	1.39204	12.5917	0.95811
8.7026	1.39234	12.5904	0.95802
8.7082	1.39206	12.5892	0.95838
8.7136	1.39209	12.5875	0.95825
8.719	1.39245	12.5862	0.95815
8.7264	1.39252	12.585	0.9588
8.732	1.3924	12.5839	0.95898
8.7373	1.39278	12.5826	0.95898
8.744	1.39273	12.5813	0.95913
8.7487	1.39257	12.5796	0.95885
8.7545	1.39255	12.5788	0.95864
8.7589	1.39279	12.5776	0.95869
8.7636	1.39268	12.5763	0.95852
8.7688	1.39282	12.575	0.9585
8.7743	1.39303	12.5734	0.95861
8.7798	1.39271	12.5722	0.95835
8.7852	1.39288	12.5709	0.95825
8.7922	1.39329	12.5697	0.95836
8.7976	1.393	12.5684	0.95803
8.8031	1.39305	12.5671	0.958
8.8086	1.39326	12.5655	0.95805
8.814	1.39296	12.5648	0.95778
8.8193	1.39313	12.5631	0.95782
8.8259	1.39342	12.5622	0.95791
8.8305	1.39348	12.561	0.95768
8.835	1.39344	12.5593	0.9578
8.8396	1.39383	12.5582	0.95786
8.8445	1.39357	12.5569	0.9575
8.8497	1.39358	12.5557	0.95759
8.8552	1.39405	12.554	0.95755
8.8609	1.39377	12.5531	0.9573
8.8684	1.39379	12.5515	0.95744
8.8739	1.39417	12.5507	0.95724
8.8791	1.39389	12.5494	0.95698
8.8838	1.394	12.5481	0.95701
8.8881	1.39436	12.5466	0.95683
8.8923	1.39418	12.5453	0.95658
8.8981	1.39432	12.5444	0.95683
8.9029	1.39475	12.5428	0.95667
8.9082	1.39469	12.5416	0.95646
8.9139	1.3946	12.5404	0.95654
8.9196	1.39483	12.5391	0.95623
8.9251	1.39469	12.5378	0.95608
8.9303	1.39487	12.5366	0.95611
8.9353	1.39493	12.5353	0.95567
8.9403	1.39461	12.534	0.95564
8.9455	1.39479	12.5325	0.95581
8.9509	1.39499	12.5316	0.95565
8.9562	1.39473	12.5303	0.95563
8.9613	1.39499	12.5287	0.95563
8.9661	1.3951	12.5275	0.95521
8.9705	1.39481	12.5262	0.95526
8.9761	1.39512	12.5249	0.95526
8.9806	1.39526	12.5237	0.95486
8.9855	1.39513	12.5224	0.95484
8.9905	1.39539	12.5211	0.95487
8.9956	1.39523	12.5194	0.95471
9.0008	1.39503	12.5187	0.95481
9.0061	1.39551	12.5175	0.95475
9.0117	1.3955	12.5161	0.9544
9.0174	1.39551	12.5146	0.95441
9.0229	1.39584	12.5133	0.95423
9.0293	1.39557	12.5122	0.95396
9.0321	1.39556	12.5109	0.95415
9.0377	1.39595	12.5095	0.95395
9.0425	1.39595	12.5084	0.95369
9.048	1.39583	12.5067	0.95371
9.054	1.39607	12.5058	0.95354
9.058	1.39575	12.5047	0.95338
9.0657	1.3958	12.5034	0.95359
9.071	1.39628	12.5018	0.95356
9.0775	1.39609	12.5005	0.95338
9.0819	1.39617	12.4992	0.95341
9.0862	1.39634	12.4981	0.95315
9.0904	1.39598	12.4967	0.95311
9.0947	1.39619	12.4955	0.95326
9.0991	1.39647	12.4938	0.95298
9.1036	1.39619	12.493	0.9528
9.1084	1.39651	12.4919	0.9529
9.1132	1.39675	12.4906	0.95261
9.1181	1.39657	12.4888	0.95269
9.1244	1.39677	12.4881	0.95273
9.1273	1.39695	12.4864	0.95239
9.1332	1.39671	12.4852	0.95236
9.1377	1.3969	12.4839	0.95236
9.1421	1.39702	12.4828	0.95207
9.1463	1.39674	12.4814	0.9522
9.1507	1.39713	12.4802	0.95219
9.1555	1.39734	12.4789	0.95189
9.1606	1.39717	12.4778	0.95193
9.1659	1.3975	12.4764	0.95189
9.171	1.39758	12.4748	0.95155
9.1774	1.39748	12.474	0.95149
9.1804	1.39779	12.4723	0.95142
9.1861	1.39769	12.471	0.95114
9.1904	1.39746	12.4699	0.95127
9.195	1.39788	12.4685	0.95115
9.1999	1.39797	12.4674	0.95092
9.2047	1.3977	12.4662	0.95101
9.2095	1.39794	12.4648	0.95085
9.2145	1.39794	12.4632	0.95053
9.2199	1.39784	12.4623	0.95068
9.227	1.39819	12.4608	0.95056
9.2322	1.39802	12.4595	0.95042
9.2375	1.3979	12.4583	0.95066
9.243	1.39828	12.457	0.95051
9.2488	1.39825	12.4557	0.95026
9.255	1.39841	12.4544	0.95037
9.2614	1.3988	12.4532	0.95017
9.2678	1.39863	12.4519	0.94999
9.2739	1.39872	12.4508	0.95006
9.2798	1.39903	12.4491	0.94985
9.2872	1.39884	12.4478	0.94972
9.2925	1.39879	12.4466	0.94985
9.2977	1.39898	12.4453	0.94959
9.3026	1.39873	12.4442	0.94947
9.3078	1.39882	12.4429	0.94971
9.3132	1.39918	12.4417	0.94943
9.3208	1.39902	12.4404	0.94935
9.3247	1.39914	12.4392	0.94933
9.3325	1.39944	12.4379	0.94891
9.3382	1.39932	12.4365	0.94881
9.3437	1.39945	12.4354	0.94894
9.3488	1.39964	12.4342	0.94862
9.3538	1.39936	12.4325	0.94862
9.3587	1.39942	12.4314	0.94866
9.3638	1.39969	12.43	0.94845
9.3695	1.39939	12.4289	0.94853
9.3757	1.39949	12.4276	0.94831
9.3845	1.39982	12.4264	0.94801
9.3908	1.39976	12.425	0.94816
9.3965	1.39999	12.4239	0.94814
9.4014	1.40021	12.4226	0.94788
9.406	1.39986	12.421	0.94793
9.4106	1.3999	12.4201	0.94779
9.4156	1.40011	12.4184	0.94756
9.421	1.40002	12.4174	0.94775
9.4287	1.4003	12.4164	0.94756
9.4346	1.40046	12.4151	0.94736
9.4406	1.40016	12.4134	0.94743
9.4466	1.40033	12.4123	0.94717
9.4527	1.40059	12.4109	0.94715
9.4587	1.40046	12.4098	0.94719
9.4646	1.40077	12.408	0.94696
9.4702	1.40091	12.407	0.94694
9.4756	1.40057	12.4059	0.94694
9.4823	1.4008	12.4043	0.9465
9.4871	1.40103	12.403	0.9463
9.4904	1.40083	12.4022	0.94632
9.4975	1.40106	12.4009	0.94598
9.5034	1.40106	12.3992	0.94608
9.5095	1.40087	12.398	0.94622
9.5155	1.40135	12.3969	0.94583
9.5212	1.4013	12.3955	0.94595
9.5264	1.40107	12.3943	0.94604
9.5314	1.40131	12.393	0.94579
9.5366	1.40122	12.3919	0.94569
9.5419	1.40115	12.3906	0.94557
9.5491	1.4015	12.3889	0.94526
9.5542	1.40152	12.388	0.94535
9.559	1.40145	12.3865	0.94544
9.5636	1.4018	12.3852	0.94521
9.5701	1.40178	12.384	0.94532
11.1585	1.41514	12.3826	0.94534
11.2246	1.41578	12.3815	0.94494
11.278	1.41611	12.3803	0.94499
11.3359	1.41628	12.3789	0.94485
11.3962	1.41702	12.3777	0.94457
11.4553	1.41743	12.3761	0.94478
11.5125	1.41779	12.3747	0.94452
11.5686	1.41857	12.3735	0.94427
11.6263	1.41902	12.3723	0.94451
11.6874	1.41912	12.3711	0.94442
11.7729	1.41989	12.3699	0.94426
11.815	1.42018	12.3682	0.94435
11.8966	1.42059	12.3674	0.94388
11.9546	1.42127	12.3661	0.94367
12.0106	1.42164	12.3648	0.94381
12.0645	1.42207	12.3635	0.94359
12.1173	1.42297	12.3623	0.94352
12.1869	1.4237	12.3611	0.94362
12.2397	1.42412	12.3594	0.9433
12.2968	1.42497	12.3582	0.94326
12.3592	1.42543	12.3569	0.94322
12.4234	1.42592	12.3557	0.94286
12.4859	1.42675	12.3544	0.94284
12.5662	1.42728	12.3532	0.943
12.6244	1.4278	12.3519	0.94278
12.6815	1.42886	12.3508	0.94274
12.7386	1.42955	12.349	0.94267
12.7954	1.42986	12.3483	0.9423
12.8521	1.4307	12.3465	0.9424
12.9095	1.43119	12.3457	0.94231
12.9677	1.43174	12.3442	0.94212
13.0258	1.43269	12.3432	0.94237
13.103	1.43337	12.342	0.94234
13.1609	1.43394	12.3404	0.94205
13.219	1.43496	12.3392	0.9421
13.2807	1.43551	12.3378	0.94169
13.3464	1.43622	12.3367	0.9415
13.4141	1.43714	12.3353	0.94158
13.48	1.43777	12.3341	0.94123
13.5433	1.43861	12.3325	0.94127
13.6047	1.43979	12.3315	0.94145
13.6852	1.44018	12.3304	0.94131
13.7452	1.44106	12.3288	0.94133
13.8044	1.44219	12.3279	0.94136
13.8631	1.4428	12.3264	0.94097
13.9217	1.44362	12.325	0.94096
13.9811	1.44474	12.3238	0.94111
14.0412	1.4453	12.3225	0.94067
14.1008	1.44617	12.3213	0.94057
14.1598	1.44726	12.32	0.94059
14.2377	1.44782	12.3188	0.9403
14.2977	1.4488	12.3176	0.94049
14.3606	1.44992	12.3164	0.94046
14.427	1.45078	12.3147	0.94016
14.4958	1.45199	12.3134	0.94024
14.5647	1.45323	12.3121	0.94018
14.6313	1.45394	12.3109	0.93989
14.6947	1.45497	12.3096	0.93998
14.7553	1.4562	12.3084	0.93993
14.8343	1.45678	12.3072	0.93964
14.8943	1.45812	12.306	0.93974
14.9551	1.45953	12.3043	0.93958
15.0165	1.46013	12.3035	0.93913
15.0777	1.46133	12.3019	0.93912
15.1383	1.46249	12.3009	0.93878
15.1986	1.46325	12.2997	0.93864
15.2617	1.46437	12.2981	0.93883
15.3276	1.46565	12.2969	0.93868
15.3931	1.46656	12.2955	0.93841
15.4562	1.46794	12.2944	0.93845
15.5389	1.46937	12.2932	0.9382
15.6008	1.47012	12.2919	0.93805
15.662	1.47142	12.2907	0.93821
15.7224	1.47263	12.2895	0.93805
15.7816	1.4735	12.2882	0.9379
15.8412	1.47485	12.2865	0.93796
15.9018	1.476	12.2857	0.93772
15.9848	1.47705	12.2844	0.93792
16.0479	1.47871	12.2832	0.938
16.1104	1.48023	12.282	0.93764
16.1715	1.48103	12.2804	0.93748
16.2345	1.48248	12.2791	0.93751
16.3009	1.48392	12.2779	0.93731
16.3686	1.48482	12.2767	0.93742
16.4348	1.48636	12.2754	0.93728
16.4988	1.48765	12.2741	0.93692
16.5613	1.48875	12.2729	0.93708
16.643	1.4902	12.2716	0.93695
16.6833	1.49142	12.2704	0.93674
16.7644	1.49268	12.2687	0.93678
16.8255	1.49448	12.2678	0.93653
16.8866	1.49586	12.2662	0.93633
16.9477	1.49692	12.265	0.93659
17.009	1.4987	12.2637	0.93647
17.0901	1.50021	12.2625	0.93626
17.1515	1.50125	12.2613	0.93614
17.2151	1.50303	12.26	0.93605
17.2814	1.50441	12.2587	0.93589
17.348	1.5057	12.2576	0.93603
17.4138	1.50746	12.2564	0.93563
17.457	1.50904	12.2547	0.93548
17.5618	1.51016	12.2534	0.93564
17.6217	1.51202	12.252	0.93537
17.6799	1.51372	12.251	0.93534
17.7384	1.51473	12.2497	0.93535
17.7983	1.51646	12.2484	0.93507
17.8602	1.5181	12.2471	0.93518
17.9227	1.51921	12.2456	0.93535
18.0048	1.52102	12.2444	0.93494
18.0649	1.52234	12.2432	0.93489
18.1259	1.52371	12.2423	0.93491
18.189	1.52559	12.2405	0.93472
18.2538	1.52688	12.2392	0.93469
18.3183	1.52849	12.238	0.93475
18.3827	1.53053	12.2367	0.93448
18.4469	1.53195	12.2357	0.93455
18.51	1.53361	12.2343	0.93453
18.5926	1.53564	12.2331	0.93417
18.6538	1.53716	12.2314	0.93427
18.6946	1.53859	12.2306	0.93415
18.7761	1.54065	12.2293	0.93385
18.8372	1.54217	12.2278	0.93393
18.8982	1.54377	12.2265	0.93381
18.9592	1.54547	12.2254	0.93357
19.0189	1.54703	12.224	0.93375
19.0791	1.54896	12.2227	0.93367
19.141	1.55108	12.2214	0.93345
19.2174	1.55271	12.2202	0.93357
19.2552	1.55431	12.2189	0.93341
19.334	1.55642	12.2176	0.93327
19.3961	1.55803	12.216	0.9334
19.4576	1.55994	12.2148	0.9332
19.5176	1.56188	12.2136	0.93314
19.5771	1.56369	12.2127	0.93327
19.6372	1.56553	12.211	0.93301
19.697	1.56749	12.2103	0.93281
19.776	1.56884	12.2087	0.93269
19.8357	1.57109	12.2074	0.93233
19.8976	1.57343	12.2061	0.93245
19.9606	1.5747	12.2049	0.93251
20.022	1.57656	12.2036	0.93223
20.0835	1.57859	12.202	0.93215
20.1448	1.58043	12.2011	0.93216
20.2104	1.5823	12.1995	0.93185
20.2762	1.58459	12.1985	0.93191
20.3413	1.58648	12.1974	0.93178
20.4055	1.58858	12.1961	0.93132
20.4903	1.59023	12.1945	0.93134
20.5531	1.59193	12.1933	0.93138
20.6146	1.59413	12.192	0.93114
20.6759	1.59583	12.1907	0.9313
20.7371	1.59757	12.1895	0.93126
20.7978	1.59997	12.1883	0.93108
20.8576	1.60208	12.1871	0.93122
20.9164	1.60359	12.1858	0.9311
20.9745	1.60602	12.1841	0.93087
21.033	1.6082	12.1831	0.93098
21.093	1.61006	12.1816	0.93085
21.1769	1.6125	12.1804	0.93054
21.2425	1.61441	12.1791	0.93062
21.3083	1.61644	12.1778	0.93043
21.3734	1.61903	12.1767	0.93027
21.4383	1.62069	12.1753	0.9306
21.5037	1.6228	12.1736	0.93047
21.5691	1.62514	12.1726	0.9301
21.6334	1.62661	12.1712	0.93004
21.6964	1.62887	12.17	0.92995
21.7581	1.63151	12.1687	0.92975
21.8188	1.63354	12.1675	0.92992
21.8787	1.63605	12.1661	0.92972
21.9375	1.63851	12.1649	0.92955
22.0158	1.64003	12.1638	0.92976
22.0748	1.64244	12.1625	0.92937
22.1335	1.6449	12.1608	0.92909
22.1929	1.64657	12.16	0.92934
22.2523	1.64904	12.1583	0.92941
22.3121	1.65165	12.1572	0.92942
22.3717	1.65362	12.1558	0.92956
22.4318	1.65637	12.1546	0.92922
22.5116	1.65896	12.1534	0.92924
22.5508	1.66065	12.1521	0.92938
22.6087	1.66314	12.1504	0.92888
22.6666	1.66517	12.1492	0.92864
22.7474	1.66758	12.1484	0.92841
22.811	1.6702	12.1472	0.92798
22.8759	1.67242	12.1456	0.92809
22.9406	1.67469	12.1443	0.92802
23.0044	1.67741	12.143	0.92768
23.0675	1.67989	12.1423	0.92785
23.1294	1.6823	12.1405	0.92785
23.2111	1.6849	12.1392	0.92769
23.252	1.68727	12.138	0.9278
23.3339	1.68954	12.1367	0.92758
23.3948	1.69221	12.1356	0.92725
23.4551	1.69425	12.1339	0.92738
23.5152	1.69669	12.1326	0.92722
23.5753	1.69965	12.1313	0.92694
23.6347	1.70167	12.1306	0.92715
23.6933	1.70411	12.129	0.92697
23.7521	1.70692	12.128	0.92686
23.8123	1.70915	12.1264	0.92695
23.8937	1.71167	12.1252	0.92671
23.9545	1.71417	12.124	0.9266
24.0146	1.7166	12.1226	0.9267
24.0743	1.71941	12.1214	0.9262
24.1334	1.72199	12.1203	0.92597
24.1921	1.72456	12.1189	0.92617
24.2506	1.7275	12.1176	0.92595
24.3105	1.73031	12.1161	0.92592
24.3729	1.73272	12.1152	0.92595
24.4586	1.73509	12.114	0.92565
24.5231	1.73797	12.1127	0.92566
24.5873	1.73994	12.1109	0.92578
24.6513	1.74277	12.1099	0.92552
24.714	1.74562	12.1085	0.92547
24.7758	1.74817	12.1073	0.92538
24.8369	1.75091	12.1061	0.92504
24.898	1.75364	12.1048	0.92506
24.9583	1.75623	12.1036	0.92507
25.5313	1.79207	12.1023	0.92486
25.6807	1.79707	12.1007	0.92495
25.7726	1.79947	12.0998	0.92495
25.8396	1.80204	12.0982	0.92458
25.908	1.80463	12.0969	0.92438
25.978	1.80698	12.0956	0.92426
26.0488	1.80981	12.0944	0.92408
26.1185	1.81295	12.0927	0.92426
26.1873	1.81508	12.0915	0.9242
26.255	1.81803	12.0907	0.9238
26.3442	1.82113	12.089	0.9239
26.3881	1.82342	12.0877	0.92386
26.4526	1.82657	12.0865	0.92361
26.535	1.8298	12.0851	0.92375
26.5955	1.83221	12.0841	0.92355
26.6561	1.83554	12.0827	0.92321
26.717	1.83864	12.0815	0.92334
26.7789	1.84133	12.0802	0.92315
26.8408	1.84416	12.079	0.92285
26.9025	1.84741	12.0777	0.92309
26.9638	1.85039	12.0765	0.92286
27.0459	1.85374	12.0752	0.92276
27.1067	1.85691	12.074	0.92298
27.1669	1.85979	12.0724	0.92266
27.2273	1.86316	12.0712	0.92254
27.2876	1.8661	12.0699	0.92267
27.3478	1.86911	12.0688	0.92229
27.4077	1.87242	12.0674	0.92221
27.4681	1.8757	12.0663	0.92236
27.5304	1.87839	12.0649	0.92205
27.6158	1.88199	12.0637	0.92197
27.6792	1.88529	12.062	0.92194
27.7416	1.88829	12.0609	0.92157
27.8037	1.89159	12.06	0.92155
27.8659	1.8947	12.0584	0.9216
27.9489	1.89761	12.0571	0.92136
28.0112	1.90146	12.0559	0.92138
28.0735	1.90472	12.0546	0.92135
28.1568	1.90764	12.0533	0.92102
28.2187	1.91092	12.052	0.9211
28.2798	1.91446	12.0509	0.92113
28.3413	1.91764	12.0496	0.92093
28.4031	1.92101	12.048	0.92097
28.4652	1.9242	12.0471	0.92092
28.5272	1.92719	12.0455	0.92056
28.589	1.9306	12.0442	0.92066
28.6503	1.93369	12.043	0.92054
28.7111	1.93684	12.0417	0.92013
28.792	1.94031	12.0405	0.92027
28.8525	1.94344	12.039	0.92025
28.9117	1.94668	12.0376	0.92011
28.9695	1.95029	12.0367	0.92034
29.0266	1.95388	12.0355	0.92009
29.0856	1.95716	12.0341	0.91991
29.1478	1.96077	12.0325	0.92005
29.2127	1.96447	12.0314	0.91975
29.2774	1.96715	12.0301	0.9197
29.363	1.97085	12.0289	0.91977
29.4059	1.97375	12.0276	0.91949
29.4911	1.97697	12.0263	0.91939
29.5329	1.98075	12.0252	0.91938
29.6158	1.98424	12.0234	0.91911
29.6776	1.98717	12.0227	0.91902
29.7382	1.99098	12.0211	0.91907
29.7985	1.99451	12.0197	0.91871
29.8597	1.99749	12.0185	0.9187
29.9215	2.00141	12.0173	0.91886
29.983	2.00493	12.016	0.91861
30.044	2.00841	12.0146	0.91845
30.1243	2.01172	12.0134	0.91852
30.1843	2.01497	12.0123	0.91813
30.2448	2.01831	12.0106	0.91812
30.3055	2.02212	12.0094	0.91842
30.366	2.0249	12.0081	0.91821
30.4264	2.02839	12.0068	0.9182
30.4861	2.03156	12.0056	0.91812
30.5453	2.03485	12.0045	0.91787
30.6231	2.03854	12.0032	0.91798
30.6624	2.04248	12.002	0.91778
30.7213	2.04614	12.0007	0.91737
30.8003	2.04969	11.9989	0.91737
30.8592	2.05372	11.9981	0.91741
30.9194	2.05729	11.9969	0.91726
30.9823	2.06113	11.9956	0.91734
31.0469	2.06463	11.9943	0.91703
31.1112	2.06802	11.9932	0.91686
31.1738	2.0718	11.9915	0.91707
31.2365	2.07506	11.9904	0.91697
31.3205	2.07847	11.9893	0.91674
31.384	2.08242	11.9883	0.91691
31.4265	2.08591	11.9867	0.91669
31.5102	2.08953	11.9854	0.91658
31.5719	2.09358	11.9842	0.91661
31.6328	2.09736	11.983	0.91616
31.6936	2.10042	11.9818	0.9161
31.7547	2.10451	11.9805	0.91622
31.8166	2.10824	11.9792	0.91596
31.8783	2.1118	11.9779	0.91589
31.9395	2.11547	11.9767	0.91599
32	2.11919	11.9751	0.91577
32.0786	2.12284	11.9742	0.91594
32.1175	2.12655	11.9725	0.91588
32.1764	2.13036	11.9713	0.91535
32.2548	2.1341	11.97	0.91531
32.2938	2.13761	11.9689	0.91521
32.3722	2.14118	11.9676	0.91487
32.4313	2.14504	11.9664	0.91503
32.4893	2.14881	11.9651	0.91495
32.5464	2.15252	11.9639	0.91471
32.6031	2.15605	11.9625	0.91477
32.6607	2.16017	11.9614	0.9146
32.7192	2.16389	11.96	0.9143
32.7781	2.16751	11.9585	0.91439
32.8357	2.17154	11.9575	0.91427
32.8928	2.17505	11.956	0.91389
32.9506	2.17892	11.9547	0.91395
33.0316	2.18255	11.9534	0.91362
33.0954	2.18637	11.9522	0.91343
33.1604	2.19054	11.9509	0.91364
33.2251	2.19396	11.9498	0.91336
33.2895	2.19769	11.9484	0.91331
33.354	2.20201	11.9473	0.91341
33.4183	2.20552	11.946	0.9132
33.4821	2.20923	11.9444	0.91325
33.545	2.21339	11.9434	0.91339
33.605	2.21684	11.942	0.9131
35.7062	2.34858	11.9406	0.91298
35.7889	2.35709	11.9394	0.91303
35.832	2.36128	11.9376	0.91261
35.8758	2.36535	11.9369	0.91249
35.9205	2.36999	11.9354	0.91264
35.9667	2.37422	11.9343	0.9123
36.0329	2.37793	11.9329	0.91219
36.0861	2.3824	11.9315	0.91217
36.1407	2.38645	11.9303	0.91196
36.1962	2.39061	11.929	0.91226
36.2517	2.39447	11.9277	0.91239
36.3068	2.39839	11.9264	0.91204
36.3621	2.40244	11.9253	0.91193
36.417	2.40615	11.924	0.91186
36.4905	2.40992	11.9228	0.91153
36.5275	2.41413	11.9215	0.91163
36.6038	2.41846	11.9204	0.91161
36.6422	2.42181	11.9187	0.91138
36.7188	2.42601	11.9177	0.9116
36.7752	2.43037	11.9161	0.91153
36.8311	2.43364	11.9148	0.91125
36.8878	2.43799	11.9132	0.91131
36.9451	2.44219	11.9125	0.91112
37.0024	2.44593	11.9108	0.91076
37.0596	2.4496	11.9098	0.91091
37.1171	2.45371	11.9082	0.91072
37.1746	2.45751	11.9071	0.91035
37.2316	2.46136	11.9058	0.91037
37.3073	2.46544	11.9045	0.91026
37.3648	2.4694	11.9032	0.91008
37.4229	2.47327	11.902	0.91014
37.4804	2.47808	11.9008	0.90996
37.5375	2.48191	11.8995	0.90964
37.5941	2.48614	11.8983	0.90978
37.6696	2.48973	11.897	0.90967
37.7077	2.49367	11.8955	0.9094
37.7845	2.49768	11.8942	0.9096
37.8228	2.50197	11.8929	0.90944
37.9002	2.50661	11.8917	0.90922
37.9583	2.5103	11.8904	0.90924
38.0161	2.51437	11.8891	0.90896
38.0731	2.51824	11.8879	0.90889
38.1295	2.52222	11.8867	0.90919
38.1866	2.52642	11.8851	0.90894
38.2635	2.53053	11.8838	0.90882
38.3021	2.53449	11.8825	0.90884
38.3591	2.53863	11.8813	0.90868
38.4349	2.54268	11.8801	0.90867
38.4918	2.54677	11.8788	0.90877
38.5493	2.5509	11.8775	0.90841
38.6065	2.55511	11.8758	0.90824
38.6635	2.55964	11.8751	0.90819
38.7201	2.56388	11.8735	0.90782
38.7956	2.56811	11.8722	0.9078
38.852	2.57233	11.8709	0.90795
38.909	2.57656	11.8697	0.90782
38.9668	2.58082	11.8685	0.90788
39.0275	2.58538	11.8668	0.90806
39.0909	2.58964	11.866	0.90769
39.156	2.59319	11.8647	0.90755
39.2207	2.59788	11.8633	0.90753
39.2849	2.6022	11.8621	0.90721
39.3712	2.60651	11.8608	0.90722
39.4346	2.61122	11.8592	0.90714
39.4974	2.61501	11.858	0.90677
39.5602	2.61933	11.8568	0.90687
39.6231	2.62392	11.8555	0.90697
39.6798	2.62824	11.854	0.90675
39.7351	2.63263	11.8529	0.90688
39.8146	2.63736	11.8518	0.9068
39.8798	2.64127	11.85	0.9064
39.9426	2.64578	11.8491	0.90647
40.0026	2.65061	11.848	0.9062
40.0664	2.65505	11.8464	0.90586
40.1289	2.65968	11.8451	0.90605
40.1903	2.66391	11.8439	0.90594
40.2506	2.66797	11.8426	0.90568
40.3126	2.67263	11.8414	0.90565
40.3945	2.67696	11.8401	0.90558
40.4356	2.68188	11.8389	0.90545
40.5166	2.68599	11.8377	0.90562
40.5763	2.69089	11.8363	0.90539
40.6352	2.69525	11.8348	0.90498
40.696	2.69982	11.8339	0.90514
40.7566	2.70463	11.8322	0.90512
40.836	2.70906	11.831	0.90486
40.8954	2.71325	11.8298	0.90505
40.9543	2.71805	11.8285	0.90471
41.0129	2.72258	11.8273	0.90464
41.0713	2.72743	11.8261	0.90483
41.1309	2.73158	11.8244	0.90449
41.1901	2.73579	11.8231	0.90446
41.2493	2.74058	11.8223	0.90468
41.3282	2.74558	11.8211	0.90432
41.388	2.75012	11.8198	0.90427
41.4479	2.75432	11.8182	0.90426
41.5075	2.75916	11.8169	0.90396
41.5662	2.76353	11.8157	0.904
41.625	2.76827	11.8144	0.90398
41.684	2.77312	11.8132	0.90362
41.7424	2.77705	11.8119	0.9035
41.8005	2.78177	11.8106	0.90361
41.8784	2.78667	11.8095	0.9033
41.9177	2.79055	11.8078	0.90334
41.9785	2.79553	11.8065	0.90337
42.0643	2.8003	11.8052	0.90293
42.1309	2.8042	11.8039	0.90312
42.1967	2.80931	11.8024	0.90306
42.2616	2.81417	11.8016	0.90271
42.326	2.81807	11.8003	0.90271
42.3901	2.82299	11.799	0.90269
42.4545	2.82771	11.7978	0.90244
42.5187	2.83246	11.7966	0.90257
42.5828	2.83696	11.795	0.90243
42.6465	2.84165	11.7937	0.90204
42.7093	2.84625	11.7924	0.90224
42.7928	2.85131	11.7912	0.9022
42.8553	2.85547	11.7899	0.90193
42.9178	2.86022	11.7886	0.90205
42.9795	2.86531	11.7874	0.90196
43.0409	2.86999	11.7862	0.90177
43.1017	2.87451	11.785	0.90188
43.1629	2.87951	11.7833	0.90177
43.2441	2.88371	11.782	0.90164
43.2846	2.88841	11.7808	0.90184
43.3452	2.89346	11.7795	0.90168
43.4068	2.89743	11.7779	0.90151
43.4889	2.90235	11.777	0.9015
43.5504	2.9076	11.7759	0.90114
43.6114	2.91235	11.7746	0.90094
43.6721	2.91723	11.7732	0.90113
43.7523	2.92241	11.7716	0.90101
43.812	2.92709	11.7704	0.90095
43.8712	2.93159	11.7692	0.90116
43.9312	2.93606	11.7679	0.90091
43.9913	2.94083	11.7662	0.90079
44.0509	2.94559	11.7651	0.90083
44.1287	2.95093	11.7642	0.90058
44.1867	2.95506	11.7629	0.90036
44.2453	2.95997	11.7618	0.90045
44.3046	2.96512	11.7605	0.90009
44.3641	2.96898	11.7588	0.89992
44.4225	2.97376	11.7576	0.90001
44.4807	2.97894	11.7563	0.89987
44.5392	2.98381	11.7552	0.89989
44.5985	2.98879	11.7538	0.89987
44.6577	2.99382	11.7526	0.89956
44.7162	2.99806	11.7509	0.89964
44.7937	3.00306	11.7497	0.89963
44.8521	3.00825	11.7488	0.89925
44.8914	3.01238	11.7476	0.89925
44.971	3.01736	11.7459	0.89923
45.034	3.02246	11.7447	0.89896
45.0999	3.02621	11.7435	0.89918
45.1662	3.03127	11.7422	0.899
45.2317	3.03641	11.741	0.8986
45.2971	3.04064	11.7397	0.89882
45.3628	3.04578	11.7385	0.89879
45.4283	3.05079	11.7372	0.89858
45.4929	3.05499	11.7359	0.89865
45.5776	3.06038	11.7347	0.89844
45.6196	3.06546	11.7331	0.89814
45.6823	3.0701	11.7318	0.89821
45.7663	3.07524	11.731	0.89804
45.8293	3.0795	11.7294	0.8979
45.892	3.084	11.7281	0.89807
45.9546	3.08928	11.7268	0.8979
46.0169	3.0936	11.7256	0.89756
46.0792	3.0984	11.7243	0.89769
46.1622	3.10374	11.7231	0.89753
46.2245	3.10878	11.722	0.89737
46.2867	3.11373	11.7206	0.89754
46.3476	3.11838	11.7195	0.89724
46.4086	3.12315	11.7178	0.89699
46.4697	3.12789	11.7165	0.89711
46.5308	3.13314	11.7153	0.89691
46.5913	3.13811	11.7139	0.89673
46.6517	3.14245	11.7128	0.89679
46.7323	3.14815	11.7115	0.89649
46.7925	3.15248	11.7104	0.89633
46.852	3.15745	11.7091	0.89641
46.9116	3.16303	11.708	0.89612
46.9701	3.16723	11.7066	0.89609
47.0285	3.17219	11.7049	0.89612
47.1058	3.17751	11.7038	0.89582
47.1643	3.18229	11.7025	0.89583
47.2041	3.18649	11.7013	0.89592
47.2643	3.1919	11.6999	0.89548
47.3441	3.19691	11.6987	0.89544
47.3838	3.20147	11.6975	0.8954
47.4635	3.2067	11.6961	0.89513
47.5233	3.21146	11.6946	0.89509
47.583	3.21667	11.6938	0.895
47.6423	3.22142	11.6926	0.8948
47.7014	3.2263	11.6908	0.89496
47.7605	3.2315	11.6899	0.89489
47.8196	3.23611	11.6887	0.89469
47.8787	3.24099	11.6871	0.89481
47.9374	3.24619	11.6859	0.8946
47.9976	3.25087	11.6846	0.89444
48.0809	3.25565	11.6833	0.89468
48.1444	3.2609	11.6821	0.89453
48.208	3.26538	11.6809	0.89421
48.2712	3.27026	11.6796	0.89435
48.3343	3.2755	11.6783	0.89432
48.3972	3.27979	11.6766	0.89434
48.4592	3.28472	11.6755	0.89446
48.5208	3.29016	11.6743	0.89403
48.5829	3.29527	11.6729	0.89385
48.6449	3.29969	11.6717	0.89394
48.7067	3.30499	11.6704	0.89359
48.7881	3.30996	11.6692	0.89343
48.849	3.31488	11.6681	0.89365
48.9103	3.31962	11.6667	0.89339
48.9721	3.32466	11.6655	0.89321
49.0331	3.32975	11.6638	0.89319
49.0924	3.3346	11.6625	0.89299
49.1524	3.33934	11.6615	0.89304
49.2135	3.34433	11.6601	0.89311
49.2744	3.34975	11.6589	0.89271
49.354	3.35482	11.6572	0.89264
49.3936	3.35948	11.6564	0.89276
49.473	3.36482	11.6549	0.89255
49.5324	3.36968	11.6538	0.8925
49.5925	3.37464	11.6526	0.89222
49.6526	3.37955	11.6515	0.89179
49.7128	3.38462	11.6497	0.89183
49.773	3.38975	11.6485	0.89187
49.8326	3.39518	11.6472	0.89155
49.892	3.39945	11.646	0.89162
49.9515	3.40468	11.6448	0.89145
50.0134	3.40938	11.6434	0.89123
50.0779	3.41423	11.6424	0.89128
50.1656	3.41946	11.6411	0.89122
50.2313	3.42386	11.6398	0.89101
50.2971	3.42871	11.6386	0.89115
50.3626	3.43412	11.6373	0.89084
50.4296	3.43951	11.6357	0.89069
50.4971	3.44394	11.6345	0.89086
50.5645	3.44939	11.6335	0.89077
50.6296	3.45453	11.6319	0.89066
50.6937	3.45928	11.6307	0.89082
50.7579	3.46388	11.6294	0.89049
50.8431	3.46909	11.6282	0.89038
50.9063	3.47405	11.6269	0.89064
50.9699	3.47937	11.6257	0.89048
51.0329	3.48445	11.624	0.89033
51.0958	3.48956	11.6228	0.89034
51.1573	3.49496	11.6215	0.89001
51.2407	3.49927	11.6202	0.89003
51.3032	3.50515	11.6191	0.89023
51.365	3.50985	11.6178	0.88994
51.4265	3.51508	11.6165	0.88988
51.4885	3.51985	11.6149	0.8899
51.5507	3.52513	11.614	0.88962
51.6125	3.52956	11.6124	0.88961
51.6741	3.53463	11.6112	0.88961
51.7352	3.53997	11.6103	0.88916
51.7963	3.54423	11.6087	0.88912
51.8777	3.54933	11.6073	0.88916
51.9383	3.55478	11.6062	0.88881
51.9986	3.55996	11.605	0.88882
52.0589	3.56499	11.6036	0.88899
52.1195	3.57036	11.6024	0.88867
52.1796	3.57476	11.601	0.88862
52.2595	3.57975	11.6	0.88842
52.3195	3.58517	11.5987	0.88796
52.3598	3.59032	11.5975	0.88811
52.4404	3.5949	11.5959	0.88809
52.5006	3.60032	11.5946	0.88783
52.5602	3.60539	11.5934	0.88795
52.6202	3.60972	11.592	0.88782
52.6803	3.6152	11.5909	0.8877
52.7394	3.62017	11.5897	0.88785
52.7983	3.62466	11.5883	0.88774
52.8572	3.63007	11.5871	0.8875
52.9164	3.63506	11.5859	0.88762
52.9751	3.64055	11.5842	0.88742
53.0545	3.64537	11.5833	0.88748
53.1135	3.65032	11.5817	0.88761
53.1719	3.65554	11.5804	0.88729
53.2305	3.6608	11.5797	0.88719
53.2895	3.66494	11.5779	0.88725
53.348	3.67038	11.5766	0.88691
53.4065	3.6757	11.5754	0.88673
53.4645	3.67986	11.5742	0.88677
53.5226	3.68529	11.5729	0.88649
53.5806	3.69066	11.5717	0.88659
53.6391	3.69498	11.5705	0.88665
53.7168	3.70084	11.5688	0.88618
53.7752	3.70621	11.5679	0.88621
53.8333	3.71054	11.5663	0.88621
53.891	3.71598	11.5654	0.88584
53.9682	3.72145	11.5642	0.88595
54.0066	3.72551	11.5625	0.8859
54.0829	3.73077	11.5616	0.8858
54.14	3.73675	11.5601	0.88597
54.1974	3.74077	11.5588	0.88577
54.2553	3.74615	11.5575	0.88543
54.3136	3.75151	11.5562	0.88557
54.3717	3.75648	11.555	0.88535
54.4298	3.76171	11.5537	0.88515
54.487	3.7664	11.5525	0.88524
54.5624	3.77128	11.5513	0.88491
54.6198	3.7766	11.5501	0.88467
54.6776	3.78209	11.5487	0.8849
54.7357	3.78687	11.5471	0.88465
54.7928	3.79171	11.5459	0.88452
54.8681	3.79761	11.5447	0.88447
54.9245	3.80257	11.5434	0.88415
54.9844	3.80733	11.5421	0.88404
55.0478	3.81266	11.541	0.88411
55.115	3.81776	11.5397	0.88386
55.1818	3.82312	11.5384	0.88391
55.249	3.82837	11.5372	0.88401
55.3163	3.83318	11.5359	0.88377
55.4055	3.83792	11.5347	0.88388
55.4711	3.84331	11.5334	0.88383
55.5148	3.84835	11.5322	0.88338
55.6028	3.85301	11.5305	0.88353
55.6687	3.85849	11.5292	0.88351
55.7334	3.86344	11.5281	0.88329
55.7981	3.86863	11.5269	0.88335
55.8631	3.87349	11.5256	0.88336
55.9489	3.87844	11.5239	0.88306
55.9909	3.8838	11.5227	0.88309
56.0754	3.88894	11.5219	0.88305
56.1392	3.89313	11.5202	0.88269
56.2026	3.89876	11.5189	0.88283
56.2659	3.90416	11.5176	0.8827
56.3296	3.90932	11.5163	0.88226
56.393	3.9149	11.5153	0.88236
56.4555	3.92023	11.514	0.88226
56.5178	3.92499	11.5123	0.8821
56.6013	3.92961	11.5114	0.88235
56.6638	3.9348	11.5102	0.88208
56.7258	3.93976	11.509	0.88183
56.7876	3.94492	11.5077	0.88199
56.8497	3.95021	11.5061	0.88182
56.9114	3.95537	11.5048	0.88169
56.9732	3.96017	11.5036	0.88174
57.0351	3.96535	11.5024	0.88142
57.097	3.97034	11.5011	0.88129
57.1588	3.97507	11.4994	0.88136
57.2201	3.97992	11.4986	0.8811
57.2813	3.98527	11.4975	0.88111
57.3421	3.99018	11.4961	0.88136
57.4227	3.99522	11.495	0.88113
57.4827	4.00063	11.4933	0.88091
57.5429	4.00631	11.492	0.88086
57.6026	4.01054	11.4907	0.88043
57.6625	4.01589	11.4896	0.88041
57.7217	4.02127	11.4883	0.88051
57.7814	4.02572	11.487	0.88026
57.8409	4.03121	11.4858	0.88019
57.9013	4.0358	11.4845	0.88032
57.9612	4.04075	11.4829	0.88006
58.0213	4.04603	11.4816	0.87987
58.1001	4.05142	11.4803	0.87997
58.1391	4.0557	11.4791	0.87974
58.2176	4.06111	11.4779	0.87985
58.2769	4.06636	11.4765	0.8798
58.3359	4.07181	11.4753	0.87944
58.395	4.07658	11.4742	0.87947
58.4546	4.08183	11.473	0.8794
58.5137	4.087	11.4712	0.87906
58.5726	4.09175	11.4704	0.87911
58.6319	4.09676	11.4692	0.87908
58.6912	4.1018	11.4678	0.87883
58.7507	4.10689	11.4662	0.87904
58.8291	4.11202	11.465	0.87899
58.8876	4.11717	11.4638	0.87863
58.9459	4.12265	11.4625	0.87868
59.005	4.12715	11.4612	0.87851
59.0635	4.1325	11.4598	0.87814
59.1218	4.13808	11.4587	0.8783
59.1797	4.14315	11.4571	0.8782
59.2373	4.14749	11.4558	0.87812
59.296	4.15298	11.4547	0.87835
59.3744	4.15817	11.4534	0.87812
59.4322	4.16353	11.4521	0.87786
[truncated: 5,327 more rows]

## Sheet: Fig.1c
V (μV)	I ((μA)
1.84497	2.49988
1.83074	2.48066
1.82231	2.46948
1.80797	2.4503
1.79954	2.43926
1.78412	2.42034
1.77501	2.40929
1.76115	2.39031
1.75391	2.37913
1.74012	2.36008
1.731	2.34903
1.71586	2.33011
1.70738	2.31902
1.69328	2.29996
1.67896	2.27931
1.66558	2.26038
1.65724	2.24927
1.6427	2.23036
1.63398	2.2192
1.61997	2.20017
1.61213	2.1892
1.59752	2.17023
1.58863	2.15903
1.5737	2.14015
1.55715	2.11954
1.54104	2.10055
1.53109	2.08932
1.51374	2.07027
1.50378	2.05934
1.48662	2.04034
1.47626	2.02914
1.45969	2.01018
1.45038	1.9989
1.43462	1.9801
1.4252	1.96907
1.4081	1.95007
1.38953	1.92959
1.37329	1.91058
1.36405	1.89935
1.3477	1.88038
1.3378	1.86926
1.32243	1.85042
1.3137	1.83927
1.29793	1.82039
1.28823	1.80928
1.27179	1.7902
1.26277	1.77915
1.24831	1.76015
1.2309	1.7395
1.21273	1.72045
1.2025	1.70961
1.18463	1.69062
1.17422	1.67947
1.15589	1.66033
1.14443	1.64926
1.12453	1.6304
1.11307	1.61924
1.0938	1.60018
1.0736	1.57957
1.05556	1.5604
1.04484	1.54946
1.02513	1.53056
1.01333	1.51949
0.99267	1.5005
0.98058	1.48921
0.96076	1.47025
0.94855	1.4591
0.92699	1.44013
0.91425	1.42892
0.89221	1.40985
0.86643	1.38938
0.84008	1.37034
0.82401	1.35931
0.79608	1.34023
0.78038	1.32929
0.753	1.31026
0.73691	1.29918
0.70762	1.28014
0.69003	1.26925
0.65668	1.24993
0.61897	1.2295
0.58285	1.21065
0.56044	1.19943
0.52152	1.1807
0.49748	1.16961
0.45328	1.15046
0.42657	1.13952
0.37847	1.12044
0.34975	1.10948
0.29916	1.09071
0.26835	1.07941
0.21698	1.06035
0.16503	1.0396
0.12416	1.0206
0.10344	1.00943
0.07403	0.9903
0.06075	0.97931
0.04321	0.96019
0.03543	0.94909
0.02571	0.93022
0.02221	0.91901
0.01821	0.90006
0.01697	0.88906
0.01606	0.87009
0.0151	0.84955
0.01409	0.83043
0.01365	0.81936
0.01271	0.80054
0.0122	0.78935
0.01185	0.77024
0.01203	0.75911
0.01235	0.74031
0.01234	0.72903
0.01321	0.71003
0.01548	0.68966
0.01705	0.67063
0.01735	0.65955
0.01699	0.6405
0.01612	0.62933
0.01441	0.61031
0.01402	0.59925
0.01391	0.58017
0.01385	0.56913
0.01298	0.54975
0.01172	0.53886
0.0102	0.51989
0.00886	0.49959
0.0079	0.48952
0.00703	0.46917
0.00654	0.45056
0.00561	0.43936
0.00437	0.42027
0.00435	0.40901
0.00497	0.39026
0.00525	0.37929
0.00436	0.36031
0.00358	0.33963
0.00417	0.32065
0.00444	0.30968
0.00517	0.29055
0.00595	0.27938
0.00625	0.26038
0.00562	0.2493
0.00445	0.23036
0.00414	0.21932
0.00399	0.20031
0.00402	0.18916
0.00432	0.17014
0.00393	0.14957
0.00265	0.1305
0.00189	0.11944
0.00142	0.10058
0.0015	0.08919
0.000859574	0.07036
4.18738e-05	0.05931
-0.000391906	0.04045
0.000151504	0.02936
0.000416944	0.0104
-8.88178e-16	-0.000572205
-0.000299005	-0.01926
-5.02447e-05	-0.03999
-0.000410485	-0.05895
-0.000921685	-0.07031
-0.00119	-0.08925
-0.00124	-0.10005
-0.00142	-0.11948
-0.00124	-0.13065
-0.000593375	-0.14958
-0.000356915	-0.16084
-0.00112	-0.17952
-0.00215	-0.20009
-0.00198	-0.21902
-0.00173	-0.23026
-0.00156	-0.24923
-0.00181	-0.26015
-0.00225	-0.27921
-0.00215	-0.29021
-0.00154	-0.30931
-0.000683475	-0.32032
0.00148	-0.33948
0.00359	-0.36014
0.00545	-0.3793
0.00658	-0.39041
0.00789	-0.40933
0.00831	-0.42028
0.0074	-0.43926
0.00581	-0.45029
0.00424	-0.46924
0.00431	-0.48038
0.00395	-0.49931
0.00167	-0.52002
-0.000795135	-0.53913
-0.00188	-0.5503
-0.00316	-0.56921
-0.00349	-0.5803
-0.00351	-0.59948
-0.00343	-0.61058
-0.00356	-0.62945
-0.00364	-0.64054
-0.00331	-0.65965
-0.00319	-0.68024
-0.00395	-0.69921
-0.00429	-0.71023
-0.00458	-0.72953
-0.00488	-0.7406
-0.00456	-0.75949
-0.00398	-0.77055
-0.0036	-0.78945
-0.0038	-0.8006
-0.00493	-0.81976
-0.00685	-0.84018
-0.00846	-0.85907
-0.00891	-0.87
-0.00898	-0.88916
-0.00903	-0.90021
-0.01153	-0.91918
-0.01486	-0.93012
-0.0231	-0.94934
-0.02924	-0.96026
-0.04489	-0.97927
-0.05746	-0.99046
-0.08508	-1.00944
-0.1249	-1.03001
-0.16984	-1.04919
-0.19806	-1.06026
-0.24845	-1.07916
-0.27835	-1.09014
-0.32963	-1.1091
-0.35939	-1.12022
-0.40762	-1.1392
-0.43419	-1.15037
-0.47745	-1.16937
-0.52204	-1.19009
-0.56121	-1.20902
-0.5836	-1.22007
-0.61981	-1.23919
-0.63932	-1.25046
-0.67132	-1.26945
-0.68945	-1.28031
-0.71954	-1.2994
-0.73603	-1.31045
-0.76481	-1.32941
-0.79555	-1.34985
-0.82219	-1.36902
-0.83707	-1.38012
-0.86144	-1.39904
-0.87501	-1.41006
-0.89766	-1.42945
-0.90936	-1.44031
-0.92966	-1.4592
-0.94178	-1.47022
-0.96297	-1.48931
-0.98514	-1.50996
-1.00496	-1.52918
-1.01627	-1.54017
-1.03593	-1.55917
-1.0478	-1.57035
-1.06804	-1.58915
-1.07975	-1.6003
-1.09887	-1.61957
-1.10933	-1.63057
-1.12745	-1.64959
-1.14782	-1.67
-1.16648	-1.68918
-1.17646	-1.70022
-1.19426	-1.71919
-1.20513	-1.73032
-1.22205	-1.74927
-1.23119	-1.76036
-1.2473	-1.77929
-1.25708	-1.79062
-1.27312	-1.80949
-1.29035	-1.83018
-1.30505	-1.84899
-1.31382	-1.86037
-1.32868	-1.87918
-1.33732	-1.89026
-1.35284	-1.90918
-1.36288	-1.92034
-1.37974	-1.93928
-1.38896	-1.95042
-1.40545	-1.96951
-1.41519	-1.98042
-1.43127	-1.99978
-1.44754	-2.02019
-1.46268	-2.03918
-1.47133	-2.05004
-1.48639	-2.06918
-1.49497	-2.08024
-1.51091	-2.09969
-1.52006	-2.11011
-1.53589	-2.12923
-1.5446	-2.14069
-1.55968	-2.15965
-1.57664	-2.18028
-1.59149	-2.19927
-1.59954	-2.21046
-1.61354	-2.22933
-1.62255	-2.24045
-1.63825	-2.25943
-1.6472	-2.27066
-1.6616	-2.28971
-1.66971	-2.30063
-1.68308	-2.31962
-1.69778	-2.3402
-1.71109	-2.35924
-1.71803	-2.37033
-1.73041	-2.38949
-1.73803	-2.4004
-1.75204	-2.41941
-1.76043	-2.43058
-1.77453	-2.4495
-1.78279	-2.46058
-1.79625	-2.47954
-1.81049	-2.50011
