# Supplementary material for: Magnetic field filtering of the boundary supercurrent in unconventional metal NiTe2-based Josephson junctions
Source: Nat Commun. 2024 Mar 30;15:2785. doi: 10.1038/s41467-024-47103-z (PMC10981750; doi:10.1038/s41467-024-47103-z)
Supplement: Supplementary file 3 — Source Data [file 41467_2024_47103_MOESM3_ESM.zip › Source data/Figure 2.xlsx]

## Sheet: Fig.2a
Bz (T)	I (μA)	dV/dI (Ω)
-0.015	-1.99935	0.738
-0.015	-1.99948	0.7
-0.015	1.99948	0.7
-0.015	1.98997	0.744
-0.015	1.98035	0.752
-0.015	1.96924	0.73
-0.015	1.95967	0.694
-0.015	1.95019	0.672
-0.015	1.94081	0.662
-0.015	1.92946	0.666
-0.015	1.91988	0.71
-0.015	1.91054	0.742
-0.015	1.89954	0.748
-0.015	1.89008	0.766
-0.015	1.88049	0.756
-0.015	1.86938	0.728
-0.015	1.85996	0.698
-0.015	1.85042	0.72
-0.015	1.83926	0.77
-0.015	1.82969	0.78
-0.015	1.82016	0.76
-0.015	1.80899	0.722
-0.015	1.79954	0.674
-0.015	1.78994	0.648
-0.015	1.77893	0.68
-0.015	1.76931	0.728
-0.015	1.75978	0.762
-0.015	1.75032	0.75
-0.015	1.73911	0.704
-0.015	1.72964	0.688
-0.015	1.72025	0.692
-0.015	1.7093	0.7
-0.015	1.69978	0.744
-0.015	1.69039	0.788
-0.015	1.67922	0.788
-0.015	1.66965	0.752
-0.015	1.66016	0.72
-0.015	1.64907	0.724
-0.015	1.63948	0.73
-0.015	1.62991	0.736
-0.015	1.61892	0.746
-0.015	1.60942	0.734
-0.015	1.59998	0.722
-0.015	1.59038	0.734
-0.015	1.57927	0.718
-0.015	1.5697	0.674
-0.015	1.56023	0.646
-0.015	1.54886	0.666
-0.015	1.53953	0.678
-0.015	1.53007	0.656
-0.015	1.51905	0.632
-0.015	1.50949	0.638
-0.015	1.50021	0.62
-0.015	1.48906	0.616
-0.015	1.47964	0.658
-0.015	1.47013	0.7
-0.015	1.45893	0.722
-0.015	1.44932	0.732
-0.015	1.43984	0.75
-0.015	1.42879	0.788
-0.015	1.41948	0.804
-0.015	1.40987	0.81
-0.015	1.40024	0.812
-0.015	1.38914	0.76
-0.015	1.37954	0.71
-0.015	1.37012	0.7
-0.015	1.35898	0.698
-0.015	1.3494	0.722
-0.015	1.34008	0.756
-0.015	1.32901	0.754
-0.015	1.31944	0.748
-0.015	1.31014	0.748
-0.015	1.2989	0.764
-0.015	1.28937	0.788
-0.015	1.28021	0.802
-0.015	1.26893	0.822
-0.015	1.2594	0.82
-0.015	1.24987	0.796
-0.015	1.24031	0.786
-0.015	1.22918	0.758
-0.015	1.21974	0.694
-0.015	1.21019	0.654
-0.015	1.19917	0.662
-0.015	1.18958	0.686
-0.015	1.18017	0.712
-0.015	1.16909	0.726
-0.015	1.15971	0.75
-0.015	1.15015	0.794
-0.015	1.13913	0.834
-0.015	1.12955	0.856
-0.015	1.12	0.838
-0.015	1.10899	0.798
-0.015	1.09963	0.778
-0.015	1.08989	0.798
-0.015	1.07887	0.834
-0.015	1.06948	0.812
-0.015	1.0598	0.728
-0.015	1.0504	0.654
-0.015	1.0394	0.632
-0.015	1.02981	0.656
-0.015	1.02024	0.682
-0.015	1.00903	0.736
-0.015	0.99948	0.794
-0.015	0.99015	0.792
-0.015	0.97918	0.778
-0.015	0.96971	0.796
-0.015	0.9601	0.798
-0.015	0.94899	0.79
-0.015	0.93958	0.79
-0.015	0.93	0.8
-0.015	0.91915	0.794
-0.015	0.90956	0.782
-0.015	0.89987	0.786
-0.015	0.88861	0.812
-0.015	0.8793	0.83
-0.015	0.8699	0.816
-0.015	0.86043	0.788
-0.015	0.84935	0.772
-0.015	0.83977	0.786
-0.015	0.83041	0.79
-0.015	0.81911	0.818
-0.015	0.8096	0.84
-0.015	0.80029	0.832
-0.015	0.78934	0.802
-0.015	0.77994	0.778
-0.015	0.77049	0.77
-0.015	0.75941	0.748
-0.015	0.74978	0.718
-0.015	0.74023	0.744
-0.015	0.72922	0.772
-0.015	0.71972	0.772
-0.015	0.71023	0.77
-0.015	0.68985	0.74
-0.015	0.68985	0.724
-0.015	0.6804	0.726
-0.015	0.67081	0.714
-0.015	0.65971	0.71
-0.015	0.65031	0.706
-0.015	0.64081	0.72
-0.015	0.6297	0.76
-0.015	0.62028	0.788
-0.015	0.61065	0.788
-0.015	0.59976	0.772
-0.015	0.58987	0.758
-0.015	0.58046	0.75
-0.015	0.56938	0.726
-0.015	0.55992	0.694
-0.015	0.55026	0.688
-0.015	0.539	0.696
-0.015	0.52974	0.692
-0.015	0.52002	0.706
-0.015	0.5102	0.734
-0.015	0.49938	0.762
-0.015	0.48976	0.802
-0.015	0.48056	0.83
-0.015	0.46915	0.858
-0.015	0.45983	0.862
-0.015	0.45043	0.814
-0.015	0.43941	0.734
-0.015	0.42977	0.684
-0.015	0.42011	0.698
-0.015	0.40914	0.77
-0.015	0.39955	0.868
-0.015	0.3902	0.946
-0.015	0.37897	1.012
-0.015	0.36961	1.132
-0.015	0.36011	1.294
-0.015	0.35058	1.466
-0.015	0.33936	1.638
-0.015	0.32991	1.796
-0.015	0.32043	1.934
-0.015	0.30948	2.05
-0.015	0.29993	2.13
-0.015	0.29066	2.142
-0.015	0.27965	2.078
-0.015	0.26994	1.992
-0.015	0.26046	1.856
-0.015	0.24939	1.636
-0.015	0.23981	1.43
-0.015	0.23043	1.216
-0.015	0.21942	0.982
-0.015	0.20994	0.722
-0.015	0.20033	0.488
-0.015	0.18932	0.302
-0.015	0.17979	0.196
-0.015	0.17023	0.146
-0.015	0.16074	0.108
-0.015	0.14963	0.062
-0.015	0.14008	0.022
-0.015	0.13034	0.006
-0.015	0.11932	0
-0.015	0.10982	0.002
-0.015	0.10022	-0.034
-0.015	0.08893	-0.076
-0.015	0.07964	-0.094
-0.015	0.0703	-0.106
-0.015	0.05927	-0.076
-0.015	0.04978	0.004
-0.015	0.04026	0.052
-0.015	0.02923	0.066
-0.015	0.01973	0.04
-0.015	0.01016	0.008
-0.015	-0.000715255	-0.014
-0.015	-0.01019	-0.036
-0.015	-0.01979	-0.026
-0.015	-0.02931	0.024
-0.015	-0.04025	0.06
-0.015	-0.04984	0.052
-0.015	-0.05934	-0.022
-0.015	-0.07061	-0.086
-0.015	-0.08011	-0.092
-0.015	-0.08959	-0.022
-0.015	-0.10024	0.054
-0.015	-0.10998	0.1
-0.015	-0.11961	0.126
-0.015	-0.13065	0.124
-0.015	-0.14017	0.116
-0.015	-0.14957	0.106
-0.015	-0.16077	0.096
-0.015	-0.1703	0.114
-0.015	-0.17974	0.164
-0.015	-0.18939	0.254
-0.015	-0.20051	0.372
-0.015	-0.20995	0.492
-0.015	-0.2194	0.63
-0.015	-0.23048	0.796
-0.015	-0.24013	0.95
-0.015	-0.24959	1.078
-0.015	-0.26076	1.202
-0.015	-0.27007	1.326
-0.015	-0.2794	1.464
-0.015	-0.29054	1.576
-0.015	-0.30023	1.61
-0.015	-0.30948	1.574
-0.015	-0.32076	1.522
-0.015	-0.3302	1.462
-0.015	-0.33984	1.4
-0.015	-0.34916	1.366
-0.015	-0.36023	1.33
-0.015	-0.36982	1.258
-0.015	-0.37949	1.178
-0.015	-0.39036	1.108
-0.015	-0.39993	1.046
-0.015	-0.40947	1.002
-0.015	-0.42047	0.96
-0.015	-0.43004	0.888
-0.015	-0.43956	0.81
-0.015	-0.45066	0.756
-0.015	-0.46015	0.748
-0.015	-0.4696	0.764
-0.015	-0.48093	0.782
-0.015	-0.49022	0.81
-0.015	-0.49965	0.838
-0.015	-0.50925	0.834
-0.015	-0.52023	0.802
-0.015	-0.52975	0.816
-0.015	-0.53942	0.86
-0.015	-0.55053	0.882
-0.015	-0.55998	0.86
-0.015	-0.56932	0.824
-0.015	-0.58056	0.784
-0.015	-0.58998	0.77
-0.015	-0.59957	0.756
-0.015	-0.61053	0.754
-0.015	-0.61998	0.768
-0.015	-0.62948	0.786
-0.015	-0.64077	0.812
-0.015	-0.65009	0.834
-0.015	-0.65975	0.836
-0.015	-0.66921	0.814
-0.015	-0.68038	0.794
-0.015	-0.68985	0.778
-0.015	-0.69927	0.758
-0.015	-0.71048	0.73
-0.015	-0.71999	0.73
-0.015	-0.72949	0.774
-0.015	-0.74055	0.822
-0.015	-0.74984	0.866
-0.015	-0.75942	0.882
-0.015	-0.77061	0.876
-0.015	-0.78004	0.836
-0.015	-0.78928	0.786
-0.015	-0.8004	0.75
-0.015	-0.81005	0.738
-0.015	-0.81941	0.74
-0.015	-0.82893	0.75
-0.015	-0.84003	0.75
-0.015	-0.8496	0.726
-0.015	-0.85899	0.728
-0.015	-0.87024	0.728
-0.015	-0.87957	0.722
-0.015	-0.88901	0.732
-0.015	-0.90012	0.728
-0.015	-0.90968	0.706
-0.015	-0.91901	0.692
-0.015	-0.93008	0.694
-0.015	-0.9397	0.692
-0.015	-0.94923	0.678
-0.015	-0.96024	0.688
-0.015	-0.96972	0.726
-0.015	-0.97911	0.738
-0.015	-0.99036	0.734
-0.015	-0.99993	0.738
-0.015	-1.00934	0.734
-0.015	-1.01918	0.746
-0.015	-1.0302	0.774
-0.015	-1.03973	0.798
-0.015	-1.04928	0.796
-0.015	-1.06024	0.776
-0.015	-1.06986	0.782
-0.015	-1.07933	0.812
-0.015	-1.09043	0.824
-0.015	-1.09992	0.81
-0.015	-1.1095	0.778
-0.015	-1.12063	0.736
-0.015	-1.13012	0.694
-0.015	-1.13963	0.658
-0.015	-1.15077	0.618
-0.015	-1.16038	0.614
-0.015	-1.16969	0.632
-0.015	-1.17919	0.65
-0.015	-1.19042	0.64
-0.015	-1.20006	0.608
-0.015	-1.20952	0.584
-0.015	-1.22063	0.606
-0.015	-1.23009	0.636
-0.015	-1.23951	0.664
-0.015	-1.25079	0.688
-0.015	-1.26024	0.714
-0.015	-1.26955	0.742
-0.015	-1.28067	0.746
-0.015	-1.29032	0.73
-0.015	-1.29981	0.68
-0.015	-1.31069	0.602
-0.015	-1.32015	0.576
-0.015	-1.32965	0.63
-0.015	-1.33931	0.71
-0.015	-1.35036	0.774
-0.015	-1.35988	0.806
-0.015	-1.36949	0.828
-0.015	-1.3804	0.85
-0.015	-1.38981	0.844
-0.015	-1.39932	0.84
-0.015	-1.41045	0.826
-0.015	-1.41994	0.778
-0.015	-1.42927	0.73
-0.015	-1.44047	0.716
-0.015	-1.44981	0.738
-0.015	-1.45944	0.774
-0.015	-1.47055	0.758
-0.015	-1.48005	0.734
-0.015	-1.48954	0.746
-0.015	-1.49915	0.742
-0.015	-1.51022	0.722
-0.015	-1.51982	0.742
-0.015	-1.52915	0.766
-0.015	-1.5404	0.75
-0.015	-1.54987	0.742
-0.015	-1.55927	0.718
-0.015	-1.57029	0.7
-0.015	-1.5799	0.718
-0.015	-1.58916	0.76
-0.015	-1.60043	0.802
-0.015	-1.61003	0.824
-0.015	-1.6194	0.82
-0.015	-1.63043	0.8
-0.015	-1.63988	0.782
-0.015	-1.64944	0.774
-0.015	-1.65903	0.762
-0.015	-1.66999	0.736
-0.015	-1.67961	0.734
-0.015	-1.68926	0.744
-0.015	-1.70029	0.752
-0.015	-1.70982	0.752
-0.015	-1.71911	0.744
-0.015	-1.73051	0.724
-0.015	-1.73987	0.74
-0.015	-1.74937	0.77
-0.015	-1.76041	0.778
-0.015	-1.77005	0.764
-0.015	-1.77957	0.742
-0.015	-1.79057	0.724
-0.015	-1.80015	0.688
-0.015	-1.80967	0.686
-0.015	-1.81913	0.716
-0.015	-1.83047	0.742
-0.015	-1.8398	0.758
-0.015	-1.84934	0.802
-0.015	-1.8606	0.826
-0.015	-1.86988	0.828
-0.015	-1.87943	0.822
-0.015	-1.89041	0.804
-0.015	-1.89984	0.8
-0.015	-1.90925	0.806
-0.015	-1.92016	0.808
-0.015	-1.92959	0.808
-0.015	-1.93923	0.794
-0.015	-1.95037	0.796
-0.015	-1.9598	0.814
-0.015	-1.96917	0.8
-0.015	-1.98035	0.778
-0.015	-1.98999	0.77
-0.015	-1.99955	0.75
-0.015	-1.99953	0.73
-0.0148	-1.99949	0.748
-0.0148	-1.99932	0.734
-0.0148	1.99921	0.86
-0.0148	1.98965	0.854
-0.0148	1.98024	0.824
-0.0148	1.96907	0.784
-0.0148	1.95949	0.752
-0.0148	1.95003	0.742
-0.0148	1.94059	0.714
-0.0148	1.9294	0.686
-0.0148	1.91983	0.682
-0.0148	1.91035	0.66
-0.0148	1.89923	0.656
-0.0148	1.88979	0.688
-0.0148	1.88036	0.74
-0.0148	1.86925	0.78
-0.0148	1.85972	0.782
-0.0148	1.85015	0.768
-0.0148	1.83909	0.74
-0.0148	1.82951	0.698
-0.0148	1.82008	0.682
-0.0148	1.80895	0.714
-0.0148	1.79954	0.728
-0.0148	1.7901	0.732
-0.0148	1.77902	0.75
-0.0148	1.76944	0.754
-0.0148	1.75985	0.736
-0.0148	1.75041	0.7
-0.0148	1.73924	0.7
-0.0148	1.72969	0.736
-0.0148	1.72022	0.764
-0.0148	1.70916	0.788
-0.0148	1.69985	0.808
-0.0148	1.69027	0.808
-0.0148	1.67917	0.814
-0.0148	1.66987	0.822
-0.0148	1.66032	0.786
-0.0148	1.64919	0.744
-0.0148	1.63971	0.72
-0.0148	1.63024	0.726
-0.0148	1.6191	0.75
-0.0148	1.60949	0.76
-0.0148	1.60014	0.774
-0.0148	1.59068	0.792
-0.0148	1.57963	0.756
-0.0148	1.57006	0.734
-0.0148	1.56046	0.734
-0.0148	1.5495	0.736
-0.0148	1.54001	0.754
-0.0148	1.5305	0.756
-0.0148	1.51919	0.744
-0.0148	1.50977	0.736
-0.0148	1.50039	0.752
-0.0148	1.48935	0.766
-0.0148	1.47981	0.772
-0.0148	1.47029	0.77
-0.0148	1.45927	0.76
-0.0148	1.4499	0.732
-0.0148	1.44012	0.718
-0.0148	1.429	0.752
-0.0148	1.41951	0.792
-0.0148	1.40998	0.776
-0.0148	1.40031	0.718
-0.0148	1.3891	0.668
-0.0148	1.37963	0.64
-0.0148	1.37015	0.654
-0.0148	1.35902	0.678
-0.0148	1.34946	0.696
-0.0148	1.34009	0.706
-0.0148	1.329	0.696
-0.0148	1.31956	0.674
-0.0148	1.31012	0.676
-0.0148	1.29902	0.688
-0.0148	1.28951	0.7
-0.0148	1.2801	0.702
-0.0148	1.26906	0.726
-0.0148	1.25946	0.754
-0.0148	1.24979	0.736
-0.0148	1.24037	0.692
-0.0148	1.2292	0.666
-0.0148	1.21978	0.664
-0.0148	1.21014	0.722
-0.0148	1.19903	0.802
-0.0148	1.18958	0.838
-0.0148	1.18004	0.826
-0.0148	1.16883	0.78
-0.0148	1.15928	0.736
-0.0148	1.14987	0.7
-0.0148	1.13871	0.682
-0.0148	1.1293	0.666
-0.0148	1.11981	0.666
-0.0148	1.1088	0.668
-0.0148	1.0993	0.696
-0.0148	1.09008	0.724
-0.0148	1.07891	0.712
-0.0148	1.06939	0.69
-0.0148	1.0598	0.66
-0.0148	1.05045	0.644
-0.0148	1.0393	0.676
-0.0148	1.02981	0.706
-0.0148	1.02048	0.716
-0.0148	1.00905	0.728
-0.0148	0.99975	0.742
-0.0148	0.97894	0.766
-0.0148	0.97894	0.8
-0.0148	0.9693	0.804
-0.0148	0.95987	0.79
-0.0148	0.94889	0.774
-0.0148	0.93922	0.774
-0.0148	0.92964	0.778
-0.0148	0.91842	0.76
-0.0148	0.90908	0.73
-0.0148	0.89962	0.722
-0.0148	0.88852	0.698
-0.0148	0.87887	0.656
-0.0148	0.8694	0.634
-0.0148	0.86012	0.638
-0.0148	0.84911	0.692
-0.0148	0.83959	0.734
-0.0148	0.83004	0.728
-0.0148	0.81907	0.722
-0.0148	0.80958	0.708
-0.0148	0.80042	0.682
-0.0148	0.78945	0.688
-0.0148	0.7796	0.732
-0.0148	0.77041	0.792
-0.0148	0.75924	0.83
-0.0148	0.74973	0.866
-0.0148	0.74026	0.902
-0.0148	0.72916	0.906
-0.0148	0.7198	0.88
-0.0148	0.70998	0.874
-0.0148	0.70061	0.864
-0.0148	0.68958	0.838
-0.0148	0.67993	0.808
-0.0148	0.67049	0.774
-0.0148	0.65938	0.758
-0.0148	0.6497	0.76
-0.0148	0.64027	0.778
-0.0148	0.62936	0.782
-0.0148	0.61977	0.736
-0.0148	0.61017	0.688
-0.0148	0.59917	0.678
-0.0148	0.58962	0.696
-0.0148	0.58045	0.718
-0.0148	0.56905	0.724
-0.0148	0.55954	0.712
-0.0148	0.54991	0.7
-0.0148	0.53866	0.666
-0.0148	0.52943	0.634
-0.0148	0.51982	0.624
-0.0148	0.51011	0.66
-0.0148	0.49916	0.73
-0.0148	0.48982	0.8
-0.0148	0.48035	0.848
-0.0148	0.4694	0.892
-0.0148	0.4596	0.926
-0.0148	0.45021	0.934
-0.0148	0.43919	0.926
-0.0148	0.42951	0.942
-0.0148	0.42011	0.958
-0.0148	0.40895	0.982
-0.0148	0.39954	1.03
-0.0148	0.39011	1.076
-0.0148	0.3791	1.144
-0.0148	0.36948	1.256
-0.0148	0.36013	1.454
-0.0148	0.3507	1.674
-0.0148	0.33952	1.852
-0.0148	0.33004	2.006
-0.0148	0.32057	2.114
-0.0148	0.30944	2.178
-0.0148	0.30006	2.226
-0.0148	0.29061	2.17
-0.0148	0.27955	2.03
-0.0148	0.27006	1.834
-0.0148	0.26048	1.594
-0.0148	0.24943	1.332
-0.0148	0.23987	1.076
-0.0148	0.23032	0.84
-0.0148	0.21933	0.59
-0.0148	0.20971	0.414
-0.0148	0.20038	0.306
-0.0148	0.18914	0.25
-0.0148	0.17958	0.194
-0.0148	0.17036	0.134
-0.0148	0.16068	0.08
-0.0148	0.14955	0.06
-0.0148	0.13998	0.068
-0.0148	0.13024	0.068
-0.0148	0.11927	0.05
-0.0148	0.10966	0.052
-0.0148	0.10014	0.044
-0.0148	0.08864	0.016
-0.0148	0.07936	0.004
-0.0148	0.06983	-0.008
-0.0148	0.0587	-0.022
-0.0148	0.0495	0.008
-0.0148	0.03998	0.016
-0.0148	0.02882	-0.022
-0.0148	0.01943	-0.05
-0.0148	0.00992	-0.066
-0.0148	-0.0011	-0.06
-0.0148	-0.0106	-0.042
-0.0148	-0.02015	-0.004
-0.0148	-0.02942	0.014
-0.0148	-0.04071	0.028
-0.0148	-0.0502	0.048
-0.0148	-0.05969	0.06
-0.0148	-0.07063	0.064
-0.0148	-0.08024	0.028
-0.0148	-0.08979	-0.016
-0.0148	-0.10037	-0.034
-0.0148	-0.11038	-0.01
-0.0148	-0.1199	-0.002
-0.0148	-0.13086	-0.012
-0.0148	-0.14039	0.024
-0.0148	-0.14999	0.076
-0.0148	-0.16086	0.102
-0.0148	-0.17045	0.104
-0.0148	-0.17982	0.12
-0.0148	-0.1893	0.198
-0.0148	-0.20057	0.278
-0.0148	-0.21	0.342
-0.0148	-0.21977	0.438
-0.0148	-0.2306	0.54
-0.0148	-0.24024	0.652
-0.0148	-0.24958	0.8
-0.0148	-0.26073	0.96
-0.0148	-0.27027	1.142
-0.0148	-0.27955	1.314
-0.0148	-0.29055	1.484
-0.0148	-0.30023	1.64
-0.0148	-0.30963	1.708
-0.0148	-0.32086	1.736
-0.0148	-0.33051	1.73
-0.0148	-0.33991	1.694
-0.0148	-0.3495	1.638
-0.0148	-0.36062	1.554
-0.0148	-0.37017	1.438
-0.0148	-0.37955	1.316
-0.0148	-0.39065	1.192
-0.0148	-0.40016	1.09
-0.0148	-0.40956	1.016
-0.0148	-0.42083	0.948
-0.0148	-0.43039	0.886
-0.0148	-0.43983	0.834
-0.0148	-0.45109	0.79
-0.0148	-0.46029	0.808
-0.0148	-0.4697	0.822
-0.0148	-0.48105	0.802
-0.0148	-0.49052	0.786
-0.0148	-0.50014	0.756
-0.0148	-0.50968	0.724
-0.0148	-0.52067	0.694
-0.0148	-0.53016	0.704
-0.0148	-0.53973	0.74
-0.0148	-0.55059	0.778
-0.0148	-0.56022	0.788
-0.0148	-0.56973	0.762
-0.0148	-0.58062	0.732
-0.0148	-0.59024	0.712
-0.0148	-0.59964	0.698
-0.0148	-0.61068	0.702
-0.0148	-0.62046	0.734
-0.0148	-0.62973	0.78
-0.0148	-0.64108	0.784
-0.0148	-0.65058	0.782
-0.0148	-0.66001	0.8
-0.0148	-0.66949	0.804
-0.0148	-0.68054	0.808
-0.0148	-0.69021	0.81
-0.0148	-0.69947	0.812
-0.0148	-0.71083	0.846
-0.0148	-0.72022	0.866
-0.0148	-0.72959	0.838
-0.0148	-0.74076	0.772
-0.0148	-0.75034	0.726
-0.0148	-0.75974	0.698
-0.0148	-0.77089	0.664
-0.0148	-0.78034	0.618
-0.0148	-0.7895	0.616
-0.0148	-0.80055	0.638
-0.0148	-0.81004	0.628
-0.0148	-0.81959	0.612
-0.0148	-0.8293	0.626
-0.0148	-0.84058	0.654
-0.0148	-0.85014	0.696
-0.0148	-0.87071	0.714
-0.0148	-0.87071	0.728
-0.0148	-0.88024	0.748
-0.0148	-0.88967	0.748
-0.0148	-0.90081	0.742
-0.0148	-0.91012	0.734
-0.0148	-0.91982	0.694
-0.0148	-0.9309	0.664
-0.0148	-0.94036	0.676
-0.0148	-0.94973	0.698
-0.0148	-0.96087	0.722
-0.0148	-0.9705	0.738
-0.0148	-0.97986	0.73
-0.0148	-0.99079	0.722
-0.0148	-1.00028	0.7
-0.0148	-1.00991	0.67
-0.0148	-1.01956	0.676
-0.0148	-1.03072	0.678
-0.0148	-1.04019	0.68
-0.0148	-1.04966	0.706
-0.0148	-1.06077	0.752
-0.0148	-1.07021	0.816
-0.0148	-1.07964	0.876
-0.0148	-1.09076	0.898
-0.0148	-1.10014	0.884
-0.0148	-1.10984	0.842
-0.0148	-1.12078	0.812
-0.0148	-1.13029	0.794
-0.0148	-1.13972	0.76
-0.0148	-1.15072	0.74
-0.0148	-1.16021	0.75
-0.0148	-1.16986	0.764
-0.0148	-1.17921	0.794
-0.0148	-1.19014	0.798
-0.0148	-1.19967	0.774
-0.0148	-1.22057	0.76
-0.0148	-1.22057	0.762
-0.0148	-1.22995	0.74
-0.0148	-1.23925	0.704
-0.0148	-1.25038	0.688
-0.0148	-1.26005	0.7
-0.0148	-1.26953	0.696
-0.0148	-1.28053	0.67
-0.0148	-1.28997	0.666
-0.0148	-1.29945	0.682
-0.0148	-1.31051	0.722
-0.0148	-1.3201	0.774
-0.0148	-1.3296	0.824
-0.0148	-1.33936	0.832
-0.0148	-1.35026	0.804
-0.0148	-1.35976	0.764
-0.0148	-1.36921	0.72
-0.0148	-1.38043	0.666
-0.0148	-1.38987	0.662
-0.0148	-1.39919	0.704
-0.0148	-1.41037	0.774
-0.0148	-1.41983	0.838
-0.0148	-1.42942	0.862
-0.0148	-1.44057	0.834
-0.0148	-1.44988	0.79
-0.0148	-1.4595	0.728
-0.0148	-1.47042	0.674
-0.0148	-1.47998	0.686
-0.0148	-1.48942	0.698
-0.0148	-1.49899	0.692
-0.0148	-1.51009	0.712
-0.0148	-1.51963	0.71
-0.0148	-1.52913	0.678
-0.0148	-1.54031	0.66
-0.0148	-1.54985	0.66
-0.0148	-1.55928	0.646
-0.0148	-1.57035	0.646
-0.0148	-1.57984	0.674
-0.0148	-1.5895	0.694
-0.0148	-1.60042	0.694
-0.0148	-1.61027	0.702
-0.0148	-1.61977	0.72
-0.0148	-1.63086	0.732
-0.0148	-1.64029	0.74
-0.0148	-1.64975	0.748
-0.0148	-1.65934	0.758
-0.0148	-1.67029	0.778
-0.0148	-1.67979	0.806
-0.0148	-1.68922	0.82
-0.0148	-1.70026	0.816
-0.0148	-1.70974	0.796
-0.0148	-1.71933	0.778
-0.0148	-1.73053	0.774
-0.0148	-1.73993	0.784
-0.0148	-1.74954	0.78
-0.0148	-1.76067	0.742
-0.0148	-1.77022	0.698
-0.0148	-1.7798	0.674
-0.0148	-1.79068	0.676
-0.0148	-1.80021	0.656
-0.0148	-1.80977	0.662
-0.0148	-1.8193	0.7
-0.0148	-1.83038	0.736
-0.0148	-1.83986	0.742
-0.0148	-1.84936	0.726
-0.0148	-1.86057	0.726
-0.0148	-1.87025	0.75
-0.0148	-1.87975	0.79
-0.0148	-1.8907	0.816
-0.0148	-1.90037	0.81
-0.0148	-1.90969	0.8
-0.0148	-1.92069	0.802
-0.0148	-1.93032	0.822
-0.0148	-1.93965	0.828
-0.0148	-1.95086	0.812
-0.0148	-1.96044	0.792
-0.0148	-1.9698	0.764
-0.0148	-1.98099	0.752
-0.0148	-1.99044	0.744
-0.0148	-1.99989	0.742
-0.0148	-1.99988	0.74
-0.0146	-2.00001	0.648
-0.0146	-1.99997	0.646
-0.0146	1.99923	0.77
-0.0146	1.98966	0.72
-0.0146	1.98008	0.65
-0.0146	1.96913	0.614
-0.0146	1.95967	0.632
-0.0146	1.95002	0.66
-0.0146	1.94053	0.658
-0.0146	1.92954	0.638
-0.0146	1.92002	0.62
-0.0146	1.91062	0.646
-0.0146	1.89949	0.71
-0.0146	1.8897	0.768
-0.0146	1.88032	0.804
-0.0146	1.86923	0.814
-0.0146	1.85966	0.824
-0.0146	1.85016	0.82
-0.0146	1.83903	0.804
-0.0146	1.82961	0.796
-0.0146	1.82007	0.776
-0.0146	1.80905	0.796
-0.0146	1.79954	0.816
-0.0146	1.79003	0.788
-0.0146	1.77907	0.772
-0.0146	1.76949	0.782
-0.0146	1.75992	0.814
-0.0146	1.7504	0.838
-0.0146	1.73928	0.814
-0.0146	1.72972	0.786
-0.0146	1.72026	0.786
-0.0146	1.70908	0.806
-0.0146	1.69967	0.79
-0.0146	1.69021	0.792
-0.0146	1.67914	0.804
-0.0146	1.66982	0.816
-0.0146	1.6603	0.82
-0.0146	1.64908	0.766
-0.0146	1.63969	0.718
-0.0146	1.63022	0.708
-0.0146	1.61892	0.692
-0.0146	1.60948	0.69
-0.0146	1.5998	0.678
-0.0146	1.5905	0.652
-0.0146	1.57937	0.652
-0.0146	1.56995	0.668
-0.0146	1.56036	0.726
-0.0146	1.54916	0.79
-0.0146	1.53981	0.82
-0.0146	1.53023	0.844
-0.0146	1.51915	0.848
-0.0146	1.50966	0.82
-0.0146	1.50008	0.788
-0.0146	1.48911	0.73
-0.0146	1.47956	0.688
-0.0146	1.47028	0.72
-0.0146	1.45914	0.758
-0.0146	1.44959	0.748
-0.0146	1.44008	0.712
-0.0146	1.42894	0.684
-0.0146	1.41921	0.696
-0.0146	1.40965	0.734
-0.0146	1.40027	0.76
-0.0146	1.38913	0.774
-0.0146	1.37945	0.77
-0.0146	1.37012	0.746
-0.0146	1.35898	0.752
-0.0146	1.34946	0.756
-0.0146	1.34002	0.752
-0.0146	1.32898	0.754
-0.0146	1.31954	0.744
-0.0146	1.31006	0.732
-0.0146	1.29888	0.718
-0.0146	1.28937	0.694
-0.0146	1.27971	0.698
-0.0146	1.26867	0.726
-0.0146	1.25921	0.734
-0.0146	1.24997	0.758
-0.0146	1.24029	0.754
-0.0146	1.22902	0.742
-0.0146	1.21972	0.724
-0.0146	1.21007	0.692
-0.0146	1.19904	0.688
-0.0146	1.18953	0.72
-0.0146	1.18006	0.762
-0.0146	1.16907	0.824
-0.0146	1.15971	0.848
-0.0146	1.15019	0.828
-0.0146	1.13902	0.8
-0.0146	1.12957	0.804
-0.0146	1.12008	0.804
-0.0146	1.10901	0.782
-0.0146	1.09955	0.742
-0.0146	1.0902	0.728
-0.0146	1.07912	0.736
-0.0146	1.06964	0.74
-0.0146	1.06011	0.75
-0.0146	1.05068	0.75
-0.0146	1.03941	0.726
-0.0146	1.02995	0.742
-0.0146	1.02045	0.76
-0.0146	1.00907	0.766
-0.0146	0.99957	0.744
-0.0146	0.99015	0.692
-0.0146	0.97894	0.674
-0.0146	0.96951	0.704
-0.0146	0.95995	0.716
-0.0146	0.9489	0.722
-0.0146	0.93949	0.736
-0.0146	0.93006	0.748
-0.0146	0.9188	0.776
-0.0146	0.90927	0.8
-0.0146	0.90008	0.834
-0.0146	0.88891	0.854
-0.0146	0.87925	0.852
-0.0146	0.86983	0.812
-0.0146	0.86031	0.752
-0.0146	0.84921	0.694
-0.0146	0.83962	0.678
-0.0146	0.83006	0.684
-0.0146	0.81901	0.672
-0.0146	0.80927	0.676
-0.0146	0.79996	0.682
-0.0146	0.78915	0.68
-0.0146	0.77951	0.684
-0.0146	0.77013	0.716
-0.0146	0.75904	0.764
-0.0146	0.75004	0.8
-0.0146	0.74004	0.788
-0.0146	0.72905	0.728
-0.0146	0.71958	0.686
-0.0146	0.71017	0.668
-0.0146	0.70061	0.664
-0.0146	0.68962	0.684
-0.0146	0.68002	0.706
-0.0146	0.67059	0.75
-0.0146	0.65934	0.766
-0.0146	0.6496	0.752
-0.0146	0.64043	0.73
-0.0146	0.62925	0.712
-0.0146	0.61968	0.728
-0.0146	0.61017	0.752
-0.0146	0.59927	0.746
-0.0146	0.58942	0.784
-0.0146	0.57995	0.846
-0.0146	0.56894	0.86
-0.0146	0.55966	0.852
-0.0146	0.55023	0.83
-0.0146	0.53903	0.814
-0.0146	0.52966	0.8
-0.0146	0.51993	0.772
-0.0146	0.51065	0.774
-0.0146	0.49938	0.794
-0.0146	0.48991	0.814
-0.0146	0.48065	0.81
-0.0146	0.46962	0.784
-0.0146	0.45996	0.772
-0.0146	0.45058	0.8
-0.0146	0.43949	0.83
-0.0146	0.42975	0.858
-0.0146	0.42032	0.874
-0.0146	0.40952	0.902
-0.0146	0.39974	0.98
-0.0146	0.39048	1.068
-0.0146	0.37936	1.178
-0.0146	0.36982	1.356
-0.0146	0.36025	1.566
-0.0146	0.35068	1.766
-0.0146	0.33951	1.958
-0.0146	0.32997	2.122
-0.0146	0.32059	2.206
-0.0146	0.30953	2.18
-0.0146	0.29999	2.04
-0.0146	0.29041	1.88
-0.0146	0.27933	1.688
-0.0146	0.26963	1.508
-0.0146	0.26026	1.326
-0.0146	0.24899	1.116
-0.0146	0.23952	0.874
-0.0146	0.23018	0.688
-0.0146	0.21912	0.498
-0.0146	0.20961	0.306
-0.0146	0.20033	0.186
-0.0146	0.18904	0.122
-0.0146	0.17946	0.104
-0.0146	0.17011	0.082
-0.0146	0.1605	0.064
-0.0146	0.14937	0.068
-0.0146	0.13976	0.046
-0.0146	0.13031	-0.002
-0.0146	0.11922	-0.016
-0.0146	0.10986	-0.002
-0.0146	0.10046	-0.006
-0.0146	0.08897	-0.024
-0.0146	0.0797	-0.046
-0.0146	0.07021	-0.062
-0.0146	0.05915	-0.07
-0.0146	0.04973	-0.072
-0.0146	0.04021	-0.072
-0.0146	0.02909	-0.084
-0.0146	0.01957	-0.104
-0.0146	0.0102	-0.094
-0.0146	-0.00113	-0.066
-0.0146	-0.01081	-0.044
-0.0146	-0.02023	-0.036
-0.0146	-0.02966	-0.036
-0.0146	-0.041	-0.036
-0.0146	-0.05016	-0.046
-0.0146	-0.0597	-0.03
-0.0146	-0.07075	-0.006
-0.0146	-0.08006	-0.026
-0.0146	-0.08963	-0.054
-0.0146	-0.10037	-0.074
-0.0146	-0.11008	-0.096
-0.0146	-0.11978	-0.102
-0.0146	-0.13105	-0.058
-0.0146	-0.14055	0.004
-0.0146	-0.14988	0.058
-0.0146	-0.16108	0.102
-0.0146	-0.17062	0.138
-0.0146	-0.18036	0.14
-0.0146	-0.18966	0.124
-0.0146	-0.2007	0.192
-0.0146	-0.2103	0.308
-0.0146	-0.21961	0.436
-0.0146	-0.23083	0.562
-0.0146	-0.24024	0.714
-0.0146	-0.24967	0.866
-0.0146	-0.26076	1.004
-0.0146	-0.27004	1.116
-0.0146	-0.27957	1.248
-0.0146	-0.29074	1.38
-0.0146	-0.30023	1.506
-0.0146	-0.30971	1.586
-0.0146	-0.3209	1.612
-0.0146	-0.33044	1.582
-0.0146	-0.33995	1.53
-0.0146	-0.34944	1.482
-0.0146	-0.36048	1.454
-0.0146	-0.36989	1.416
-0.0146	-0.37945	1.336
-0.0146	-0.39073	1.248
-0.0146	-0.40008	1.146
-0.0146	-0.4097	1.038
-0.0146	-0.42067	0.98
-0.0146	-0.43035	0.966
-0.0146	-0.43982	0.964
-0.0146	-0.45102	0.96
-0.0146	-0.46043	0.966
-0.0146	-0.46974	0.962
-0.0146	-0.48111	0.938
-0.0146	-0.49045	0.904
-0.0146	-0.50001	0.872
-0.0146	-0.50953	0.84
-0.0146	-0.52058	0.818
-0.0146	-0.53013	0.816
-0.0146	-0.53956	0.826
-0.0146	-0.55058	0.82
-0.0146	-0.56004	0.788
-0.0146	-0.56962	0.748
-0.0146	-0.58062	0.754
-0.0146	-0.5903	0.774
-0.0146	-0.59975	0.786
-0.0146	-0.61077	0.798
-0.0146	-0.62035	0.81
-0.0146	-0.62973	0.822
-0.0146	-0.64093	0.808
-0.0146	-0.65062	0.774
-0.0146	-0.65993	0.718
-0.0146	-0.6695	0.676
-0.0146	-0.68031	0.674
-0.0146	-0.68968	0.7
-0.0146	-0.69936	0.758
-0.0146	-0.71051	0.776
-0.0146	-0.71999	0.782
-0.0146	-0.72944	0.796
-0.0146	-0.74066	0.788
-0.0146	-0.75015	0.758
-0.0146	-0.7596	0.756
-0.0146	-0.7708	0.762
-0.0146	-0.78014	0.774
-0.0146	-0.78947	0.796
-0.0146	-0.80057	0.812
-0.0146	-0.81006	0.802
-0.0146	-0.81947	0.774
-0.0146	-0.82907	0.744
-0.0146	-0.84036	0.708
-0.0146	-0.84975	0.68
-0.0146	-0.85945	0.7
-0.0146	-0.87054	0.762
-0.0146	-0.87998	0.808
-0.0146	-0.88925	0.848
-0.0146	-0.90043	0.824
-0.0146	-0.90998	0.776
-0.0146	-0.91948	0.76
-0.0146	-0.93041	0.762
-0.0146	-0.93984	0.788
-0.0146	-0.94938	0.806
-0.0146	-0.96063	0.808
-0.0146	-0.97013	0.818
-0.0146	-0.97966	0.83
-0.0146	-0.99069	0.802
-0.0146	-1.00017	0.756
-0.0146	-1.00971	0.734
-0.0146	-1.01948	0.744
-0.0146	-1.03048	0.71
-0.0146	-1.03994	0.686
-0.0146	-1.0494	0.724
-0.0146	-1.06053	0.798
-0.0146	-1.0699	0.822
-0.0146	-1.07938	0.81
-0.0146	-1.09043	0.78
-0.0146	-1.1	0.734
-0.0146	-1.10945	0.674
-0.0146	-1.12067	0.636
-0.0146	-1.13029	0.64
-0.0146	-1.13958	0.664
-0.0146	-1.15081	0.69
-0.0146	-1.16052	0.726
-0.0146	-1.1698	0.764
-0.0146	-1.1794	0.782
-0.0146	-1.19054	0.81
-0.0146	-1.20002	0.834
-0.0146	-1.20952	0.804
-0.0146	-1.22049	0.756
-0.0146	-1.23014	0.714
-0.0146	-1.23963	0.698
-0.0146	-1.25069	0.67
-0.0146	-1.26019	0.656
-0.0146	-1.26974	0.668
-0.0146	-1.28089	0.686
-0.0146	-1.2903	0.696
-0.0146	-1.29988	0.71
-0.0146	-1.31088	0.7
-0.0146	-1.32047	0.698
-0.0146	-1.32982	0.712
-0.0146	-1.33943	0.692
-0.0146	-1.35041	0.674
-0.0146	-1.36008	0.694
-0.0146	-1.36952	0.72
-0.0146	-1.38063	0.748
-0.0146	-1.39013	0.772
-0.0146	-1.39961	0.752
-0.0146	-1.41064	0.73
-0.0146	-1.42967	0.738
-0.0146	-1.42967	0.752
-0.0146	-1.44066	0.764
-0.0146	-1.45009	0.746
-0.0146	-1.45969	0.728
-0.0146	-1.47087	0.73
-0.0146	-1.48055	0.726
-0.0146	-1.48992	0.714
-0.0146	-1.49929	0.714
-0.0146	-1.51028	0.708
-0.0146	-1.51981	0.698
-0.0146	-1.52938	0.706
-0.0146	-1.5404	0.704
-0.0146	-1.54993	0.696
-0.0146	-1.55955	0.692
-0.0146	-1.57047	0.678
-0.0146	-1.58006	0.698
-0.0146	-1.58942	0.74
-0.0146	-1.60079	0.756
-0.0146	-1.61022	0.734
-0.0146	-1.61975	0.692
-0.0146	-1.63096	0.674
-0.0146	-1.64042	0.65
-0.0146	-1.64963	0.648
-0.0146	-1.65936	0.71
-0.0146	-1.67035	0.754
-0.0146	-1.67987	0.766
-0.0146	-1.68922	0.744
-0.0146	-1.70032	0.688
-0.0146	-1.70986	0.678
-0.0146	-1.71953	0.702
-0.0146	-1.73051	0.74
-0.0146	-1.74019	0.772
-0.0146	-1.74984	0.792
-0.0146	-1.76072	0.79
-0.0146	-1.77043	0.754
-0.0146	-1.77992	0.704
-0.0146	-1.79082	0.716
-0.0146	-1.8004	0.744
-0.0146	-1.81008	0.756
-0.0146	-1.81948	0.756
-0.0146	-1.83054	0.734
-0.0146	-1.84	0.698
-0.0146	-1.84946	0.652
-0.0146	-1.86063	0.614
-0.0146	-1.87018	0.614
-0.0146	-1.87963	0.616
-0.0146	-1.89073	0.624
-0.0146	-1.90032	0.654
-0.0146	-1.90969	0.686
-0.0146	-1.92077	0.714
-0.0146	-1.93037	0.724
-0.0146	-1.93989	0.69
-0.0146	-1.951	0.682
-0.0146	-1.96028	0.72
-0.0146	-1.97008	0.754
-0.0146	-1.98116	0.788
-0.0146	-1.99055	0.806
-0.0146	-1.99992	0.796
-0.0146	-1.99988	0.762
-0.0144	-1.99996	0.75
-0.0144	-2.00022	0.794
-0.0144	1.99932	0.8
-0.0144	1.98979	0.778
-0.0144	1.98025	0.742
-0.0144	1.96905	0.716
-0.0144	1.9597	0.698
-0.0144	1.95026	0.706
-0.0144	1.94087	0.722
-0.0144	1.92959	0.764
-0.0144	1.92015	0.774
-0.0144	1.91071	0.764
-0.0144	1.89968	0.778
-0.0144	1.89014	0.748
-0.0144	1.88079	0.722
-0.0144	1.86965	0.722
-0.0144	1.86018	0.734
-0.0144	1.85077	0.766
-0.0144	1.8396	0.776
-0.0144	1.83009	0.73
-0.0144	1.82042	0.696
-0.0144	1.8093	0.654
-0.0144	1.79987	0.618
-0.0144	1.79018	0.644
-0.0144	1.7792	0.7
-0.0144	1.76972	0.728
-0.0144	1.76024	0.728
-0.0144	1.75072	0.722
-0.0144	1.73956	0.718
-0.0144	1.72996	0.742
-0.0144	1.72064	0.768
-0.0144	1.70953	0.802
-0.0144	1.70009	0.808
-0.0144	1.69048	0.81
-0.0144	1.67938	0.822
-0.0144	1.66988	0.818
-0.0144	1.66044	0.806
-0.0144	1.64909	0.8
-0.0144	1.63963	0.788
-0.0144	1.63028	0.768
-0.0144	1.6191	0.744
-0.0144	1.60958	0.74
-0.0144	1.60013	0.762
-0.0144	1.59074	0.772
-0.0144	1.5796	0.77
-0.0144	1.57031	0.77
-0.0144	1.5606	0.722
-0.0144	1.54953	0.696
-0.0144	1.54001	0.716
-0.0144	1.53045	0.748
-0.0144	1.51928	0.774
-0.0144	1.50989	0.764
-0.0144	1.50048	0.718
-0.0144	1.48931	0.674
-0.0144	1.47978	0.656
-0.0144	1.47017	0.644
-0.0144	1.45902	0.638
-0.0144	1.44958	0.61
-0.0144	1.44012	0.616
-0.0144	1.42897	0.658
-0.0144	1.41962	0.718
-0.0144	1.41002	0.78
-0.0144	1.40053	0.826
-0.0144	1.38945	0.854
-0.0144	1.3801	0.834
-0.0144	1.3705	0.768
-0.0144	1.35945	0.726
-0.0144	1.34993	0.718
-0.0144	1.34044	0.752
-0.0144	1.32939	0.816
-0.0144	1.31984	0.858
-0.0144	1.31048	0.862
-0.0144	1.2995	0.848
-0.0144	1.28991	0.792
-0.0144	1.28041	0.71
-0.0144	1.2693	0.656
-0.0144	1.25986	0.616
-0.0144	1.25047	0.608
-0.0144	1.24099	0.654
-0.0144	1.22973	0.672
-0.0144	1.22015	0.702
-0.0144	1.21063	0.726
-0.0144	1.19953	0.72
-0.0144	1.19021	0.714
-0.0144	1.18065	0.728
-0.0144	1.16954	0.73
-0.0144	1.15999	0.704
-0.0144	1.15037	0.682
-0.0144	1.13934	0.726
-0.0144	1.12985	0.78
-0.0144	1.12039	0.802
-0.0144	1.10908	0.802
-0.0144	1.09967	0.764
-0.0144	1.09021	0.734
-0.0144	1.07925	0.732
-0.0144	1.06976	0.744
-0.0144	1.06004	0.78
-0.0144	1.05057	0.806
-0.0144	1.03945	0.8
-0.0144	1.0302	0.772
-0.0144	1.02055	0.74
-0.0144	1.00922	0.738
-0.0144	0.99991	0.748
-0.0144	0.99021	0.728
-0.0144	0.97916	0.69
-0.0144	0.96948	0.668
-0.0144	0.95992	0.652
-0.0144	0.94889	0.662
-0.0144	0.9394	0.686
-0.0144	0.9299	0.686
-0.0144	0.91877	0.698
-0.0144	0.90936	0.704
-0.0144	0.89982	0.746
-0.0144	0.8888	0.804
-0.0144	0.8793	0.844
-0.0144	0.86968	0.846
-0.0144	0.86027	0.818
-0.0144	0.84911	0.794
-0.0144	0.83967	0.778
-0.0144	0.83003	0.794
-0.0144	0.8191	0.814
-0.0144	0.80932	0.818
-0.0144	0.80025	0.792
-0.0144	0.78927	0.734
-0.0144	0.7797	0.682
-0.0144	0.77009	0.636
-0.0144	0.75898	0.578
-0.0144	0.74951	0.54
-0.0144	0.74007	0.558
-0.0144	0.72907	0.62
-0.0144	0.71961	0.688
-0.0144	0.71014	0.744
-0.0144	0.70066	0.77
-0.0144	0.68964	0.754
-0.0144	0.68015	0.714
-0.0144	0.67067	0.684
-0.0144	0.65949	0.706
-0.0144	0.65005	0.746
-0.0144	0.64056	0.768
-0.0144	0.62957	0.768
-0.0144	0.62002	0.754
-0.0144	0.61069	0.744
-0.0144	0.59936	0.776
-0.0144	0.59	0.818
-0.0144	0.58042	0.844
-0.0144	0.56947	0.866
-0.0144	0.55978	0.862
-0.0144	0.55041	0.804
-0.0144	0.53931	0.756
-0.0144	0.52958	0.742
-0.0144	0.52036	0.738
-0.0144	0.51062	0.754
-0.0144	0.49945	0.764
-0.0144	0.48994	0.772
-0.0144	0.4806	0.802
-0.0144	0.46948	0.828
-0.0144	0.46033	0.832
-0.0144	0.4504	0.826
-0.0144	0.43933	0.83
-0.0144	0.42999	0.864
-0.0144	0.42058	0.898
-0.0144	0.4093	0.932
-0.0144	0.39961	0.984
-0.0144	0.39017	1.04
-0.0144	0.37898	1.158
-0.0144	0.36951	1.336
-0.0144	0.35981	1.552
-0.0144	0.35037	1.73
-0.0144	0.33933	1.918
-0.0144	0.32985	2.096
-0.0144	0.32035	2.232
-0.0144	0.30924	2.294
-0.0144	0.29982	2.27
-0.0144	0.29041	2.162
-0.0144	0.27926	1.966
-0.0144	0.26966	1.764
-0.0144	0.26032	1.58
-0.0144	0.24928	1.334
-0.0144	0.23969	1.07
-0.0144	0.23037	0.822
-0.0144	0.21917	0.618
-0.0144	0.20968	0.458
-0.0144	0.20004	0.324
-0.0144	0.18897	0.202
-0.0144	0.1794	0.122
-0.0144	0.17006	0.066
-0.0144	0.14958	0.036
-0.0144	0.14958	0.028
-0.0144	0.14021	0
-0.0144	0.13065	-0.008
-0.0144	0.11947	0.016
-0.0144	0.11009	0.02
-0.0144	0.1004	0.002
-0.0144	0.08906	-0.05
-0.0144	0.0797	-0.084
-0.0144	0.07013	-0.084
-0.0144	0.05921	-0.076
-0.0144	0.04972	-0.046
-0.0144	0.04033	-0.01
-0.0144	0.02904	0.006
-0.0144	0.01947	0.022
-0.0144	0.01014	0.024
-0.0144	-0.000965595	0.036
-0.0144	-0.01037	0.066
-0.0144	-0.01985	0.072
-0.0144	-0.02953	0.05
-0.0144	-0.04053	0.04
-0.0144	-0.05004	0.022
-0.0144	-0.05932	0.022
-0.0144	-0.07043	0.058
-0.0144	-0.07983	0.058
-0.0144	-0.08938	0.05
-0.0144	-0.09991	0.054
-0.0144	-0.10989	0.06
-0.0144	-0.1195	0.086
-0.0144	-0.13037	0.112
-0.0144	-0.13982	0.126
-0.0144	-0.14926	0.12
-0.0144	-0.16047	0.104
-0.0144	-0.16992	0.102
-0.0144	-0.17947	0.112
-0.0144	-0.18873	0.18
-0.0144	-0.19993	0.32
-0.0144	-0.20947	0.46
-0.0144	-0.21903	0.6
-0.0144	-0.22991	0.736
-0.0144	-0.23956	0.876
-0.0144	-0.24909	1.014
-0.0144	-0.26017	1.176
-0.0144	-0.26954	1.3
-0.0144	-0.2902	1.392
-0.0144	-0.2902	1.46
-0.0144	-0.29963	1.524
-0.0144	-0.30905	1.552
-0.0144	-0.32011	1.536
-0.0144	-0.32977	1.508
-0.0144	-0.33915	1.482
-0.0144	-0.34879	1.466
-0.0144	-0.35984	1.402
-0.0144	-0.36917	1.294
-0.0144	-0.37889	1.166
-0.0144	-0.38996	1.074
-0.0144	-0.3994	1.028
-0.0144	-0.40899	1.016
-0.0144	-0.42015	1.024
-0.0144	-0.42965	1.002
-0.0144	-0.43927	0.938
-0.0144	-0.45038	0.91
-0.0144	-0.45998	0.888
-0.0144	-0.46935	0.88
-0.0144	-0.48046	0.886
-0.0144	-0.48976	0.914
-0.0144	-0.49942	0.95
-0.0144	-0.50889	0.946
-0.0144	-0.51998	0.93
-0.0144	-0.52956	0.9
-0.0144	-0.53888	0.858
-0.0144	-0.55011	0.804
-0.0144	-0.55965	0.77
-0.0144	-0.56923	0.736
-0.0144	-0.58042	0.712
-0.0144	-0.59012	0.676
-0.0144	-0.59957	0.646
-0.0144	-0.61066	0.646
-0.0144	-0.62018	0.66
-0.0144	-0.62978	0.678
-0.0144	-0.64082	0.728
-0.0144	-0.65032	0.79
-0.0144	-0.65981	0.802
-0.0144	-0.66931	0.802
-0.0144	-0.6803	0.794
-0.0144	-0.68973	0.788
-0.0144	-0.69923	0.806
-0.0144	-0.71025	0.804
-0.0144	-0.71984	0.774
-0.0144	-0.7293	0.738
-0.0144	-0.74054	0.748
-0.0144	-0.74988	0.788
-0.0144	-0.75942	0.828
-0.0144	-0.7706	0.854
-0.0144	-0.78	0.856
-0.0144	-0.78926	0.832
-0.0144	-0.80029	0.778
-0.0144	-0.80979	0.742
-0.0144	-0.81915	0.686
-0.0144	-0.82861	0.64
-0.0144	-0.83992	0.652
-0.0144	-0.84944	0.688
-0.0144	-0.85897	0.738
-0.0144	-0.87	0.75
-0.0144	-0.87962	0.742
-0.0144	-0.88894	0.742
-0.0144	-0.89991	0.752
-0.0144	-0.90949	0.762
-0.0144	-0.91896	0.77
-0.0144	-0.93024	0.762
-0.0144	-0.93968	0.76
-0.0144	-0.94932	0.75
-0.0144	-0.96048	0.708
-0.0144	-0.96991	0.652
-0.0144	-0.97933	0.642
-0.0144	-0.99047	0.67
-0.0144	-1.00003	0.704
-0.0144	-1.00943	0.75
-0.0144	-1.01919	0.8
-0.0144	-1.03035	0.836
-0.0144	-1.0397	0.882
-0.0144	-1.0494	0.896
-0.0144	-1.06007	0.866
-0.0144	-1.06953	0.848
-0.0144	-1.0792	0.844
-0.0144	-1.09018	0.802
-0.0144	-1.09986	0.762
-0.0144	-1.10924	0.75
-0.0144	-1.12021	0.748
-0.0144	-1.12968	0.74
-0.0144	-1.13917	0.724
-0.0144	-1.15032	0.67
-0.0144	-1.15996	0.62
-0.0144	-1.1695	0.62
-0.0144	-1.17891	0.652
-0.0144	-1.19016	0.684
-0.0144	-1.1996	0.718
-0.0144	-1.20933	0.748
-0.0144	-1.22026	0.718
-0.0144	-1.22969	0.684
-0.0144	-1.23924	0.692
-0.0144	-1.25038	0.712
-0.0144	-1.25987	0.724
-0.0144	-1.26949	0.756
-0.0144	-1.28044	0.784
-0.0144	-1.28989	0.81
-0.0144	-1.29928	0.83
-0.0144	-1.31032	0.82
-0.0144	-1.31991	0.8
-0.0144	-1.32936	0.758
-0.0144	-1.33885	0.714
-0.0144	-1.35	0.706
-0.0144	-1.3596	0.744
-0.0144	-1.36913	0.776
-0.0144	-1.38021	0.8
-0.0144	-1.38979	0.802
-0.0144	-1.39923	0.786
-0.0144	-1.4103	0.77
-0.0144	-1.4197	0.728
-0.0144	-1.4292	0.67
-0.0144	-1.44035	0.634
-0.0144	-1.44992	0.624
-0.0144	-1.45942	0.618
-0.0144	-1.4705	0.608
-0.0144	-1.4801	0.602
-0.0144	-1.48962	0.61
-0.0144	-1.49913	0.626
-0.0144	-1.51003	0.614
-0.0144	-1.51955	0.594
-0.0144	-1.52917	0.596
-0.0144	-1.54021	0.62
-0.0144	-1.5498	0.63
-0.0144	-1.55943	0.626
-0.0144	-1.57051	0.648
-0.0144	-1.57972	0.682
-0.0144	-1.58932	0.706
-0.0144	-1.60046	0.718
-0.0144	-1.61015	0.73
-0.0144	-1.61962	0.748
-0.0144	-1.63065	0.76
-0.0144	-1.64023	0.782
-0.0144	-1.64978	0.814
-0.0144	-1.65945	0.8
-0.0144	-1.67036	0.774
-0.0144	-1.67978	0.746
-0.0144	-1.68935	0.726
-0.0144	-1.70014	0.76
-0.0144	-1.70964	0.79
-0.0144	-1.71914	0.782
-0.0144	-1.73038	0.758
-0.0144	-1.73994	0.732
-0.0144	-1.74942	0.7
-0.0144	-1.76062	0.686
-0.0144	-1.77004	0.688
-0.0144	-1.77935	0.696
-0.0144	-1.7905	0.698
-0.0144	-1.80013	0.69
-0.0144	-1.80939	0.712
-0.0144	-1.81905	0.718
-0.0144	-1.8303	0.718
-0.0144	-1.83956	0.698
-0.0144	-1.84906	0.696
-0.0144	-1.86028	0.714
-0.0144	-1.86982	0.73
-0.0144	-1.87938	0.77
-0.0144	-1.89042	0.79
-0.0144	-1.89993	0.772
-0.0144	-1.90942	0.756
-0.0144	-1.92046	0.76
-0.0144	-1.9301	0.76
-0.0144	-1.93971	0.76
-0.0144	-1.95082	0.748
-0.0144	-1.96031	0.732
-0.0144	-1.96984	0.748
-0.0144	-1.98086	0.762
-0.0144	-1.99052	0.728
-0.0144	-1.99975	0.698
-0.0144	-1.99983	0.71
-0.0142	-1.99977	0.736
-0.0142	-1.99978	0.754
-0.0142	1.99923	0.73
-0.0142	1.98977	0.756
-0.0142	1.98018	0.77
-0.0142	1.96899	0.776
-0.0142	1.95952	0.81
-0.0142	1.94993	0.824
-0.0142	1.94039	0.826
-0.0142	1.9293	0.82
-0.0142	1.91962	0.814
-0.0142	1.91014	0.782
-0.0142	1.89923	0.784
-0.0142	1.88967	0.828
-0.0142	1.88017	0.838
-0.0142	1.86907	0.808
-0.0142	1.85953	0.794
-0.0142	1.85009	0.786
-0.0142	1.83902	0.782
-0.0142	1.82947	0.798
-0.0142	1.81998	0.778
-0.0142	1.80895	0.748
-0.0142	1.79958	0.734
-0.0142	1.79014	0.722
-0.0142	1.77908	0.736
-0.0142	1.76946	0.714
-0.0142	1.75999	0.684
-0.0142	1.75034	0.678
-0.0142	1.73924	0.662
-0.0142	1.72993	0.646
-0.0142	1.72039	0.654
-0.0142	1.70923	0.69
-0.0142	1.69978	0.742
-0.0142	1.69019	0.724
-0.0142	1.67922	0.678
-0.0142	1.66955	0.69
-0.0142	1.66009	0.734
-0.0142	1.64908	0.734
-0.0142	1.63958	0.722
-0.0142	1.63	0.69
-0.0142	1.61907	0.666
-0.0142	1.6095	0.684
-0.0142	1.59993	0.712
-0.0142	1.59036	0.726
-0.0142	1.57929	0.738
-0.0142	1.56992	0.752
-0.0142	1.56033	0.78
-0.0142	1.54925	0.792
-0.0142	1.53975	0.774
-0.0142	1.53023	0.758
-0.0142	1.51913	0.752
-0.0142	1.50963	0.75
-0.0142	1.50004	0.764
-0.0142	1.48893	0.76
-0.0142	1.4795	0.77
-0.0142	1.46992	0.8
-0.0142	1.45887	0.822
-0.0142	1.44921	0.834
-0.0142	1.43974	0.822
-0.0142	1.42874	0.776
-0.0142	1.41926	0.758
-0.0142	1.40979	0.774
-0.0142	1.40027	0.786
-0.0142	1.38937	0.794
-0.0142	1.37979	0.792
-0.0142	1.3592	0.786
-0.0142	1.3592	0.792
-0.0142	1.34943	0.796
-0.0142	1.33999	0.8
-0.0142	1.32908	0.798
-0.0142	1.31951	0.764
-0.0142	1.3101	0.726
-0.0142	1.29906	0.702
-0.0142	1.28956	0.712
-0.0142	1.27998	0.736
-0.0142	1.26898	0.758
-0.0142	1.25949	0.776
-0.0142	1.24995	0.762
-0.0142	1.24039	0.756
-0.0142	1.22925	0.778
-0.0142	1.21982	0.806
-0.0142	1.21035	0.832
-0.0142	1.19916	0.826
-0.0142	1.1895	0.774
-0.0142	1.18017	0.722
-0.0142	1.16905	0.674
-0.0142	1.15958	0.656
-0.0142	1.15013	0.7
-0.0142	1.13901	0.77
-0.0142	1.12957	0.808
-0.0142	1.12023	0.822
-0.0142	1.10917	0.8
-0.0142	1.0997	0.76
-0.0142	1.09019	0.744
-0.0142	1.07896	0.732
-0.0142	1.06954	0.71
-0.0142	1.05996	0.688
-0.0142	1.05045	0.668
-0.0142	1.03941	0.676
-0.0142	1.03001	0.672
-0.0142	1.02038	0.642
-0.0142	1.00916	0.618
-0.0142	0.99974	0.608
-0.0142	0.99026	0.624
-0.0142	0.97934	0.66
-0.0142	0.96968	0.69
-0.0142	0.96022	0.71
-0.0142	0.94923	0.698
-0.0142	0.93959	0.692
-0.0142	0.93002	0.692
-0.0142	0.91911	0.684
-0.0142	0.90952	0.668
-0.0142	0.89997	0.674
-0.0142	0.88885	0.706
-0.0142	0.87922	0.746
-0.0142	0.86974	0.796
-0.0142	0.86035	0.84
-0.0142	0.84913	0.862
-0.0142	0.83961	0.854
-0.0142	0.83002	0.816
-0.0142	0.81903	0.778
-0.0142	0.80971	0.762
-0.0142	0.80024	0.742
-0.0142	0.78935	0.75
-0.0142	0.77976	0.772
-0.0142	0.77046	0.768
-0.0142	0.75934	0.764
-0.0142	0.74982	0.762
-0.0142	0.74029	0.758
-0.0142	0.72907	0.786
-0.0142	0.71961	0.8
-0.0142	0.70994	0.782
-0.0142	0.70071	0.76
-0.0142	0.68947	0.764
-0.0142	0.68003	0.8
-0.0142	0.67061	0.824
-0.0142	0.65937	0.848
-0.0142	0.64957	0.874
-0.0142	0.64025	0.854
-0.0142	0.62912	0.81
-0.0142	0.61974	0.788
-0.0142	0.60998	0.804
-0.0142	0.59919	0.824
-0.0142	0.58993	0.824
-0.0142	0.58011	0.822
-0.0142	0.56926	0.814
-0.0142	0.55961	0.786
-0.0142	0.55021	0.778
-0.0142	0.53895	0.794
-0.0142	0.52965	0.8
-0.0142	0.51989	0.804
-0.0142	0.5107	0.814
-0.0142	0.4994	0.806
-0.0142	0.48996	0.804
-0.0142	0.4805	0.8
-0.0142	0.46971	0.788
-0.0142	0.45978	0.764
-0.0142	0.45058	0.746
-0.0142	0.43942	0.764
-0.0142	0.42975	0.818
-0.0142	0.42036	0.874
-0.0142	0.40916	0.918
-0.0142	0.39979	0.956
-0.0142	0.39047	0.986
-0.0142	0.37953	1.026
-0.0142	0.36992	1.138
-0.0142	0.36054	1.3
-0.0142	0.35086	1.464
-0.0142	0.33979	1.616
-0.0142	0.33027	1.778
-0.0142	0.32084	1.93
-0.0142	0.30965	1.986
-0.0142	0.30034	1.96
-0.0142	0.29082	1.9
-0.0142	0.2797	1.796
-0.0142	0.27006	1.716
-0.0142	0.26059	1.644
-0.0142	0.24947	1.514
-0.0142	0.23986	1.368
-0.0142	0.23049	1.188
-0.0142	0.21936	0.952
-0.0142	0.20987	0.744
-0.0142	0.20052	0.556
-0.0142	0.18952	0.392
-0.0142	0.17979	0.252
-0.0142	0.17046	0.188
-0.0142	0.16103	0.212
-0.0142	0.14992	0.21
-0.0142	0.14031	0.18
-0.0142	0.1307	0.146
-0.0142	0.11964	0.122
-0.0142	0.11021	0.118
-0.0142	0.10058	0.122
-0.0142	0.08919	0.068
-0.0142	0.07974	-0.004
-0.0142	0.07036	-0.03
-0.0142	0.05947	-0.046
-0.0142	0.04994	-0.066
-0.0142	0.04038	-0.072
-0.0142	0.02937	-0.054
-0.0142	0.01971	-0.042
-0.0142	0.0104	-0.03
-0.0142	-0.000441074	0.006
-0.0142	-0.01019	0.044
-0.0142	-0.01959	0.064
-0.0142	-0.02923	0.084
-0.0142	-0.04033	0.078
-0.0142	-0.04988	0.082
-0.0142	-0.05938	0.044
-0.0142	-0.07052	-0.002
-0.0142	-0.07983	0
-0.0142	-0.08944	0.01
-0.0142	-0.10003	0.016
-0.0142	-0.11008	0.016
-0.0142	-0.1195	-0.002
-0.0142	-0.13067	0.002
-0.0142	-0.14025	-0.006
-0.0142	-0.14969	-0.016
-0.0142	-0.16093	0.026
-0.0142	-0.17021	0.12
-0.0142	-0.17982	0.286
-0.0142	-0.1892	0.478
-0.0142	-0.20012	0.64
-0.0142	-0.21005	0.804
-0.0142	-0.2194	0.966
-0.0142	-0.23063	1.098
-0.0142	-0.24006	1.234
-0.0142	-0.24964	1.334
-0.0142	-0.2609	1.39
-0.0142	-0.27029	1.44
-0.0142	-0.2797	1.456
-0.0142	-0.2907	1.43
-0.0142	-0.30029	1.41
-0.0142	-0.30988	1.378
-0.0142	-0.32093	1.324
-0.0142	-0.33057	1.24
-0.0142	-0.33996	1.174
-0.0142	-0.36042	1.108
-0.0142	-0.36042	1.054
-0.0142	-0.36999	1.012
-0.0142	-0.37949	0.978
-0.0142	-0.39058	0.942
-0.0142	-0.40026	0.898
-0.0142	-0.40972	0.884
-0.0142	-0.42076	0.882
-0.0142	-0.43031	0.87
-0.0142	-0.43973	0.846
-0.0142	-0.45071	0.856
-0.0142	-0.46024	0.874
-0.0142	-0.46968	0.872
-0.0142	-0.48077	0.844
-0.0142	-0.49006	0.844
-0.0142	-0.49964	0.85
-0.0142	-0.50916	0.844
-0.0142	-0.52008	0.848
-0.0142	-0.52978	0.846
-0.0142	-0.53928	0.834
-0.0142	-0.55032	0.786
-0.0142	-0.55985	0.76
-0.0142	-0.56922	0.784
-0.0142	-0.58031	0.778
-0.0142	-0.58987	0.734
-0.0142	-0.59939	0.722
-0.0142	-0.61048	0.728
-0.0142	-0.61996	0.738
-0.0142	-0.62952	0.726
-0.0142	-0.64069	0.726
-0.0142	-0.65037	0.732
-0.0142	-0.65987	0.742
-0.0142	-0.66937	0.754
-0.0142	-0.68042	0.798
-0.0142	-0.68985	0.83
-0.0142	-0.69939	0.806
-0.0142	-0.71038	0.768
-0.0142	-0.71995	0.724
-0.0142	-0.72932	0.698
-0.0142	-0.74035	0.674
-0.0142	-0.75	0.67
-0.0142	-0.75943	0.694
-0.0142	-0.77038	0.716
-0.0142	-0.7799	0.736
-0.0142	-0.78915	0.766
-0.0142	-0.80018	0.782
-0.0142	-0.80984	0.79
-0.0142	-0.81911	0.794
-0.0142	-0.82872	0.778
-0.0142	-0.83996	0.76
-0.0142	-0.84951	0.746
-0.0142	-0.85899	0.742
-0.0142	-0.86999	0.74
-0.0142	-0.87955	0.732
-0.0142	-0.88888	0.732
-0.0142	-0.9001	0.74
-0.0142	-0.90966	0.734
-0.0142	-0.9191	0.746
-0.0142	-0.93004	0.762
-0.0142	-0.93964	0.73
-0.0142	-0.94919	0.728
-0.0142	-0.96006	0.75
-0.0142	-0.96966	0.78
-0.0142	-0.97911	0.78
-0.0142	-0.99013	0.744
-0.0142	-0.99974	0.722
-0.0142	-1.00947	0.72
-0.0142	-1.01911	0.712
-0.0142	-1.03016	0.708
-0.0142	-1.03985	0.706
-0.0142	-1.0493	0.7
-0.0142	-1.06045	0.716
-0.0142	-1.06984	0.736
-0.0142	-1.0796	0.76
-0.0142	-1.09038	0.758
-0.0142	-1.10006	0.746
-0.0142	-1.1097	0.754
-0.0142	-1.12054	0.744
-0.0142	-1.13017	0.732
-0.0142	-1.13959	0.734
-0.0142	-1.15074	0.726
-0.0142	-1.1602	0.712
-0.0142	-1.16968	0.688
-0.0142	-1.17919	0.66
-0.0142	-1.1903	0.628
-0.0142	-1.19973	0.636
-0.0142	-1.20936	0.66
-0.0142	-1.22058	0.644
-0.0142	-1.22986	0.642
-0.0142	-1.23929	0.682
-0.0142	-1.25061	0.696
-0.0142	-1.26019	0.684
-0.0142	-1.26951	0.708
-0.0142	-1.28062	0.744
-0.0142	-1.29012	0.756
-0.0142	-1.29962	0.766
-0.0142	-1.31083	0.752
-0.0142	-1.3202	0.728
-0.0142	-1.32982	0.718
-0.0142	-1.33937	0.75
-0.0142	-1.35044	0.774
-0.0142	-1.36014	0.758
-0.0142	-1.36959	0.75
-0.0142	-1.38077	0.75
-0.0142	-1.39017	0.764
-0.0142	-1.39951	0.77
-0.0142	-1.41065	0.772
-0.0142	-1.42013	0.788
-0.0142	-1.42973	0.792
-0.0142	-1.44082	0.774
-0.0142	-1.4503	0.758
-0.0142	-1.45972	0.732
-0.0142	-1.47083	0.714
-0.0142	-1.48028	0.714
-0.0142	-1.4897	0.728
-0.0142	-1.49916	0.728
-0.0142	-1.51027	0.712
-0.0142	-1.51976	0.698
-0.0142	-1.52929	0.706
-0.0142	-1.5403	0.718
-0.0142	-1.54986	0.71
-0.0142	-1.55948	0.712
-0.0142	-1.57057	0.7
-0.0142	-1.57993	0.69
-0.0142	-1.5895	0.662
-0.0142	-1.60051	0.636
-0.0142	-1.61012	0.65
-0.0142	-1.61965	0.694
-0.0142	-1.6306	0.742
-0.0142	-1.64009	0.77
-0.0142	-1.64941	0.782
-0.0142	-1.65907	0.768
-0.0142	-1.66988	0.716
-0.0142	-1.67938	0.656
-0.0142	-1.689	0.654
-0.0142	-1.7002	0.676
-0.0142	-1.70959	0.684
-0.0142	-1.71926	0.678
-0.0142	-1.73039	0.672
-0.0142	-1.73998	0.674
-0.0142	-1.74938	0.7
-0.0142	-1.76043	0.74
-0.0142	-1.76993	0.788
-0.0142	-1.77947	0.832
-0.0142	-1.79051	0.848
-0.0142	-1.80013	0.848
[truncated: 55,975 more rows]

## Sheet: Fig.2b
y (μm)	J (μA/μm)
-2	0.20525
-1.99	0.18793
-1.98	0.17472
-1.97	0.16659
-1.96	0.16264
-1.95	0.16048
-1.94	0.15742
-1.93	0.1516
-1.92	0.1424
-1.91	0.13045
-1.9	0.11734
-1.89	0.105
-1.88	0.09486
-1.87	0.08698
-1.86	0.08005
-1.85	0.07253
-1.84	0.06437
-1.83	0.05878
-1.82	0.06198
-1.81	0.07689
-1.8	0.09942
-1.79	0.12389
-1.78	0.1458
-1.77	0.16184
-1.76	0.16972
-1.75	0.16825
-1.74	0.15735
-1.73	0.13808
-1.72	0.11261
-1.71	0.08423
-1.7	0.05767
-1.69	0.04024
-1.68	0.03832
-1.67	0.04395
-1.66	0.04608
-1.65	0.04051
-1.64	0.02757
-1.63	0.0171
-1.62	0.03436
-1.61	0.06326
-1.6	0.09276
-1.59	0.11853
-1.58	0.13749
-1.57	0.14748
-1.56	0.14745
-1.55	0.1375
-1.54	0.11894
-1.53	0.09413
-1.52	0.06623
-1.51	0.039
-1.5	0.01706
-1.49	0.01039
-1.48	0.0142
-1.47	0.01178
-1.46	0.0127
-1.45	0.03414
-1.44	0.06558
-1.43	0.10174
-1.42	0.13846
-1.41	0.17167
-1.4	0.19766
-1.39	0.21348
-1.38	0.21736
-1.37	0.20891
-1.36	0.18937
-1.35	0.16163
-1.34	0.13034
-1.33	0.10197
-1.32	0.08387
-1.31	0.0788
-1.3	0.07979
-1.29	0.07708
-1.28	0.06497
-1.27	0.04202
-1.26	0.01391
-1.25	0.03737
-1.24	0.08071
-1.23	0.12311
-1.22	0.159
-1.21	0.18394
-1.2	0.19482
-1.19	0.19038
-1.18	0.17172
-1.17	0.14319
-1.16	0.11416
-1.15	0.10071
-1.14	0.11313
-1.13	0.13893
-1.12	0.16105
-1.11	0.16947
-1.1	0.1597
-1.09	0.13269
-1.08	0.10021
-1.07	0.10047
-1.06	0.15669
-1.05	0.23796
-1.04	0.32213
-1.03	0.39687
-1.02	0.45336
-1.01	0.48539
-1	0.48958
-0.99	0.46591
-0.98	0.41799
-0.97	0.35329
-0.96	0.28335
-0.95	0.22323
-0.94	0.18663
-0.93	0.17189
-0.92	0.15795
-0.91	0.12234
-0.9	0.05166
-0.89	0.05902
-0.88	0.20807
-0.87	0.38849
-0.86	0.58889
-0.85	0.79446
-0.84	0.98824
-0.83	1.15252
-0.82	1.2703
-0.81	1.32676
-0.8	1.31061
-0.79	1.21522
-0.78	1.03953
-0.77	0.78916
-0.76	0.48088
-0.75	0.20453
-0.74	0.40824
-0.73	0.81611
-0.72	1.23729
-0.71	1.63723
-0.7	1.99419
-0.69	2.29142
-0.68	2.51694
-0.67	2.6639
-0.66	2.73074
-0.65	2.72101
-0.64	2.64286
-0.63	2.50815
-0.62	2.33137
-0.61	2.12833
-0.6	1.91485
-0.59	1.70543
-0.58	1.51216
-0.57	1.34377
-0.56	1.20528
-0.55	1.09815
-0.54	1.02103
-0.53	0.97074
-0.52	0.94306
-0.51	0.93294
-0.5	0.93469
-0.49	0.94215
-0.48	0.94938
-0.47	0.95125
-0.46	0.9441
-0.45	0.92604
-0.44	0.897
-0.43	0.8585
-0.42	0.81333
-0.41	0.76501
-0.4	0.71732
-0.39	0.67385
-0.38	0.63768
-0.37	0.61112
-0.36	0.59555
-0.35	0.59128
-0.34	0.59741
-0.33	0.61191
-0.32	0.63183
-0.31	0.65372
-0.3	0.67417
-0.29	0.6902
-0.28	0.6996
-0.27	0.70115
-0.26	0.69466
-0.25	0.68094
-0.24	0.66163
-0.23	0.63899
-0.22	0.61559
-0.21	0.594
-0.2	0.57653
-0.19	0.56487
-0.18	0.55997
-0.17	0.56183
-0.16	0.56958
-0.15	0.58162
-0.14	0.59581
-0.13	0.6098
-0.12	0.62125
-0.11	0.62817
-0.1	0.62904
-0.09	0.62302
-0.08	0.61004
-0.07	0.59076
-0.06	0.56654
-0.05	0.5393
-0.04	0.51135
-0.03	0.4852
-0.02	0.46324
-0.01	0.44753
0	0.43946
0.01	0.43953
0.02	0.4472
0.03	0.461
0.04	0.47879
0.05	0.49806
0.06	0.51623
0.07	0.53096
0.08	0.54031
0.09	0.54297
0.1	0.53836
0.11	0.52666
0.12	0.50883
0.13	0.48647
0.14	0.46169
0.15	0.43684
0.16	0.41428
0.17	0.39613
0.18	0.38405
0.19	0.37908
0.2	0.38159
0.21	0.39114
0.22	0.40659
0.23	0.42611
0.24	0.44742
0.25	0.46799
0.26	0.48537
0.27	0.49747
0.28	0.50283
0.29	0.50084
0.3	0.49182
0.31	0.47707
0.32	0.45873
0.33	0.43956
0.34	0.42252
0.35	0.41031
0.36	0.40477
0.37	0.40661
0.38	0.4154
0.39	0.42988
0.4	0.4483
0.41	0.46861
0.42	0.48864
0.43	0.50609
0.44	0.51875
0.45	0.52469
0.46	0.52264
0.47	0.51226
0.48	0.4944
0.49	0.47121
0.5	0.44598
0.51	0.42272
0.52	0.4054
0.53	0.39704
0.54	0.39935
0.55	0.41323
0.56	0.43974
0.57	0.4807
0.58	0.53796
0.59	0.61194
0.6	0.7005
0.61	0.79874
0.62	0.89962
0.63	0.99484
0.64	1.07575
0.65	1.13426
0.66	1.1635
0.67	1.15853
0.68	1.11676
0.69	1.03828
0.7	0.92595
0.71	0.78536
0.72	0.62472
0.73	0.45522
0.74	0.29385
0.75	0.18012
0.76	0.19125
0.77	0.28209
0.78	0.37102
0.79	0.4343
0.8	0.46567
0.81	0.46477
0.82	0.43458
0.83	0.38042
0.84	0.30918
0.85	0.2286
0.86	0.14659
0.87	0.07074
0.88	0.01426
0.89	0.04569
0.9	0.07437
0.91	0.08415
0.92	0.0759
0.93	0.05261
0.94	0.02026
0.95	0.02824
0.96	0.06945
0.97	0.10869
0.98	0.1409
0.99	0.16307
1	0.17364
1.01	0.17249
1.02	0.16091
1.03	0.1414
1.04	0.11759
1.05	0.09398
1.06	0.07565
1.07	0.06627
1.08	0.06453
1.09	0.06477
1.1	0.06216
1.11	0.05461
1.12	0.04215
1.13	0.02632
1.14	0.01118
1.15	0.01491
1.16	0.02882
1.17	0.03986
1.18	0.046
1.19	0.0467
1.2	0.04233
1.21	0.03407
1.22	0.02402
1.23	0.01607
1.24	0.01593
1.25	0.02101
1.26	0.02483
1.27	0.02497
1.28	0.0214
1.29	0.01722
1.3	0.02073
1.31	0.03362
1.32	0.05018
1.33	0.06697
1.34	0.08186
1.35	0.09339
1.36	0.10064
1.37	0.10325
1.38	0.10143
1.39	0.09586
1.4	0.08757
1.41	0.07774
1.42	0.06755
1.43	0.05799
1.44	0.04995
1.45	0.04446
1.46	0.04286
1.47	0.04613
1.48	0.05377
1.49	0.06402
1.5	0.07484
1.51	0.08441
1.52	0.09126
1.53	0.09434
1.54	0.09308
1.55	0.0875
1.56	0.07825
1.57	0.06661
1.58	0.05461
1.59	0.04496
1.6	0.04017
1.61	0.04029
1.62	0.04229
1.63	0.04298
1.64	0.04064
1.65	0.03494
1.66	0.02708
1.67	0.02092
1.68	0.02326
1.69	0.03338
1.7	0.04535
1.71	0.0559
1.72	0.06346
1.73	0.06726
1.74	0.06713
1.75	0.06341
1.76	0.05683
1.77	0.04839
1.78	0.03912
1.79	0.02992
1.8	0.02136
1.81	0.01416
1.82	0.01155
1.83	0.01776
1.84	0.02929
1.85	0.0433
1.86	0.05842
1.87	0.07347
1.88	0.08725
1.89	0.09868
1.9	0.10698
1.91	0.11178
1.92	0.11326
1.93	0.1122
1.94	0.10998
1.95	0.10835
1.96	0.10893
1.97	0.11259
1.98	0.11902
1.99	0.12703
2	0.13516

## Sheet: Fig.2c
Bx (T)	I (μA)	dV/dI (Ω)
0.00045	1.99923	0.782
0.00045	1.9898	0.792
0.00045	1.98027	0.77
0.00045	1.96903	0.746
0.00045	1.95956	0.742
0.00045	1.95015	0.758
0.00045	1.94064	0.772
0.00045	1.92951	0.782
0.00045	1.92	0.786
0.00045	1.91049	0.776
0.00045	1.89945	0.784
0.00045	1.88999	0.808
0.00045	1.88036	0.816
0.00045	1.86929	0.78
0.00045	1.85965	0.744
0.00045	1.85009	0.736
0.00045	1.83905	0.744
0.00045	1.82961	0.756
0.00045	1.82034	0.758
0.00045	1.80911	0.77
0.00045	1.79966	0.796
0.00045	1.78997	0.802
0.00045	1.77897	0.784
0.00045	1.76935	0.764
0.00045	1.75985	0.756
0.00045	1.75036	0.758
0.00045	1.73938	0.778
0.00045	1.72982	0.792
0.00045	1.72014	0.78
0.00045	1.70904	0.748
0.00045	1.69962	0.726
0.00045	1.69002	0.738
0.00045	1.6787	0.774
0.00045	1.66948	0.788
0.00045	1.65978	0.774
0.00045	1.64883	0.774
0.00045	1.63952	0.794
0.00045	1.63003	0.806
0.00045	1.61896	0.798
0.00045	1.60949	0.746
0.00045	1.60008	0.702
0.00045	1.59062	0.694
0.00045	1.57946	0.712
0.00045	1.57	0.748
0.00045	1.56036	0.776
0.00045	1.54934	0.78
0.00045	1.53972	0.792
0.00045	1.53024	0.816
0.00045	1.51925	0.806
0.00045	1.50984	0.78
0.00045	1.50044	0.788
0.00045	1.48926	0.822
0.00045	1.47983	0.84
0.00045	1.4704	0.826
0.00045	1.45935	0.792
0.00045	1.44981	0.752
0.00045	1.44035	0.734
0.00045	1.42924	0.732
0.00045	1.41982	0.746
0.00045	1.41026	0.756
0.00045	1.40072	0.772
0.00045	1.38952	0.78
0.00045	1.38002	0.77
0.00045	1.3705	0.77
0.00045	1.35936	0.79
0.00045	1.34986	0.826
0.00045	1.34027	0.834
0.00045	1.32909	0.792
0.00045	1.31968	0.728
0.00045	1.31023	0.698
0.00045	1.29921	0.698
0.00045	1.28956	0.732
0.00045	1.28008	0.772
0.00045	1.26897	0.784
0.00045	1.25963	0.782
0.00045	1.25011	0.782
0.00045	1.24063	0.78
0.00045	1.22951	0.794
0.00045	1.21991	0.808
0.00045	1.2105	0.81
0.00045	1.19935	0.816
0.00045	1.18977	0.836
0.00045	1.18029	0.848
0.00045	1.16925	0.854
0.00045	1.15971	0.88
0.00045	1.15025	0.918
0.00045	1.13909	0.95
0.00045	1.12976	0.964
0.00045	1.12018	0.932
0.00045	1.10917	0.894
0.00045	1.09963	0.844
0.00045	1.09019	0.798
0.00045	1.07908	0.798
0.00045	1.06972	0.822
0.00045	1.06022	0.824
0.00045	1.05061	0.828
0.00045	1.03939	0.838
0.00045	1.02995	0.86
0.00045	1.02038	0.91
0.00045	1.00901	0.958
0.00045	0.9997	0.974
0.00045	0.99013	0.996
0.00045	0.97919	1.004
0.00045	0.96955	1
0.00045	0.96004	1.01
0.00045	0.94909	1.05
0.00045	0.93958	1.088
0.00045	0.93003	1.116
0.00045	0.91899	1.134
0.00045	0.90942	1.124
0.00045	0.89996	1.108
0.00045	0.88895	1.124
0.00045	0.87922	1.142
0.00045	0.86969	1.172
0.00045	0.85996	1.192
0.00045	0.84891	1.216
0.00045	0.83955	1.286
0.00045	0.82999	1.358
0.00045	0.81899	1.426
0.00045	0.80945	1.514
0.00045	0.80021	1.594
0.00045	0.789	1.648
0.00045	0.77959	1.702
0.00045	0.7701	1.774
0.00045	0.7591	1.83
0.00045	0.74949	1.864
0.00045	0.73993	1.876
0.00045	0.72894	1.888
0.00045	0.71937	1.932
0.00045	0.71006	1.996
0.00045	0.70107	2.082
0.00045	0.68954	2.16
0.00045	0.68007	2.22
0.00045	0.67045	2.214
0.00045	0.65946	2.17
0.00045	0.65044	2.104
0.00045	0.64054	2.044
0.00045	0.62945	1.988
0.00045	0.61993	1.896
0.00045	0.6103	1.742
0.00045	0.5992	1.564
0.00045	0.58974	1.352
0.00045	0.58024	1.116
0.00045	0.5691	0.926
0.00045	0.5597	0.764
0.00045	0.5501	0.626
0.00045	0.53909	0.506
0.00045	0.52958	0.4
0.00045	0.51999	0.28
0.00045	0.51058	0.166
0.00045	0.49969	0.082
0.00045	0.49	0.046
0.00045	0.48053	0.038
0.00045	0.46948	0.03
0.00045	0.46029	0.024
0.00045	0.45019	0.036
0.00045	0.43899	0.022
0.00045	0.42961	-0.014
0.00045	0.42024	-0.036
0.00045	0.4089	-0.024
0.00045	0.39946	-0.002
0.00045	0.38993	0.002
0.00045	0.37917	-0.014
0.00045	0.36948	-0.012
0.00045	0.35987	0
0.00045	0.35034	0.002
0.00045	0.33934	-0.01
0.00045	0.32997	-0.024
0.00045	0.32035	-0.036
0.00045	0.3093	-0.04
0.00045	0.2998	-0.034
0.00045	0.29033	-0.024
0.00045	0.27938	-0.014
0.00045	0.26978	0
0.00045	0.26039	0.016
0.00045	0.24905	0.018
0.00045	0.23949	0.002
0.00045	0.23	-0.054
0.00045	0.21907	-0.098
0.00045	0.20957	-0.098
0.00045	0.2	-0.068
0.00045	0.18897	-0.024
0.00045	0.17934	0.024
0.00045	0.16999	0.044
0.00045	0.1606	0.036
0.00045	0.14944	0.036
0.00045	0.13996	0.042
0.00045	0.13037	0.062
0.00045	0.11975	0.094
0.00045	0.11008	0.112
0.00045	0.10052	0.13
0.00045	0.08908	0.154
0.00045	0.07963	0.14
0.00045	0.07026	0.106
0.00045	0.05913	0.064
0.00045	0.0496	0.01
0.00045	0.03995	-0.012
0.00045	0.02897	0.008
0.00045	0.01944	0.022
0.00045	0.01001	0.016
0.00045	-0.00087023	0.006
0.00045	-0.01035	-0.018
0.00045	-0.01994	-0.04
0.00045	-0.0295	-0.058
0.00045	-0.04066	-0.094
0.00045	-0.05019	-0.1
0.00045	-0.05949	-0.06
0.00045	-0.07074	-0.036
0.00045	-0.07993	-0.024
0.00045	-0.08947	0.022
0.00045	-0.10018	0.084
0.00045	-0.11029	0.114
0.00045	-0.11983	0.104
0.00045	-0.13065	0.072
0.00045	-0.14014	0.026
0.00045	-0.14962	-0.014
0.00045	-0.16068	-0.06
0.00045	-0.17029	-0.09
0.00045	-0.17982	-0.104
0.00045	-0.18954	-0.086
0.00045	-0.20055	-0.046
0.00045	-0.21	-0.02
0.00045	-0.21965	-0.012
0.00045	-0.23073	-0.004
0.00045	-0.24036	0.018
0.00045	-0.24989	0.038
0.00045	-0.26087	0.046
0.00045	-0.27038	0.032
0.00045	-0.27971	-0.004
0.00045	-0.29095	-0.006
0.00045	-0.30031	0.014
0.00045	-0.30998	-0.004
0.00045	-0.32096	-0.028
0.00045	-0.33065	-0.028
0.00045	-0.33995	-0.034
0.00045	-0.34933	-0.042
0.00045	-0.36052	-0.044
0.00045	-0.36983	-0.044
0.00045	-0.37948	-0.02
0.00045	-0.39054	0.022
0.00045	-0.39996	0.066
0.00045	-0.40958	0.088
0.00045	-0.42061	0.096
0.00045	-0.43006	0.096
0.00045	-0.43961	0.108
0.00045	-0.4506	0.126
0.00045	-0.46029	0.124
0.00045	-0.46952	0.098
0.00045	-0.4806	0.094
0.00045	-0.49003	0.096
0.00045	-0.49959	0.074
0.00045	-0.50913	0.024
0.00045	-0.52026	-0.008
0.00045	-0.52968	0.006
0.00045	-0.53937	0.064
0.00045	-0.55039	0.148
0.00045	-0.55985	0.268
0.00045	-0.56945	0.414
0.00045	-0.58079	0.578
0.00045	-0.59031	0.752
0.00045	-0.59985	0.918
0.00045	-0.61078	1.102
0.00045	-0.62003	1.314
0.00045	-0.62971	1.516
0.00045	-0.64097	1.712
0.00045	-0.65034	1.88
0.00045	-0.65988	2.012
0.00045	-0.66927	2.128
0.00045	-0.68024	2.212
0.00045	-0.68992	2.252
0.00045	-0.69935	2.24
0.00045	-0.71044	2.196
0.00045	-0.71981	2.146
0.00045	-0.72934	2.102
0.00045	-0.74065	2.052
0.00045	-0.7501	2.002
0.00045	-0.75963	1.938
0.00045	-0.77086	1.864
0.00045	-0.78038	1.782
0.00045	-0.78964	1.706
0.00045	-0.80058	1.646
0.00045	-0.81027	1.576
0.00045	-0.8197	1.49
0.00045	-0.82937	1.406
0.00045	-0.84041	1.35
0.00045	-0.84985	1.284
0.00045	-0.85938	1.274
0.00045	-0.87042	1.292
0.00045	-0.87994	1.298
0.00045	-0.8895	1.284
0.00045	-0.90048	1.252
0.00045	-0.90998	1.196
0.00045	-0.91946	1.144
0.00045	-0.93057	1.094
0.00045	-0.93996	1.05
0.00045	-0.94949	1.034
0.00045	-0.96036	1.04
0.00045	-0.9698	1.034
0.00045	-0.97944	1.014
0.00045	-0.99066	0.988
0.00045	-1.00015	0.986
0.00045	-1.00958	1.008
0.00045	-1.01927	1.03
0.00045	-1.03038	1.034
0.00045	-1.03994	1.026
0.00045	-1.0495	1.004
0.00045	-1.0605	0.978
0.00045	-1.06986	0.952
0.00045	-1.07954	0.924
0.00045	-1.0906	0.894
0.00045	-1.10011	0.856
0.00045	-1.10975	0.828
0.00045	-1.12065	0.82
0.00045	-1.13032	0.84
0.00045	-1.13981	0.846
0.00045	-1.15099	0.838
0.00045	-1.1605	0.824
0.00045	-1.16993	0.806
0.00045	-1.17979	0.772
0.00045	-1.19096	0.734
0.00045	-1.2006	0.732
0.00045	-1.2101	0.762
0.00045	-1.22089	0.802
0.00045	-1.23039	0.822
0.00045	-1.23988	0.82
0.00045	-1.25106	0.804
0.00045	-1.26055	0.786
0.00045	-1.26995	0.78
0.00045	-1.28107	0.774
0.00045	-1.29038	0.784
0.00045	-1.29995	0.792
0.00045	-1.31117	0.796
0.00045	-1.32056	0.798
0.00045	-1.33022	0.78
0.00045	-1.33942	0.764
0.00045	-1.35059	0.762
0.00045	-1.3602	0.764
0.00045	-1.36962	0.774
0.00045	-1.38075	0.798
0.00045	-1.39034	0.808
0.00045	-1.39966	0.788
0.00045	-1.41088	0.766
0.00045	-1.42022	0.756
0.00045	-1.4296	0.756
0.00045	-1.44087	0.756
0.00045	-1.45045	0.752
0.00045	-1.46005	0.734
0.00045	-1.47108	0.742
0.00045	-1.48047	0.774
0.00045	-1.48985	0.796
0.00045	-1.4994	0.812
0.00045	-1.51057	0.824
0.00045	-1.52013	0.816
0.00045	-1.52939	0.82
0.00045	-1.54059	0.832
0.00045	-1.5501	0.826
0.00045	-1.55961	0.808
0.00045	-1.57056	0.778
0.00045	-1.58005	0.774
0.00045	-1.58967	0.8
0.00045	-1.60064	0.822
0.00045	-1.61025	0.83
0.00045	-1.61968	0.83
0.00045	-1.63076	0.82
0.00045	-1.64039	0.818
0.00045	-1.6496	0.818
0.00045	-1.65934	0.81
0.00045	-1.67039	0.794
0.00045	-1.6798	0.782
0.00045	-1.68946	0.788
0.00045	-1.70048	0.788
0.00045	-1.71	0.766
0.00045	-1.71958	0.742
0.00045	-1.73071	0.73
0.00045	-1.74021	0.702
0.00045	-1.74982	0.674
0.00045	-1.76099	0.66
0.00045	-1.77024	0.654
0.00045	-1.77984	0.67
0.00045	-1.7909	0.688
0.00045	-1.80038	0.712
0.00045	-1.81008	0.738
0.00045	-1.81951	0.756
0.00045	-1.83053	0.766
0.00045	-1.84014	0.77
0.00045	-1.8496	0.764
0.00045	-1.86066	0.754
0.00045	-1.87012	0.744
0.00045	-1.87961	0.744
0.00045	-1.89062	0.774
0.00045	-1.90016	0.784
0.00045	-1.90957	0.756
0.00045	-1.92069	0.694
0.00045	-1.9302	0.64
0.00045	-1.93964	0.654
0.00045	-1.95086	0.702
0.00045	-1.96032	0.742
0.00045	-1.96972	0.768
0.00045	-1.98062	0.786
0.00045	-1.99038	0.788
0.00045	-1.99953	0.784
0.00045	-1.9996	0.78
0.00025	-1.99982	0.802
0.00025	-1.99983	0.808
0.00025	1.9996	0.706
0.00025	1.98997	0.682
0.00025	1.98048	0.674
0.00025	1.9693	0.698
0.00025	1.9598	0.712
0.00025	1.95025	0.712
0.00025	1.94076	0.71
0.00025	1.92955	0.712
0.00025	1.92001	0.708
0.00025	1.91068	0.712
0.00025	1.89962	0.732
0.00025	1.89	0.738
0.00025	1.88062	0.762
0.00025	1.86957	0.788
0.00025	1.86004	0.782
0.00025	1.85061	0.778
0.00025	1.83969	0.798
0.00025	1.83	0.804
0.00025	1.8206	0.792
0.00025	1.80944	0.792
0.00025	1.79995	0.8
0.00025	1.79041	0.8
0.00025	1.77945	0.786
0.00025	1.76992	0.782
0.00025	1.76043	0.794
0.00025	1.75074	0.822
0.00025	1.73975	0.836
0.00025	1.73017	0.826
0.00025	1.72059	0.81
0.00025	1.70935	0.81
0.00025	1.69985	0.82
0.00025	1.69043	0.828
0.00025	1.67945	0.852
0.00025	1.67001	0.864
0.00025	1.66044	0.852
0.00025	1.64923	0.822
0.00025	1.63961	0.782
0.00025	1.63021	0.738
0.00025	1.61915	0.714
0.00025	1.60956	0.706
0.00025	1.60012	0.692
0.00025	1.59055	0.686
0.00025	1.57943	0.688
0.00025	1.56984	0.7
0.00025	1.56034	0.728
0.00025	1.54917	0.79
0.00025	1.53993	0.858
0.00025	1.53041	0.912
0.00025	1.51918	0.914
0.00025	1.50982	0.884
0.00025	1.50023	0.864
0.00025	1.4892	0.842
0.00025	1.47966	0.824
0.00025	1.47032	0.826
0.00025	1.45916	0.846
0.00025	1.44949	0.844
0.00025	1.44024	0.814
0.00025	1.42914	0.806
0.00025	1.41959	0.808
0.00025	1.41003	0.814
0.00025	1.4005	0.814
0.00025	1.38941	0.794
0.00025	1.37987	0.79
0.00025	1.37028	0.808
0.00025	1.35917	0.836
0.00025	1.34969	0.852
0.00025	1.3401	0.84
0.00025	1.32917	0.8
0.00025	1.3197	0.78
0.00025	1.3104	0.81
0.00025	1.29927	0.852
0.00025	1.28958	0.9
0.00025	1.27995	0.928
0.00025	1.26893	0.922
0.00025	1.25944	0.904
0.00025	1.25	0.89
0.00025	1.24038	0.892
0.00025	1.22927	0.902
0.00025	1.21988	0.896
0.00025	1.21035	0.888
0.00025	1.19933	0.866
0.00025	1.18973	0.864
0.00025	1.18037	0.9
0.00025	1.16933	0.944
0.00025	1.1599	0.946
0.00025	1.1502	0.928
0.00025	1.13929	0.92
0.00025	1.12977	0.928
0.00025	1.12016	0.942
0.00025	1.1091	0.948
0.00025	1.09987	0.944
0.00025	1.09028	0.95
0.00025	1.07927	0.982
0.00025	1.06979	1.002
0.00025	1.06021	1.016
0.00025	1.05075	1.024
0.00025	1.03954	1.016
0.00025	1.03024	1.028
0.00025	1.02064	1.034
0.00025	1.0093	1.016
0.00025	0.99964	1.004
0.00025	0.99011	1.012
0.00025	0.97901	1.042
0.00025	0.96948	1.102
0.00025	0.95999	1.172
0.00025	0.94893	1.232
0.00025	0.93944	1.294
0.00025	0.93007	1.35
0.00025	0.91893	1.368
0.00025	0.90961	1.366
0.00025	0.90003	1.364
0.00025	0.88891	1.368
0.00025	0.87951	1.382
0.00025	0.86972	1.408
0.00025	0.86027	1.45
0.00025	0.84915	1.526
0.00025	0.83971	1.618
0.00025	0.83019	1.72
0.00025	0.81915	1.824
0.00025	0.80974	1.91
0.00025	0.80069	1.996
0.00025	0.78941	2.082
0.00025	0.78025	2.184
0.00025	0.77049	2.286
0.00025	0.75938	2.358
0.00025	0.74988	2.388
0.00025	0.74044	2.416
0.00025	0.72932	2.432
0.00025	0.71972	2.416
0.00025	0.71023	2.366
0.00025	0.70096	2.248
0.00025	0.68977	2.068
0.00025	0.68029	1.886
0.00025	0.67087	1.702
0.00025	0.65967	1.508
0.00025	0.6503	1.326
0.00025	0.64076	1.136
0.00025	0.62965	0.954
0.00025	0.62015	0.768
0.00025	0.61058	0.584
0.00025	0.59952	0.438
0.00025	0.5901	0.334
0.00025	0.58061	0.268
0.00025	0.56915	0.208
0.00025	0.56025	0.162
0.00025	0.55029	0.148
0.00025	0.53926	0.146
0.00025	0.53009	0.128
0.00025	0.52047	0.088
0.00025	0.51081	0.046
0.00025	0.49951	0.028
0.00025	0.49045	0.054
0.00025	0.48077	0.08
0.00025	0.4696	0.088
0.00025	0.46004	0.07
0.00025	0.45074	0.02
0.00025	0.43929	-0.03
0.00025	0.43	-0.05
0.00025	0.42051	-0.05
0.00025	0.4095	-0.032
0.00025	0.40005	-0.006
0.00025	0.39057	0.02
0.00025	0.37935	0.024
0.00025	0.36987	0.01
0.00025	0.36064	-0.026
0.00025	0.35101	-0.05
0.00025	0.34003	-0.034
0.00025	0.33025	0.012
0.00025	0.3208	0.044
0.00025	0.3098	0.054
0.00025	0.30021	0.06
0.00025	0.29083	0.064
0.00025	0.27986	0.058
0.00025	0.27043	0.036
0.00025	0.26065	0.024
0.00025	0.24968	0.012
0.00025	0.2401	0.016
0.00025	0.23075	0.016
0.00025	0.21974	-0.012
0.00025	0.21006	-0.05
0.00025	0.20038	-0.076
0.00025	0.18909	-0.082
0.00025	0.17973	-0.058
0.00025	0.17023	-0.01
0.00025	0.16068	0.008
0.00025	0.14967	-0.008
0.00025	0.14021	-0.028
0.00025	0.13063	-0.036
0.00025	0.11944	-0.026
0.00025	0.10991	0
0.00025	0.10056	0.004
0.00025	0.0892	0.02
0.00025	0.07989	0.042
0.00025	0.0703	0.032
0.00025	0.05904	-0.002
0.00025	0.04961	-0.016
0.00025	0.04017	-0.016
0.00025	0.02915	-0.026
0.00025	0.01968	-0.044
0.00025	0.01022	-0.038
0.00025	-0.000810625	-0.014
0.00025	-0.01032	0.01
0.00025	-0.01986	0.014
0.00025	-0.02928	0.012
0.00025	-0.04034	0.02
0.00025	-0.04981	0.028
0.00025	-0.05931	0.006
0.00025	-0.07027	0.006
0.00025	-0.07968	0.01
0.00025	-0.08923	0.006
0.00025	-0.09989	0
0.00025	-0.10968	-0.006
0.00025	-0.11928	-0.026
0.00025	-0.13043	-0.028
0.00025	-0.14018	-0.036
0.00025	-0.14961	-0.046
0.00025	-0.16069	-0.042
0.00025	-0.17028	-0.026
0.00025	-0.17967	-0.01
0.00025	-0.18909	-0.01
0.00025	-0.20032	-0.042
0.00025	-0.20969	-0.096
0.00025	-0.21938	-0.118
0.00025	-0.23047	-0.13
0.00025	-0.24009	-0.134
0.00025	-0.24958	-0.116
0.00025	-0.26051	-0.094
0.00025	-0.27002	-0.074
0.00025	-0.27959	-0.04
0.00025	-0.2907	-0.004
0.00025	-0.3	0.008
0.00025	-0.30949	-0.018
0.00025	-0.32055	-0.038
0.00025	-0.33038	-0.052
0.00025	-0.33969	-0.052
0.00025	-0.34927	-0.04
0.00025	-0.36035	-0.032
0.00025	-0.3698	-0.028
0.00025	-0.37941	-0.028
0.00025	-0.39036	-0.024
0.00025	-0.39977	-0.034
0.00025	-0.40919	-0.042
0.00025	-0.42038	-0.038
0.00025	-0.42976	-0.018
0.00025	-0.43933	0.006
0.00025	-0.45034	0.016
0.00025	-0.45996	0.022
0.00025	-0.46948	0.042
0.00025	-0.48075	0.056
0.00025	-0.49006	0.066
0.00025	-0.49968	0.09
0.00025	-0.50915	0.102
0.00025	-0.52029	0.086
0.00025	-0.5297	0.058
0.00025	-0.53929	0.078
0.00025	-0.55034	0.098
0.00025	-0.55978	0.108
0.00025	-0.5694	0.114
0.00025	-0.58041	0.11
0.00025	-0.58993	0.11
0.00025	-0.59942	0.11
0.00025	-0.61037	0.118
0.00025	-0.61983	0.152
0.00025	-0.62952	0.238
0.00025	-0.64064	0.358
0.00025	-0.64986	0.49
0.00025	-0.65936	0.656
0.00025	-0.66905	0.854
0.00025	-0.68006	1.052
0.00025	-0.68948	1.264
0.00025	-0.69908	1.492
0.00025	-0.71025	1.706
0.00025	-0.71974	1.888
0.00025	-0.72918	2.048
0.00025	-0.74014	2.176
0.00025	-0.74982	2.278
0.00025	-0.75928	2.374
0.00025	-0.77035	2.412
0.00025	-0.77995	2.424
0.00025	-0.7892	2.426
0.00025	-0.80026	2.398
0.00025	-0.80976	2.356
0.00025	-0.81915	2.312
0.00025	-0.82865	2.228
0.00025	-0.83967	2.114
0.00025	-0.84914	2
0.00025	-0.85884	1.902
0.00025	-0.86977	1.808
0.00025	-0.87956	1.716
0.00025	-0.88882	1.622
0.00025	-0.8999	1.528
0.00025	-0.90939	1.454
0.00025	-0.91891	1.398
0.00025	-0.93001	1.346
0.00025	-0.93961	1.296
0.00025	-0.94913	1.284
0.00025	-0.96019	1.292
0.00025	-0.96968	1.286
0.00025	-0.97906	1.24
0.00025	-0.99022	1.19
0.00025	-0.99978	1.136
0.00025	-1.00937	1.092
0.00025	-1.019	1.066
0.00025	-1.03011	1.06
0.00025	-1.03972	1.074
0.00025	-1.04918	1.078
0.00025	-1.06017	1.066
0.00025	-1.06987	1.036
0.00025	-1.07926	0.994
0.00025	-1.0902	0.956
0.00025	-1.09973	0.95
0.00025	-1.10929	0.962
0.00025	-1.12037	0.948
0.00025	-1.12993	0.92
0.00025	-1.13926	0.9
0.00025	-1.15053	0.904
0.00025	-1.15993	0.924
0.00025	-1.16949	0.944
0.00025	-1.17891	0.932
0.00025	-1.19006	0.906
0.00025	-1.1994	0.914
0.00025	-1.20905	0.934
0.00025	-1.22008	0.93
0.00025	-1.22971	0.918
0.00025	-1.23938	0.914
0.00025	-1.25048	0.916
0.00025	-1.25998	0.938
0.00025	-1.2696	0.938
0.00025	-1.28062	0.93
0.00025	-1.28999	0.932
0.00025	-1.29956	0.908
0.00025	-1.31074	0.854
0.00025	-1.32025	0.838
0.00025	-1.32971	0.862
0.00025	-1.33915	0.89
0.00025	-1.35046	0.902
0.00025	-1.35988	0.906
0.00025	-1.36938	0.898
0.00025	-1.38054	0.896
0.00025	-1.38994	0.916
0.00025	-1.39959	0.934
0.00025	-1.41072	0.948
0.00025	-1.42023	0.962
0.00025	-1.42972	0.956
0.00025	-1.4408	0.938
0.00025	-1.45036	0.926
0.00025	-1.4597	0.914
0.00025	-1.47079	0.848
0.00025	-1.48029	0.756
0.00025	-1.48978	0.688
0.00025	-1.49939	0.656
0.00025	-1.51036	0.646
0.00025	-1.51974	0.648
0.00025	-1.5293	0.676
0.00025	-1.54046	0.712
0.00025	-1.54985	0.758
0.00025	-1.5594	0.776
0.00025	-1.57045	0.758
0.00025	-1.57984	0.738
0.00025	-1.58955	0.738
0.00025	-1.60057	0.766
0.00025	-1.61001	0.782
0.00025	-1.61935	0.78
0.00025	-1.63049	0.774
0.00025	-1.64	0.762
0.00025	-1.64958	0.748
0.00025	-1.6593	0.748
0.00025	-1.67024	0.764
0.00025	-1.67962	0.788
0.00025	-1.68935	0.828
0.00025	-1.70032	0.888
0.00025	-1.70978	0.948
0.00025	-1.71941	0.976
0.00025	-1.73044	0.97
0.00025	-1.74001	0.966
0.00025	-1.74957	0.948
0.00025	-1.76079	0.924
0.00025	-1.77008	0.918
0.00025	-1.77966	0.918
0.00025	-1.79069	0.898
0.00025	-1.80014	0.874
0.00025	-1.80953	0.836
0.00025	-1.81899	0.788
0.00025	-1.83022	0.764
0.00025	-1.83962	0.728
0.00025	-1.84909	0.668
0.00025	-1.86013	0.602
0.00025	-1.86961	0.59
0.00025	-1.87918	0.604
0.00025	-1.89012	0.622
0.00025	-1.89956	0.622
0.00025	-1.90902	0.636
0.00025	-1.92033	0.66
0.00025	-1.92975	0.644
0.00025	-1.93928	0.594
0.00025	-1.95046	0.544
0.00025	-1.96007	0.528
0.00025	-1.9697	0.54
0.00025	-1.98046	0.594
0.00025	-1.99009	0.656
0.00025	-1.99938	0.662
0.00025	-1.99947	0.65
5e-05	-1.99976	0.59
5e-05	-1.99969	0.522
5e-05	1.99934	0.928
5e-05	1.9899	0.916
5e-05	1.98028	0.906
5e-05	1.96916	0.898
5e-05	1.95977	0.892
5e-05	1.9502	0.878
5e-05	1.94074	0.866
5e-05	1.92972	0.866
5e-05	1.92003	0.858
5e-05	1.91045	0.824
5e-05	1.89934	0.774
5e-05	1.88997	0.736
5e-05	1.88057	0.71
5e-05	1.86937	0.696
5e-05	1.85979	0.7
5e-05	1.85033	0.692
5e-05	1.83935	0.668
5e-05	1.82985	0.664
5e-05	1.82032	0.676
5e-05	1.80922	0.68
5e-05	1.7998	0.696
5e-05	1.79025	0.722
5e-05	1.77936	0.742
5e-05	1.76986	0.756
5e-05	1.76037	0.784
5e-05	1.75066	0.804
5e-05	1.73956	0.794
5e-05	1.73004	0.786
5e-05	1.72057	0.758
5e-05	1.70942	0.728
5e-05	1.69986	0.726
5e-05	1.69033	0.746
5e-05	1.6791	0.762
5e-05	1.66981	0.768
5e-05	1.6603	0.766
5e-05	1.64928	0.764
5e-05	1.63982	0.758
5e-05	1.63032	0.758
5e-05	1.61922	0.75
5e-05	1.60969	0.736
5e-05	1.59995	0.75
5e-05	1.59045	0.754
5e-05	1.57953	0.75
5e-05	1.56989	0.752
5e-05	1.56036	0.772
5e-05	1.54932	0.776
5e-05	1.5399	0.772
5e-05	1.53031	0.748
5e-05	1.51909	0.708
5e-05	1.50976	0.69
5e-05	1.50028	0.71
5e-05	1.48927	0.742
5e-05	1.47984	0.782
5e-05	1.47028	0.822
5e-05	1.45916	0.84
5e-05	1.44967	0.844
5e-05	1.44031	0.854
5e-05	1.42908	0.84
5e-05	1.41957	0.806
5e-05	1.40991	0.778
5e-05	1.40043	0.762
5e-05	1.38955	0.77
5e-05	1.37992	0.794
5e-05	1.37033	0.828
5e-05	1.35945	0.84
5e-05	1.34991	0.844
5e-05	1.34022	0.824
5e-05	1.32913	0.81
5e-05	1.31974	0.818
5e-05	1.31029	0.842
5e-05	1.29932	0.846
5e-05	1.28979	0.844
5e-05	1.28017	0.846
5e-05	1.26912	0.85
5e-05	1.25967	0.876
5e-05	1.25007	0.902
5e-05	1.2407	0.934
5e-05	1.22947	0.964
5e-05	1.22007	1.004
5e-05	1.21053	1.016
5e-05	1.19959	0.994
5e-05	1.19	0.938
5e-05	1.18056	0.906
5e-05	1.16942	0.904
5e-05	1.15994	0.904
5e-05	1.15047	0.892
5e-05	1.13919	0.884
5e-05	1.12979	0.886
5e-05	1.12045	0.902
5e-05	1.10925	0.938
5e-05	1.09985	0.972
5e-05	1.09038	1.006
5e-05	1.0792	1.022
5e-05	1.06987	1.042
5e-05	1.06017	1.024
5e-05	1.05084	0.982
5e-05	1.03966	0.964
5e-05	1.03007	0.982
5e-05	1.02054	1.02
5e-05	1.00939	1.086
5e-05	0.99979	1.166
5e-05	0.99036	1.246
5e-05	0.97923	1.326
5e-05	0.96968	1.372
5e-05	0.96031	1.396
5e-05	0.94903	1.414
5e-05	0.93966	1.446
5e-05	0.93003	1.472
5e-05	0.91902	1.49
5e-05	0.90937	1.506
5e-05	0.9	1.536
5e-05	0.88901	1.566
5e-05	0.87951	1.6
5e-05	0.86997	1.662
5e-05	0.86041	1.744
5e-05	0.84916	1.82
5e-05	0.83967	1.888
5e-05	0.83031	1.944
5e-05	0.81932	2
5e-05	0.80971	2.068
5e-05	0.80033	2.156
5e-05	0.78927	2.236
5e-05	0.77985	2.322
5e-05	0.77026	2.362
5e-05	0.75917	2.378
5e-05	0.74969	2.388
5e-05	0.7401	2.368
5e-05	0.72901	2.272
5e-05	0.71945	2.148
5e-05	0.71004	2.02
5e-05	0.70057	1.87
5e-05	0.68952	1.7
5e-05	0.68005	1.522
5e-05	0.67061	1.344
5e-05	0.65949	1.156
5e-05	0.64996	0.968
5e-05	0.6405	0.76
5e-05	0.62936	0.6
5e-05	0.61987	0.482
5e-05	0.61033	0.386
5e-05	0.59937	0.3
5e-05	0.58964	0.24
5e-05	0.58033	0.2
5e-05	0.56919	0.164
5e-05	0.55961	0.128
5e-05	0.55022	0.084
5e-05	0.53897	0.018
5e-05	0.52994	-0.028
5e-05	0.52033	-0.03
5e-05	0.51101	-0.034
5e-05	0.49975	-0.02
5e-05	0.49025	-0.002
5e-05	0.48106	0.006
5e-05	0.4697	0.01
5e-05	0.46034	0.006
5e-05	0.45083	-0.008
5e-05	0.43933	0.014
5e-05	0.42998	0.028
5e-05	0.42033	0.036
5e-05	0.40952	0.058
5e-05	0.39993	0.084
5e-05	0.39039	0.074
5e-05	0.37936	0.028
5e-05	0.36989	-0.03
5e-05	0.36049	-0.064
5e-05	0.35093	-0.066
5e-05	0.33993	-0.048
5e-05	0.33038	-0.026
5e-05	0.32088	-0.002
5e-05	0.30961	0.044
5e-05	0.30016	0.074
5e-05	0.29057	0.082
5e-05	0.27957	0.076
5e-05	0.27006	0.066
5e-05	0.26065	0.024
5e-05	0.24955	-0.016
5e-05	0.24006	-0.05
5e-05	0.23044	-0.054
5e-05	0.21944	-0.036
5e-05	0.20994	-0.028
5e-05	0.20039	-0.032
5e-05	0.18947	-0.024
5e-05	0.17999	-0.008
5e-05	0.17037	-0.016
5e-05	0.16103	-0.012
5e-05	0.15001	0.008
5e-05	0.14061	0.014
5e-05	0.13088	0.004
5e-05	0.11982	0.01
5e-05	0.11026	0.006
5e-05	0.10078	0
5e-05	0.08937	0.01
5e-05	0.07999	0.022
5e-05	0.07038	0.016
5e-05	0.05953	0.014
5e-05	0.0501	0.008
5e-05	0.04054	-0.006
5e-05	0.02958	-0.026
5e-05	0.02011	-0.032
5e-05	0.01055	-0.042
5e-05	-0.00090599	-0.026
5e-05	-0.01048	0.012
5e-05	-0.01991	0.044
5e-05	-0.02936	0.07
5e-05	-0.04051	0.068
5e-05	-0.05002	0.042
5e-05	-0.05951	-0.002
5e-05	-0.0705	-0.04
5e-05	-0.07997	-0.07
5e-05	-0.08943	-0.058
5e-05	-0.09986	-0.028
5e-05	-0.10967	0.014
5e-05	-0.11926	0.05
5e-05	-0.13031	0.074
5e-05	-0.13977	0.062
5e-05	-0.14933	0.036
5e-05	-0.16047	0.014
5e-05	-0.16999	-0.004
5e-05	-0.17962	-0.02
5e-05	-0.18926	-0.03
5e-05	-0.20014	-0.02
5e-05	-0.20965	0.018
5e-05	-0.21925	0.052
5e-05	-0.23041	0.068
5e-05	-0.23985	0.09
5e-05	-0.24961	0.102
5e-05	-0.26051	0.092
5e-05	-0.27014	0.068
5e-05	-0.27941	0.074
5e-05	-0.29056	0.086
5e-05	-0.30006	0.06
5e-05	-0.30943	0.018
5e-05	-0.32058	-0.014
5e-05	-0.33015	-0.03
5e-05	-0.33962	-0.036
5e-05	-0.34898	-0.018
5e-05	-0.3601	0
5e-05	-0.36964	0.02
5e-05	-0.37924	0.024
5e-05	-0.3901	0.022
5e-05	-0.39977	0.016
5e-05	-0.40911	-0.008
5e-05	-0.42012	-0.062
5e-05	-0.42973	-0.1
5e-05	-0.43914	-0.108
5e-05	-0.45032	-0.09
5e-05	-0.45986	-0.054
5e-05	-0.46937	-0.006
5e-05	-0.48058	0.018
5e-05	-0.49001	0.026
5e-05	-0.49953	0.046
5e-05	-0.50891	0.102
5e-05	-0.52021	0.152
5e-05	-0.52967	0.196
5e-05	-0.53907	0.194
5e-05	-0.5502	0.154
5e-05	-0.55971	0.098
5e-05	-0.56909	0.04
5e-05	-0.58012	0.006
5e-05	-0.58957	0.012
5e-05	-0.59919	0.03
5e-05	-0.61037	0.042
5e-05	-0.61986	0.072
5e-05	-0.62925	0.098
5e-05	-0.64045	0.138
5e-05	-0.64983	0.188
5e-05	-0.6595	0.256
5e-05	-0.66905	0.326
5e-05	-0.68017	0.43
5e-05	-0.68959	0.562
5e-05	-0.69914	0.706
5e-05	-0.71015	0.874
5e-05	-0.7197	1.09
5e-05	-0.72924	1.314
5e-05	-0.74029	1.552
5e-05	-0.74966	1.77
5e-05	-0.75935	1.962
5e-05	-0.77042	2.118
5e-05	-0.77992	2.26
5e-05	-0.78916	2.368
5e-05	-0.80029	2.426
5e-05	-0.80974	2.444
5e-05	-0.81923	2.44
5e-05	-0.8287	2.42
5e-05	-0.84009	2.388
5e-05	-0.84958	2.322
5e-05	-0.85906	2.234
5e-05	-0.87005	2.158
5e-05	-0.87964	2.068
5e-05	-0.88894	1.98
5e-05	-0.89996	1.896
5e-05	-0.90958	1.824
5e-05	-0.91928	1.742
5e-05	-0.93035	1.644
5e-05	-0.93974	1.568
5e-05	-0.9492	1.534
5e-05	-0.96043	1.502
5e-05	-0.96973	1.468
5e-05	-0.97921	1.432
5e-05	-0.99043	1.398
5e-05	-0.99988	1.348
5e-05	-1.00941	1.298
5e-05	-1.01911	1.284
5e-05	-1.03007	1.26
5e-05	-1.03953	1.212
5e-05	-1.04912	1.172
5e-05	-1.06029	1.128
5e-05	-1.06989	1.092
5e-05	-1.07943	1.07
5e-05	-1.09049	1.066
5e-05	-1.09974	1.068
5e-05	-1.10935	1.056
5e-05	-1.12042	1.032
5e-05	-1.12993	0.986
5e-05	-1.13963	0.966
5e-05	-1.15053	0.97
5e-05	-1.1601	0.982
5e-05	-1.16942	0.988
5e-05	-1.17889	1.004
5e-05	-1.18994	0.996
5e-05	-1.19937	0.986
5e-05	-1.20917	0.966
5e-05	-1.22022	0.956
5e-05	-1.22974	0.956
5e-05	-1.2393	0.952
5e-05	-1.25047	0.924
5e-05	-1.25981	0.912
5e-05	-1.26937	0.904
5e-05	-1.2805	0.888
5e-05	-1.29006	0.882
5e-05	-1.29932	0.892
5e-05	-1.31064	0.898
5e-05	-1.32013	0.924
5e-05	-1.32946	0.938
5e-05	-1.33888	0.922
5e-05	-1.35	0.886
5e-05	-1.35958	0.862
5e-05	-1.36904	0.84
5e-05	-1.38012	0.85
5e-05	-1.38942	0.856
5e-05	-1.39901	0.844
5e-05	-1.41011	0.826
5e-05	-1.41971	0.802
5e-05	-1.42905	0.78
5e-05	-1.4402	0.776
5e-05	-1.44974	0.786
5e-05	-1.45931	0.814
5e-05	-1.47049	0.818
5e-05	-1.47992	0.806
5e-05	-1.48935	0.772
5e-05	-1.49877	0.774
5e-05	-1.50987	0.782
5e-05	-1.51945	0.786
5e-05	-1.529	0.79
5e-05	-1.54	0.816
5e-05	-1.54941	0.834
5e-05	-1.55883	0.842
5e-05	-1.56997	0.844
5e-05	-1.57951	0.832
5e-05	-1.58899	0.828
5e-05	-1.60027	0.846
5e-05	-1.60975	0.874
5e-05	-1.61934	0.92
5e-05	-1.63038	0.96
5e-05	-1.63986	0.944
5e-05	-1.6494	0.914
5e-05	-1.65874	0.896
5e-05	-1.66992	0.9
5e-05	-1.67968	0.898
5e-05	-1.68904	0.896
5e-05	-1.70007	0.862
5e-05	-1.70954	0.82
5e-05	-1.71921	0.782
5e-05	-1.73012	0.74
5e-05	-1.73973	0.72
5e-05	-1.7493	0.734
5e-05	-1.76034	0.728
5e-05	-1.76984	0.722
5e-05	-1.77932	0.754
5e-05	-1.7904	0.8
5e-05	-1.79987	0.822
5e-05	-1.80949	0.83
5e-05	-1.81905	0.832
5e-05	-1.82997	0.82
5e-05	-1.83973	0.802
5e-05	-1.84909	0.794
5e-05	-1.86015	0.786
5e-05	-1.86957	0.776
5e-05	-1.87896	0.786
5e-05	-1.89016	0.79
5e-05	-1.89965	0.766
5e-05	-1.90918	0.75
5e-05	-1.92019	0.774
5e-05	-1.92973	0.804
5e-05	-1.93928	0.818
5e-05	-1.95039	0.796
5e-05	-1.95958	0.772
5e-05	-1.96904	0.758
5e-05	-1.98025	0.802
5e-05	-1.99007	0.826
5e-05	-1.99954	0.818
5e-05	-1.99964	0.79
-0.00015	-1.99939	0.726
-0.00015	-1.99971	0.73
-0.00015	1.99927	0.838
-0.00015	1.98978	0.818
-0.00015	1.98028	0.79
-0.00015	1.96926	0.752
-0.00015	1.95974	0.74
-0.00015	1.95015	0.754
-0.00015	1.94058	0.768
-0.00015	1.92944	0.77
-0.00015	1.92008	0.762
-0.00015	1.91083	0.744
-0.00015	1.89974	0.764
-0.00015	1.89013	0.8
-0.00015	1.88063	0.81
-0.00015	1.86951	0.792
-0.00015	1.86004	0.75
-0.00015	1.8505	0.708
-0.00015	1.83943	0.686
-0.00015	1.82986	0.674
-0.00015	1.82016	0.672
-0.00015	1.80927	0.688
-0.00015	1.79987	0.71
-0.00015	1.7904	0.724
-0.00015	1.77942	0.744
-0.00015	1.77001	0.754
-0.00015	1.76037	0.738
-0.00015	1.75087	0.726
-0.00015	1.73973	0.742
-0.00015	1.7304	0.766
-0.00015	1.72086	0.788
-0.00015	1.70988	0.808
-0.00015	1.70029	0.794
-0.00015	1.69095	0.752
-0.00015	1.67967	0.738
-0.00015	1.67032	0.75
-0.00015	1.66059	0.77
-0.00015	1.64944	0.8
-0.00015	1.63982	0.816
-0.00015	1.63048	0.814
-0.00015	1.61938	0.804
-0.00015	1.6098	0.794
-0.00015	1.6002	0.794
-0.00015	1.59069	0.792
-0.00015	1.57959	0.774
-0.00015	1.57006	0.758
-0.00015	1.56042	0.756
-0.00015	1.54936	0.758
-0.00015	1.53986	0.77
-0.00015	1.53025	0.8
-0.00015	1.51932	0.842
-0.00015	1.50977	0.888
-0.00015	1.50026	0.918
-0.00015	1.4891	0.904
-0.00015	1.47977	0.856
-0.00015	1.47029	0.838
-0.00015	1.45907	0.826
-0.00015	1.44943	0.806
-0.00015	1.44009	0.786
-0.00015	1.42903	0.772
-0.00015	1.41942	0.772
-0.00015	1.40998	0.78
-0.00015	1.40041	0.806
-0.00015	1.38926	0.842
-0.00015	1.37983	0.862
-0.00015	1.37061	0.888
-0.00015	1.3594	0.904
-0.00015	1.34986	0.932
-0.00015	1.34044	0.942
-0.00015	1.32939	0.918
-0.00015	1.31982	0.888
-0.00015	1.31043	0.872
-0.00015	1.2992	0.89
-0.00015	1.28988	0.914
-0.00015	1.28038	0.922
-0.00015	1.2694	0.918
-0.00015	1.25993	0.912
-0.00015	1.2503	0.912
-0.00015	1.24066	0.882
-0.00015	1.22962	0.866
-0.00015	1.2201	0.86
-0.00015	1.21064	0.864
-0.00015	1.19948	0.888
-0.00015	1.18994	0.926
-0.00015	1.18041	0.952
-0.00015	1.16931	0.97
-0.00015	1.1598	0.994
-0.00015	1.15018	1.018
-0.00015	1.13903	1.032
-0.00015	1.12957	1.034
-0.00015	1.12011	1.002
-0.00015	1.10903	0.946
-0.00015	1.09952	0.902
-0.00015	1.09005	0.9
-0.00015	1.079	0.93
-0.00015	1.06933	0.966
-0.00015	1.05982	0.982
-0.00015	1.05039	0.986
-0.00015	1.03917	0.99
-0.00015	1.02985	1.002
-0.00015	1.02015	1.022
-0.00015	1.00881	1.042
-0.00015	0.99954	1.06
-0.00015	0.99004	1.082
-0.00015	0.97908	1.112
-0.00015	0.96936	1.138
-0.00015	0.95995	1.164
-0.00015	0.94871	1.196
-0.00015	0.9392	1.242
-0.00015	0.9296	1.29
-0.00015	0.91855	1.314
-0.00015	0.90914	1.324
-0.00015	0.8997	1.35
-0.00015	0.88873	1.394
-0.00015	0.87909	1.438
-0.00015	0.8697	1.486
-0.00015	0.86014	1.548
-0.00015	0.84883	1.632
-0.00015	0.83953	1.724
-0.00015	0.82979	1.816
-0.00015	0.81862	1.906
-0.00015	0.80907	1.976
-0.00015	0.7999	2.04
-0.00015	0.78884	2.096
-0.00015	0.77936	2.176
-0.00015	0.76978	2.286
-0.00015	0.75891	2.38
-0.00015	0.74926	2.434
-0.00015	0.7398	2.438
-0.00015	0.72889	2.396
-0.00015	0.71932	2.316
-0.00015	0.7097	2.218
-0.00015	0.7004	2.094
-0.00015	0.68931	1.93
-0.00015	0.67979	1.76
-0.00015	0.67039	1.584
-0.00015	0.65931	1.37
-0.00015	0.64952	1.146
-0.00015	0.64009	0.936
-0.00015	0.62898	0.76
-0.00015	0.6195	0.602
-0.00015	0.60992	0.468
-0.00015	0.59906	0.34
-0.00015	0.58948	0.226
-0.00015	0.58012	0.154
-0.00015	0.56917	0.112
-0.00015	0.55973	0.09
-0.00015	0.54999	0.068
-0.00015	0.53922	0.02
-0.00015	0.52955	-0.006
-0.00015	0.51986	0.002
-0.00015	0.51049	0.04
-0.00015	0.49946	0.09
-0.00015	0.48974	0.126
-0.00015	0.48076	0.13
-0.00015	0.46967	0.112
-0.00015	0.45997	0.086
-0.00015	0.45049	0.04
-0.00015	0.43948	-0.01
-0.00015	0.42983	-0.054
-0.00015	0.42049	-0.078
-0.00015	0.40959	-0.066
-0.00015	0.39997	-0.02
-0.00015	0.39067	0.038
-0.00015	0.37932	0.082
-0.00015	0.36992	0.1
-0.00015	0.36043	0.108
-0.00015	0.3509	0.106
-0.00015	0.33975	0.074
-0.00015	0.33035	0.014
-0.00015	0.32088	-0.024
-0.00015	0.30967	0
-0.00015	0.30016	0.03
-0.00015	0.29074	0.048
-0.00015	0.27958	0.044
-0.00015	0.27019	0.018
-0.00015	0.26058	0.006
-0.00015	0.2497	-0.006
-0.00015	0.24006	-0.016
-0.00015	0.23066	-0.02
-0.00015	0.21944	-0.006
-0.00015	0.20994	0.032
-0.00015	0.20043	0.068
-0.00015	0.18916	0.096
-0.00015	0.1799	0.1
-0.00015	0.17045	0.088
-0.00015	0.16092	0.052
-0.00015	0.14986	0.012
-0.00015	0.14043	0.006
-0.00015	0.13087	0.046
-0.00015	0.11975	0.088
-0.00015	0.11028	0.114
-0.00015	0.10077	0.134
-0.00015	0.08936	0.122
-0.00015	0.07995	0.094
-0.00015	0.07027	0.08
-0.00015	0.05932	0.062
-0.00015	0.04983	0.05
-0.00015	0.04047	0.058
-0.00015	0.02939	0.046
-0.00015	0.01993	0.024
-0.00015	0.01032	-0.002
-0.00015	-0.000464916	-0.032
-0.00015	-0.00995	-0.04
-0.00015	-0.01947	-0.034
-0.00015	-0.02909	-0.044
-0.00015	-0.0401	-0.046
-0.00015	-0.04961	-0.052
-0.00015	-0.05921	-0.05
-0.00015	-0.07036	-0.028
-0.00015	-0.07985	0.012
-0.00015	-0.0893	0.02
-0.00015	-0.09987	0
-0.00015	-0.10986	-0.006
-0.00015	-0.11942	-0.006
-0.00015	-0.13043	0.022
-0.00015	-0.13995	0.064
-0.00015	-0.14961	0.066
-0.00015	-0.16067	0.036
-0.00015	-0.17016	0.002
-0.00015	-0.17982	-0.022
-0.00015	-0.18933	-0.04
-0.00015	-0.20033	-0.052
-0.00015	-0.21002	-0.068
-0.00015	-0.21944	-0.074
-0.00015	-0.23036	-0.058
-0.00015	-0.24009	-0.022
-0.00015	-0.24962	0
-0.00015	-0.26071	0.042
-0.00015	-0.27018	0.088
-0.00015	-0.27944	0.096
-0.00015	-0.2906	0.094
-0.00015	-0.30023	0.082
-0.00015	-0.30963	0.064
-0.00015	-0.32074	0.074
-0.00015	-0.33027	0.078
-0.00015	-0.33996	0.066
-0.00015	-0.34939	0.046
-0.00015	-0.36032	0.038
-0.00015	-0.3698	0.044
-0.00015	-0.37943	0.046
-0.00015	-0.39048	0.05
-0.00015	-0.39992	0.062
-0.00015	-0.40936	0.054
-0.00015	-0.42051	0.05
-0.00015	-0.43	0.05
-0.00015	-0.43957	0.034
-0.00015	-0.4505	-0.008
-0.00015	-0.45983	-0.07
-0.00015	-0.46948	-0.12
-0.00015	-0.48068	-0.138
-0.00015	-0.49009	-0.144
-0.00015	-0.49964	-0.128
-0.00015	-0.50916	-0.094
-0.00015	-0.52027	-0.054
-0.00015	-0.52982	-0.028
-0.00015	-0.53916	0.002
-0.00015	-0.55046	0.044
-0.00015	-0.55988	0.086
-0.00015	-0.5694	0.09
-0.00015	-0.58055	0.082
-0.00015	-0.59014	0.082
-0.00015	-0.59967	0.08
-0.00015	-0.61079	0.076
-0.00015	-0.62031	0.054
-0.00015	-0.62972	0.036
-0.00015	-0.64082	0.04
-0.00015	-0.65039	0.092
-0.00015	-0.65982	0.182
-0.00015	-0.66936	0.282
-0.00015	-0.68044	0.414
-0.00015	-0.68992	0.584
-0.00015	-0.69937	0.768
-0.00015	-0.71034	0.95
-0.00015	-0.71998	1.138
-0.00015	-0.72959	1.33
-0.00015	-0.74045	1.524
-0.00015	-0.7499	1.72
-0.00015	-0.75941	1.918
-0.00015	-0.77054	2.08
-0.00015	-0.78006	2.216
-0.00015	-0.78934	2.324
-0.00015	-0.80039	2.404
-0.00015	-0.81003	2.434
-0.00015	-0.81963	2.412
-0.00015	-0.82919	2.332
-0.00015	-0.84021	2.252
-0.00015	-0.84978	2.174
-0.00015	-0.85931	2.094
-0.00015	-0.87034	2.042
-0.00015	-0.87976	2.022
-0.00015	-0.88907	1.994
-0.00015	-0.90034	1.942
-0.00015	-0.90971	1.848
-0.00015	-0.91926	1.73
-0.00015	-0.93044	1.626
-0.00015	-0.93992	1.534
-0.00015	-0.94941	1.448
-0.00015	-0.96038	1.402
-0.00015	-0.96972	1.384
-0.00015	-0.97918	1.352
-0.00015	-0.99032	1.33
-0.00015	-0.99981	1.314
-0.00015	-1.0093	1.292
-0.00015	-1.01909	1.26
-0.00015	-1.03023	1.228
-0.00015	-1.03972	1.206
-0.00015	-1.04922	1.162
-0.00015	-1.06034	1.12
-0.00015	-1.06986	1.098
-0.00015	-1.07916	1.082
-0.00015	-1.09007	1.058
-0.00015	-1.09952	1.042
-0.00015	-1.10897	1.052
-0.00015	-1.12012	1.076
-0.00015	-1.1296	1.074
-0.00015	-1.13931	1.042
-0.00015	-1.15057	0.998
-0.00015	-1.16005	0.96
-0.00015	-1.16954	0.94
-0.00015	-1.17908	0.942
-0.00015	-1.19009	0.936
-0.00015	-1.19967	0.92
-0.00015	-1.20913	0.912
-0.00015	-1.22024	0.9
-0.00015	-1.22983	0.884
-0.00015	-1.23934	0.886
-0.00015	-1.2504	0.902
-0.00015	-1.25993	0.922
-0.00015	-1.26947	0.956
-0.00015	-1.2805	0.99
-0.00015	-1.29002	0.99
-0.00015	-1.29953	0.974
-0.00015	-1.31047	0.954
-0.00015	-1.32004	0.93
-0.00015	-1.3295	0.91
-0.00015	-1.33884	0.906
-0.00015	-1.34993	0.9
-0.00015	-1.35966	0.882
-0.00015	-1.36909	0.862
-0.00015	-1.38019	0.852
-0.00015	-1.38961	0.842
-0.00015	-1.39917	0.834
-0.00015	-1.41026	0.828
-0.00015	-1.41985	0.826
-0.00015	-1.4294	0.828
-0.00015	-1.44032	0.828
-0.00015	-1.44979	0.804
-0.00015	-1.45913	0.796
-0.00015	-1.47032	0.804
-0.00015	-1.47986	0.814
-0.00015	-1.48917	0.816
-0.00015	-1.4988	0.814
-0.00015	-1.50997	0.806
-0.00015	-1.51955	0.786
-0.00015	-1.52906	0.76
-0.00015	-1.54008	0.744
-0.00015	-1.54973	0.744
-0.00015	-1.5594	0.74
-0.00015	-1.57038	0.742
-0.00015	-1.57993	0.758
-0.00015	-1.58937	0.802
-0.00015	-1.60062	0.86
-0.00015	-1.61013	0.876
-0.00015	-1.61962	0.872
-0.00015	-1.6307	0.872
-0.00015	-1.64015	0.862
-0.00015	-1.64977	0.86
-0.00015	-1.65931	0.898
-0.00015	-1.67035	0.926
-0.00015	-1.67993	0.934
-0.00015	-1.68928	0.926
-0.00015	-1.70032	0.912
-0.00015	-1.70986	0.9
-0.00015	-1.71928	0.9
-0.00015	-1.73055	0.892
-0.00015	-1.73999	0.848
-0.00015	-1.74961	0.78
-0.00015	-1.76069	0.722
-0.00015	-1.77016	0.686
-0.00015	-1.77954	0.708
-0.00015	-1.79059	0.762
-0.00015	-1.80021	0.804
-0.00015	-1.80963	0.822
-0.00015	-1.81906	0.852
-0.00015	-1.83022	0.852
-0.00015	-1.83978	0.816
-0.00015	-1.84924	0.772
-0.00015	-1.86033	0.736
-0.00015	-1.8699	0.732
-0.00015	-1.87944	0.764
-0.00015	-1.89043	0.764
-0.00015	-1.89994	0.756
-0.00015	-1.90944	0.74
-0.00015	-1.92046	0.724
-0.00015	-1.93004	0.73
-0.00015	-1.93952	0.73
-0.00015	-1.95056	0.706
-0.00015	-1.95995	0.688
-0.00015	-1.96978	0.688
-0.00015	-1.98072	0.73
-0.00015	-1.99008	0.774
-0.00015	-2.00002	0.79
-0.00015	-1.99971	0.78
-0.00035	-1.99953	0.728
-0.00035	-1.99953	0.686
-0.00035	1.99926	0.742
-0.00035	1.98983	0.782
-0.00035	1.9804	0.796
-0.00035	1.96938	0.78
-0.00035	1.95986	0.758
-0.00035	1.95018	0.734
-0.00035	1.94075	0.716
-0.00035	1.92951	0.72
-0.00035	1.92	0.74
-0.00035	1.91051	0.752
-0.00035	1.89945	0.778
-0.00035	1.89003	0.804
-0.00035	1.88043	0.806
-0.00035	1.86923	0.782
-0.00035	1.85967	0.77
-0.00035	1.85023	0.75
-0.00035	1.83902	0.724
-0.00035	1.82971	0.716
-0.00035	1.82011	0.744
-0.00035	1.80908	0.784
-0.00035	1.79951	0.822
-0.00035	1.79008	0.856
-0.00035	1.77897	0.866
-0.00035	1.76949	0.836
-0.00035	1.76	0.814
-0.00035	1.7504	0.788
-0.00035	1.7393	0.764
-0.00035	1.72969	0.776
-0.00035	1.72006	0.8
-0.00035	1.70914	0.79
-0.00035	1.69965	0.74
-0.00035	1.69012	0.69
-0.00035	1.67904	0.676
-0.00035	1.66973	0.708
-0.00035	1.6602	0.762
-0.00035	1.64919	0.804
-0.00035	1.63957	0.808
-0.00035	1.63012	0.774
-0.00035	1.61901	0.73
-0.00035	1.60941	0.728
-0.00035	1.6	0.774
-0.00035	1.59036	0.796
-0.00035	1.57927	0.802
-0.00035	1.56989	0.802
-0.00035	1.5603	0.78
-0.00035	1.54922	0.742
-0.00035	1.53963	0.72
-0.00035	1.53017	0.72
-0.00035	1.51919	0.718
-0.00035	1.50976	0.732
-0.00035	1.50045	0.742
-0.00035	1.48933	0.732
-0.00035	1.47972	0.7
-0.00035	1.47019	0.666
-0.00035	1.45917	0.648
-0.00035	1.44973	0.658
-0.00035	1.44026	0.672
-0.00035	1.42902	0.69
-0.00035	1.41955	0.698
-0.00035	1.41013	0.704
-0.00035	1.40064	0.716
-0.00035	1.38963	0.758
-0.00035	1.38006	0.814
-0.00035	1.37044	0.828
-0.00035	1.35933	0.822
-0.00035	1.34985	0.814
-0.00035	1.34036	0.81
-0.00035	1.32926	0.802
-0.00035	1.31976	0.792
-0.00035	1.31036	0.776
-0.00035	1.29916	0.77
-0.00035	1.28967	0.782
-0.00035	1.2801	0.788
-0.00035	1.26906	0.798
-0.00035	1.2595	0.796
-0.00035	1.24993	0.772
-0.00035	1.24045	0.76
-0.00035	1.2294	0.8
-0.00035	1.21971	0.854
-0.00035	1.2104	0.87
-0.00035	1.19924	0.882
-0.00035	1.18967	0.88
-0.00035	1.18021	0.864
-0.00035	1.16924	0.854
-0.00035	1.15987	0.834
-0.00035	1.15034	0.826
-0.00035	1.13908	0.856
-0.00035	1.12976	0.918
-0.00035	1.12008	0.958
-0.00035	1.10897	0.966
-0.00035	1.09954	0.956
-0.00035	1.08998	0.92
-0.00035	1.07891	0.892
-0.00035	1.06935	0.894
-0.00035	1.05978	0.9
-0.00035	1.05022	0.884
-0.00035	1.03937	0.89
-0.00035	1.02981	0.926
-0.00035	1.02032	0.952
-0.00035	1.00913	0.956
-0.00035	0.99966	0.976
-0.00035	0.99014	0.978
-0.00035	0.97922	0.972
-0.00035	0.96969	0.98
-0.00035	0.96009	0.996
-0.00035	0.94914	1.038
-0.00035	0.93971	1.09
-0.00035	0.93018	1.104
-0.00035	0.91912	1.098
-0.00035	0.90973	1.12
-0.00035	0.90016	1.16
-0.00035	0.88894	1.212
-0.00035	0.87936	1.254
-0.00035	0.87007	1.27
-0.00035	0.86035	1.284
-0.00035	0.84929	1.304
-0.00035	0.83986	1.34
-0.00035	0.83024	1.394
-0.00035	0.8192	1.456
-0.00035	0.80987	1.53
-0.00035	0.80067	1.604
-0.00035	0.78947	1.68
-0.00035	0.77995	1.746
-0.00035	0.77021	1.81
-0.00035	0.75924	1.882
-0.00035	0.74961	1.944
-0.00035	0.74016	2.002
-0.00035	0.72907	2.09
-0.00035	0.71962	2.214
-0.00035	0.71003	2.316
-0.00035	0.70071	2.37
-0.00035	0.6896	2.392
-0.00035	0.68007	2.366
-0.00035	0.67054	2.274
-0.00035	0.65963	2.158
-0.00035	0.6499	2.028
-0.00035	0.64037	1.884
-0.00035	0.62952	1.7
-0.00035	0.62014	1.516
-0.00035	0.61055	1.348
-0.00035	0.59943	1.196
-0.00035	0.59006	1.014
-0.00035	0.58074	0.834
-0.00035	0.56909	0.66
-0.00035	0.55983	0.496
-0.00035	0.5503	0.346
-0.00035	0.53919	0.218
-0.00035	0.53001	0.136
-0.00035	0.52066	0.106
-0.00035	0.51108	0.134
-0.00035	0.50013	0.174
-0.00035	0.49027	0.192
-0.00035	0.48085	0.178
-0.00035	0.46962	0.162
-0.00035	0.46025	0.134
-0.00035	0.45079	0.12
-0.00035	0.43957	0.13
-0.00035	0.42996	0.132
-0.00035	0.4207	0.128
-0.00035	0.40967	0.142
-0.00035	0.39995	0.148
-0.00035	0.39064	0.126
-0.00035	0.37955	0.09
-0.00035	0.37007	0.064
-0.00035	0.36041	0.052
-0.00035	0.35108	0.05
-0.00035	0.33984	0.068
-0.00035	0.33033	0.092
-0.00035	0.3209	0.104
-0.00035	0.3098	0.09
-0.00035	0.30006	0.068
-0.00035	0.2907	0.052
-0.00035	0.27957	0.018
-0.00035	0.2701	-0.012
-0.00035	0.26052	-0.016
-0.00035	0.24952	-0.008
-0.00035	0.23998	-0.012
-0.00035	0.23029	-0.016
-0.00035	0.21934	-0.016
-0.00035	0.20981	-0.018
-0.00035	0.20024	-0.014
-0.00035	0.1891	0.006
-0.00035	0.1797	0.036
-0.00035	0.17012	0.056
-0.00035	0.16071	0.062
-0.00035	0.1496	0.036
-0.00035	0.14006	-0.006
-0.00035	0.13061	-0.038
-0.00035	0.11947	-0.056
-0.00035	0.1099	-0.06
-0.00035	0.1004	-0.034
-0.00035	0.08904	0.008
-0.00035	0.07926	0.036
-0.00035	0.06988	0.044
-0.00035	0.05881	0.02
-0.00035	0.04939	-0.006
-0.00035	0.03992	-0.038
-0.00035	0.02884	-0.074
-0.00035	0.01954	-0.092
-0.00035	0.00999	-0.074
-0.00035	-0.000703335	-0.042
-0.00035	-0.01031	-0.036
-0.00035	-0.01973	-0.044
-0.00035	-0.02931	-0.052
-0.00035	-0.04035	-0.022
-0.00035	-0.04988	0.032
-0.00035	-0.05931	0.07
-0.00035	-0.0704	0.062
-0.00035	-0.07977	0.074
-0.00035	-0.08938	0.12
-0.00035	-0.10037	0.166
-0.00035	-0.10926	0.188
-0.00035	-0.11958	0.154
-0.00035	-0.13044	0.104
-0.00035	-0.13999	0.054
-0.00035	-0.14954	-0.008
-0.00035	-0.16065	-0.046
-0.00035	-0.17008	-0.046
-0.00035	-0.17997	-0.042
-0.00035	-0.18935	-0.06
-0.00035	-0.2003	-0.076
-0.00035	-0.20977	-0.06
-0.00035	-0.21942	-0.032
-0.00035	-0.23049	0.002
-0.00035	-0.23982	0.014
-0.00035	-0.24947	-0.018
-0.00035	-0.26048	-0.028
-0.00035	-0.26996	-0.014
-0.00035	-0.27955	-0.016
-0.00035	-0.2905	-0.044
-0.00035	-0.30001	-0.046
-0.00035	-0.30968	-0.05
-0.00035	-0.32078	-0.056
-0.00035	-0.33027	-0.058
-0.00035	-0.33985	-0.074
-0.00035	-0.34925	-0.056
-0.00035	-0.3603	-0.02
-0.00035	-0.36972	0.012
-0.00035	-0.37953	0.022
-0.00035	-0.39052	0.03
-0.00035	-0.39993	0.028
-0.00035	-0.40941	0.006
-0.00035	-0.4203	-0.004
-0.00035	-0.42987	-0.006
-0.00035	-0.43938	-0.004
-0.00035	-0.45066	-0.024
-0.00035	-0.46004	-0.05
-0.00035	-0.46939	-0.074
-0.00035	-0.48041	-0.076
-0.00035	-0.48982	-0.096
-0.00035	-0.49926	-0.112
-0.00035	-0.50877	-0.076
-0.00035	-0.51993	-0.024
-0.00035	-0.52944	0.006
-0.00035	-0.53895	0.032
-0.00035	-0.55017	0.044
-0.00035	-0.55973	0.044
-0.00035	-0.56923	0.032
-0.00035	-0.58032	0.012
-0.00035	-0.58996	0.006
-0.00035	-0.59942	0.026
-0.00035	-0.61048	0.068
-0.00035	-0.62001	0.132
-0.00035	-0.62948	0.228
-0.00035	-0.64057	0.356
-0.00035	-0.6499	0.512
-0.00035	-0.65942	0.682
-0.00035	-0.66888	0.878
-0.00035	-0.67994	1.068
-0.00035	-0.6893	1.258
-0.00035	-0.69898	1.488
-0.00035	-0.71009	1.714
-0.00035	-0.71962	1.908
-0.00035	-0.72925	2.074
-0.00035	-0.74022	2.192
-0.00035	-0.74982	2.266
-0.00035	-0.7593	2.31
-0.00035	-0.77046	2.33
-0.00035	-0.77984	2.32
-0.00035	-0.78904	2.294
-0.00035	-0.80008	2.248
-0.00035	-0.8097	2.182
-0.00035	-0.81922	2.116
-0.00035	-0.82875	2.034
-0.00035	-0.83983	1.92
-0.00035	-0.84932	1.81
-0.00035	-0.85906	1.73
-0.00035	-0.86988	1.664
-0.00035	-0.87927	1.608
-0.00035	-0.88892	1.574
-0.00035	-0.89994	1.532
-0.00035	-0.90948	1.484
-0.00035	-0.91899	1.446
-0.00035	-0.93019	1.418
-0.00035	-0.93966	1.384
-0.00035	-0.94919	1.36
-0.00035	-0.96014	1.338
-0.00035	-0.96972	1.302
-0.00035	-0.97916	1.248
-0.00035	-0.99036	1.196
-0.00035	-0.99989	1.158
-0.00035	-1.00957	1.13
-0.00035	-1.01918	1.128
-0.00035	-1.03011	1.128
-0.00035	-1.03962	1.11
-0.00035	-1.04916	1.09
-0.00035	-1.06028	1.068
-0.00035	-1.06969	1.048
-0.00035	-1.07925	1.05
-0.00035	-1.09012	1.068
-0.00035	-1.09959	1.084
-0.00035	-1.10905	1.09
-0.00035	-1.12016	1.06
-0.00035	-1.12968	1.01
-0.00035	-1.13915	0.968
-0.00035	-1.15026	0.942
-0.00035	-1.15996	0.944
-0.00035	-1.16958	0.948
-0.00035	-1.17897	0.934
-0.00035	-1.19011	0.912
-0.00035	-1.19965	0.914
-0.00035	-1.20917	0.918
-0.00035	-1.22016	0.882
-0.00035	-1.22981	0.83
-0.00035	-1.23944	0.79
-0.00035	-1.25047	0.778
-0.00035	-1.26003	0.788
-0.00035	-1.26937	0.814
-0.00035	-1.28059	0.826
-0.00035	-1.28995	0.814
-0.00035	-1.29957	0.8
-0.00035	-1.31052	0.802
-0.00035	-1.32017	0.826
-0.00035	-1.32969	0.868
-0.00035	-1.33918	0.908
-0.00035	-1.35036	0.916
-0.00035	-1.35969	0.908
-0.00035	-1.369	0.896
-0.00035	-1.38021	0.866
-0.00035	-1.38975	0.854
-0.00035	-1.39919	0.86
-0.00035	-1.41033	0.87
-0.00035	-1.41979	0.882
-0.00035	-1.42938	0.886
-0.00035	-1.44053	0.868
-0.00035	-1.45019	0.842
-0.00035	-1.45958	0.842
-0.00035	-1.47062	0.852
-0.00035	-1.4801	0.85
-0.00035	-1.48942	0.846
-0.00035	-1.49902	0.83
-0.00035	-1.51002	0.798
-0.00035	-1.51951	0.768
-0.00035	-1.52898	0.758
-0.00035	-1.54008	0.768
-0.00035	-1.5495	0.78
-0.00035	-1.55914	0.782
-0.00035	-1.57008	0.782
-0.00035	-1.57977	0.788
-0.00035	-1.58924	0.824
-0.00035	-1.60035	0.88
-0.00035	-1.60985	0.92
-0.00035	-1.61926	0.94
-0.00035	-1.63038	0.928
-0.00035	-1.6401	0.884
-0.00035	-1.64935	0.824
-0.00035	-1.6587	0.792
-0.00035	-1.66987	0.812
-0.00035	-1.67941	0.858
-0.00035	-1.68879	0.88
-0.00035	-1.69991	0.876
-0.00035	-1.70936	0.834
-0.00035	-1.71883	0.762
-0.00035	-1.73	0.696
-0.00035	-1.73976	0.686
-0.00035	-1.74918	0.728
-0.00035	-1.76023	0.786
-0.00035	-1.76971	0.832
-0.00035	-1.77932	0.854
-0.00035	-1.79027	0.862
-0.00035	-1.79976	0.848
-0.00035	-1.80955	0.822
-0.00035	-1.81881	0.794
[truncated: 39,207 more rows]

## Sheet: Fig.2d
Bx (T)	I (μA)	dV/dI (Ω)
0.0008	0.99975	0.736
0.0008	0.99015	0.752
0.0008	0.97909	0.744
0.0008	0.96965	0.73
0.0008	0.96017	0.72
0.0008	0.94914	0.728
0.0008	0.93959	0.74
0.0008	0.92998	0.756
0.0008	0.91891	0.794
0.0008	0.90942	0.83
0.0008	0.89997	0.834
0.0008	0.88885	0.822
0.0008	0.8793	0.808
0.0008	0.86981	0.784
0.0008	0.8604	0.76
0.0008	0.8492	0.742
0.0008	0.83971	0.712
0.0008	0.83015	0.698
0.0008	0.81911	0.704
0.0008	0.80953	0.708
0.0008	0.80021	0.706
0.0008	0.78925	0.728
0.0008	0.77967	0.744
0.0008	0.77011	0.738
0.0008	0.75915	0.72
0.0008	0.74953	0.7
0.0008	0.73994	0.686
0.0008	0.72911	0.688
0.0008	0.71961	0.704
0.0008	0.71002	0.718
0.0008	0.70063	0.74
0.0008	0.68969	0.756
0.0008	0.68007	0.764
0.0008	0.67066	0.78
0.0008	0.65955	0.78
0.0008	0.64992	0.764
0.0008	0.64053	0.764
0.0008	0.62936	0.78
0.0008	0.62005	0.778
0.0008	0.61042	0.758
0.0008	0.59927	0.736
0.0008	0.58971	0.734
0.0008	0.5802	0.748
0.0008	0.56903	0.74
0.0008	0.55961	0.72
0.0008	0.55011	0.728
0.0008	0.5389	0.764
0.0008	0.52953	0.784
0.0008	0.5199	0.798
0.0008	0.51011	0.808
0.0008	0.49951	0.834
0.0008	0.48982	0.852
0.0008	0.48037	0.852
0.0008	0.4694	0.834
0.0008	0.45996	0.814
0.0008	0.45048	0.786
0.0008	0.43946	0.76
0.0008	0.42968	0.748
0.0008	0.42019	0.758
0.0008	0.4093	0.792
0.0008	0.39965	0.828
0.0008	0.39014	0.85
0.0008	0.37918	0.872
0.0008	0.36952	0.884
0.0008	0.36002	0.924
0.0008	0.35044	0.968
0.0008	0.33956	1.024
0.0008	0.32989	1.076
0.0008	0.32039	1.102
0.0008	0.30929	1.114
0.0008	0.29966	1.146
0.0008	0.29044	1.168
0.0008	0.27919	1.182
0.0008	0.26964	1.168
0.0008	0.26026	1.138
0.0008	0.24911	1.102
0.0008	0.23977	1.092
0.0008	0.23023	1.086
0.0008	0.21921	1.072
0.0008	0.20972	1.044
0.0008	0.20033	1.014
0.0008	0.18908	0.98
0.0008	0.17959	0.932
0.0008	0.17006	0.856
0.0008	0.16068	0.802
0.0008	0.1496	0.738
0.0008	0.13999	0.644
0.0008	0.13043	0.562
0.0008	0.11942	0.5
0.0008	0.10987	0.46
0.0008	0.10046	0.436
0.0008	0.08924	0.408
0.0008	0.07957	0.356
0.0008	0.07029	0.31
0.0008	0.05914	0.25
0.0008	0.04975	0.196
0.0008	0.04001	0.178
0.0008	0.02905	0.184
0.0008	0.01959	0.194
0.0008	0.01012	0.188
0.0008	-0.00089407	0.146
0.0008	-0.01054	0.112
0.0008	-0.02023	0.104
0.0008	-0.02964	0.092
0.0008	-0.04076	0.08
0.0008	-0.05043	0.098
0.0008	-0.05987	0.128
0.0008	-0.07098	0.16
0.0008	-0.08048	0.218
0.0008	-0.09006	0.27
0.0008	-0.10062	0.302
0.0008	-0.1105	0.344
0.0008	-0.12004	0.394
0.0008	-0.13102	0.428
0.0008	-0.14043	0.466
0.0008	-0.14998	0.508
0.0008	-0.16111	0.544
0.0008	-0.17073	0.608
0.0008	-0.18017	0.718
0.0008	-0.18969	0.814
0.0008	-0.20065	0.852
0.0008	-0.2102	0.838
0.0008	-0.21973	0.802
0.0008	-0.23068	0.782
0.0008	-0.2404	0.804
0.0008	-0.24991	0.832
0.0008	-0.26093	0.862
0.0008	-0.27027	0.894
0.0008	-0.27974	0.952
0.0008	-0.29083	0.986
0.0008	-0.30019	1.002
0.0008	-0.30979	0.998
0.0008	-0.32084	1.002
0.0008	-0.3303	1.012
0.0008	-0.33977	1.002
0.0008	-0.3492	0.982
0.0008	-0.36031	0.956
0.0008	-0.36995	0.936
0.0008	-0.37942	0.926
0.0008	-0.39053	0.916
0.0008	-0.40008	0.872
0.0008	-0.4097	0.84
0.0008	-0.42082	0.832
0.0008	-0.43037	0.818
0.0008	-0.43977	0.8
0.0008	-0.45065	0.774
0.0008	-0.46017	0.724
0.0008	-0.4697	0.7
0.0008	-0.48078	0.702
0.0008	-0.4903	0.724
0.0008	-0.49976	0.734
0.0008	-0.50928	0.718
0.0008	-0.52041	0.678
0.0008	-0.52972	0.662
0.0008	-0.53922	0.666
0.0008	-0.55053	0.668
0.0008	-0.56009	0.66
0.0008	-0.56952	0.658
0.0008	-0.58071	0.642
0.0008	-0.5902	0.636
0.0008	-0.59969	0.646
0.0008	-0.61078	0.67
0.0008	-0.62029	0.712
0.0008	-0.62976	0.756
0.0008	-0.64075	0.78
0.0008	-0.65026	0.792
0.0008	-0.65977	0.802
0.0008	-0.66932	0.798
0.0008	-0.6804	0.792
0.0008	-0.68983	0.808
0.0008	-0.6993	0.828
0.0008	-0.71039	0.818
0.0008	-0.71999	0.788
0.0008	-0.72936	0.742
0.0008	-0.74059	0.712
0.0008	-0.74998	0.718
0.0008	-0.75955	0.722
0.0008	-0.77057	0.712
0.0008	-0.77996	0.736
0.0008	-0.78937	0.78
0.0008	-0.80039	0.808
0.0008	-0.80998	0.806
0.0008	-0.81924	0.804
0.0008	-0.8286	0.788
0.0008	-0.8399	0.78
0.0008	-0.84946	0.764
0.0008	-0.85896	0.746
0.0008	-0.87	0.73
0.0008	-0.87954	0.728
0.0008	-0.88893	0.728
0.0008	-0.90009	0.728
0.0008	-0.90965	0.728
0.0008	-0.91901	0.724
0.0008	-0.93	0.69
0.0008	-0.93953	0.644
0.0008	-0.94909	0.622
0.0008	-0.96026	0.608
0.0008	-0.96985	0.602
0.0008	-0.97934	0.616
0.0008	-0.99026	0.636
0.0008	-0.99991	0.658
0.0008	-1.00001	0.664
0.0006	-1.0001	0.754
0.0006	-1.00015	0.722
0.0006	0.99978	0.74
0.0006	0.99014	0.802
0.0006	0.97906	0.824
0.0006	0.96965	0.838
0.0006	0.96014	0.848
0.0006	0.94908	0.852
0.0006	0.93956	0.846
0.0006	0.93014	0.836
0.0006	0.91909	0.812
0.0006	0.90955	0.79
0.0006	0.89996	0.764
0.0006	0.88887	0.744
0.0006	0.87934	0.726
0.0006	0.86976	0.734
0.0006	0.86039	0.742
0.0006	0.84928	0.748
0.0006	0.83964	0.748
0.0006	0.83019	0.746
0.0006	0.81897	0.742
0.0006	0.80966	0.724
0.0006	0.80032	0.686
0.0006	0.78921	0.67
0.0006	0.77953	0.702
0.0006	0.77015	0.73
0.0006	0.75921	0.722
0.0006	0.74954	0.72
0.0006	0.74025	0.742
0.0006	0.72906	0.744
0.0006	0.71944	0.756
0.0006	0.70996	0.764
0.0006	0.70052	0.748
0.0006	0.68953	0.74
0.0006	0.67992	0.782
0.0006	0.67027	0.82
0.0006	0.65934	0.858
0.0006	0.64966	0.868
0.0006	0.64035	0.862
0.0006	0.62936	0.844
0.0006	0.61968	0.82
0.0006	0.61021	0.772
0.0006	0.59929	0.73
0.0006	0.58962	0.698
0.0006	0.58001	0.69
0.0006	0.569	0.724
0.0006	0.55942	0.752
0.0006	0.54998	0.764
0.0006	0.53929	0.788
0.0006	0.52954	0.818
0.0006	0.5202	0.842
0.0006	0.51046	0.86
0.0006	0.4994	0.884
0.0006	0.4897	0.908
0.0006	0.48056	0.902
0.0006	0.46911	0.87
0.0006	0.45978	0.816
0.0006	0.45017	0.78
0.0006	0.43912	0.796
0.0006	0.42974	0.856
0.0006	0.4202	0.932
0.0006	0.4093	1.042
0.0006	0.39976	1.182
0.0006	0.39009	1.368
0.0006	0.37923	1.592
0.0006	0.36969	1.816
0.0006	0.36037	1.986
0.0006	0.35082	2.114
0.0006	0.33977	2.192
0.0006	0.33025	2.212
0.0006	0.32061	2.174
0.0006	0.30953	2.094
0.0006	0.29989	1.982
0.0006	0.29061	1.826
0.0006	0.27956	1.636
0.0006	0.27014	1.414
0.0006	0.2605	1.178
0.0006	0.24936	0.936
0.0006	0.23997	0.708
0.0006	0.2304	0.492
0.0006	0.21939	0.324
0.0006	0.20972	0.206
0.0006	0.20032	0.134
0.0006	0.18917	0.068
0.0006	0.1797	0.012
0.0006	0.17027	-0.03
0.0006	0.16065	-0.04
0.0006	0.14958	-0.034
0.0006	0.14007	-0.022
0.0006	0.13067	-0.012
0.0006	0.11936	0.004
0.0006	0.10983	0.012
0.0006	0.10018	0.038
0.0006	0.08903	0.022
0.0006	0.07955	0.024
0.0006	0.07001	0.042
0.0006	0.05903	0.032
0.0006	0.0496	0
0.0006	0.04004	0.006
0.0006	0.02906	0.038
0.0006	0.01961	0.042
0.0006	0.01022	0.044
0.0006	-0.00105	0.054
0.0006	-0.01055	0.07
0.0006	-0.02012	0.082
0.0006	-0.02974	0.088
0.0006	-0.0407	0.082
0.0006	-0.05023	0.074
0.0006	-0.05962	0.056
0.0006	-0.0708	0.08
0.0006	-0.08018	0.114
0.0006	-0.08967	0.11
0.0006	-0.10016	0.084
0.0006	-0.11014	0.072
0.0006	-0.11976	0.064
0.0006	-0.13082	0.068
0.0006	-0.14032	0.056
0.0006	-0.1497	0.018
0.0006	-0.16081	-0.02
0.0006	-0.17049	-0.036
0.0006	-0.17999	-0.036
0.0006	-0.18955	-0.006
0.0006	-0.20044	0.028
0.0006	-0.21015	0.044
0.0006	-0.21945	0.054
0.0006	-0.23062	0.106
0.0006	-0.23988	0.2
0.0006	-0.24965	0.306
0.0006	-0.26065	0.434
0.0006	-0.27004	0.572
0.0006	-0.27951	0.738
0.0006	-0.29048	0.904
0.0006	-0.30019	1.058
0.0006	-0.30959	1.234
0.0006	-0.32074	1.432
0.0006	-0.3303	1.618
0.0006	-0.33983	1.768
0.0006	-0.34934	1.868
0.0006	-0.36052	1.896
0.0006	-0.36987	1.87
0.0006	-0.3795	1.802
0.0006	-0.39053	1.694
0.0006	-0.40014	1.55
0.0006	-0.40966	1.388
0.0006	-0.42081	1.226
0.0006	-0.43011	1.086
0.0006	-0.43969	0.976
0.0006	-0.45064	0.926
0.0006	-0.46016	0.898
0.0006	-0.4698	0.87
0.0006	-0.48084	0.866
0.0006	-0.49026	0.874
0.0006	-0.49974	0.874
0.0006	-0.50915	0.87
0.0006	-0.52023	0.872
0.0006	-0.52963	0.868
0.0006	-0.53911	0.858
0.0006	-0.55021	0.856
0.0006	-0.55972	0.876
0.0006	-0.56917	0.888
0.0006	-0.5803	0.872
0.0006	-0.58981	0.852
0.0006	-0.59944	0.832
0.0006	-0.61035	0.794
0.0006	-0.6199	0.786
0.0006	-0.62945	0.814
0.0006	-0.64049	0.832
0.0006	-0.64996	0.824
0.0006	-0.65946	0.78
0.0006	-0.66888	0.722
0.0006	-0.6799	0.672
0.0006	-0.68946	0.642
0.0006	-0.69881	0.626
0.0006	-0.71002	0.656
0.0006	-0.71957	0.694
0.0006	-0.72921	0.736
0.0006	-0.74028	0.77
0.0006	-0.74969	0.792
0.0006	-0.75916	0.792
0.0006	-0.77034	0.812
0.0006	-0.77978	0.83
0.0006	-0.78904	0.816
0.0006	-0.80001	0.778
0.0006	-0.80963	0.78
0.0006	-0.8192	0.806
0.0006	-0.82866	0.818
0.0006	-0.83976	0.834
0.0006	-0.84941	0.856
0.0006	-0.85902	0.868
0.0006	-0.87003	0.866
0.0006	-0.87955	0.87
0.0006	-0.88911	0.844
0.0006	-0.90017	0.802
0.0006	-0.90949	0.774
0.0006	-0.91909	0.772
0.0006	-0.93021	0.778
0.0006	-0.93953	0.77
0.0006	-0.94909	0.748
0.0006	-0.96024	0.732
0.0006	-0.96975	0.732
0.0006	-0.97922	0.746
0.0006	-0.99032	0.766
0.0006	-0.99984	0.766
0.0006	-0.99985	0.752
0.0004	-1.00012	0.75
0.0004	-1	0.752
0.0004	0.9995	0.79
0.0004	0.99007	0.772
0.0004	0.97908	0.748
0.0004	0.96951	0.75
0.0004	0.96004	0.76
0.0004	0.94889	0.774
0.0004	0.9394	0.766
0.0004	0.93014	0.75
0.0004	0.91908	0.718
0.0004	0.90959	0.706
0.0004	0.90018	0.718
0.0004	0.88922	0.748
0.0004	0.87957	0.744
0.0004	0.87	0.736
0.0004	0.86047	0.724
0.0004	0.84932	0.74
0.0004	0.83967	0.768
0.0004	0.83039	0.784
0.0004	0.81928	0.772
0.0004	0.8096	0.74
0.0004	0.80065	0.724
0.0004	0.78937	0.73
0.0004	0.78001	0.74
0.0004	0.77042	0.752
0.0004	0.7595	0.772
0.0004	0.74992	0.774
0.0004	0.74026	0.766
0.0004	0.72927	0.764
0.0004	0.7195	0.77
0.0004	0.71002	0.752
0.0004	0.70059	0.77
0.0004	0.68943	0.816
0.0004	0.67993	0.852
0.0004	0.67037	0.872
0.0004	0.65922	0.882
0.0004	0.64949	0.864
0.0004	0.64013	0.86
0.0004	0.6289	0.862
0.0004	0.61959	0.878
0.0004	0.61019	0.9
0.0004	0.59913	0.91
0.0004	0.58948	0.882
0.0004	0.58041	0.846
0.0004	0.56894	0.842
0.0004	0.55942	0.862
0.0004	0.55015	0.876
0.0004	0.53859	0.886
0.0004	0.52937	0.896
0.0004	0.52002	0.892
0.0004	0.51058	0.886
0.0004	0.49913	0.892
0.0004	0.48991	0.904
0.0004	0.48044	0.904
0.0004	0.46917	0.902
0.0004	0.45977	0.934
0.0004	0.45041	0.996
0.0004	0.43943	1.05
0.0004	0.4299	1.114
0.0004	0.42031	1.214
0.0004	0.40907	1.38
0.0004	0.39977	1.598
0.0004	0.39016	1.824
0.0004	0.37923	1.998
0.0004	0.36982	2.12
0.0004	0.36032	2.2
0.0004	0.35083	2.23
0.0004	0.33975	2.21
0.0004	0.33028	2.122
0.0004	0.3206	1.936
0.0004	0.30948	1.684
0.0004	0.29993	1.398
0.0004	0.29051	1.09
0.0004	0.27963	0.792
0.0004	0.26972	0.556
0.0004	0.26019	0.366
0.0004	0.24912	0.21
0.0004	0.23973	0.116
0.0004	0.23032	0.046
0.0004	0.21927	0.002
0.0004	0.20982	-0.032
0.0004	0.20049	-0.052
0.0004	0.18923	-0.056
0.0004	0.17971	-0.048
0.0004	0.17022	-0.034
0.0004	0.16069	-0.02
0.0004	0.14975	0.002
0.0004	0.14019	0.022
0.0004	0.13075	0.022
0.0004	0.11959	0.022
0.0004	0.11014	0.042
0.0004	0.10058	0.08
0.0004	0.08925	0.124
0.0004	0.07973	0.146
0.0004	0.07027	0.138
0.0004	0.059	0.086
0.0004	0.04951	0.014
0.0004	0.03999	-0.046
0.0004	0.02898	-0.076
0.0004	0.01956	-0.102
0.0004	0.01019	-0.122
0.0004	-0.000548365	-0.116
0.0004	-0.01009	-0.088
0.0004	-0.01948	-0.056
0.0004	-0.02899	-0.022
0.0004	-0.04025	-0.024
0.0004	-0.04957	-0.052
0.0004	-0.05909	-0.078
0.0004	-0.07031	-0.084
0.0004	-0.07967	-0.06
0.0004	-0.08926	-0.03
0.0004	-0.10052	-0.022
0.0004	-0.10948	0.002
0.0004	-0.11965	0.016
0.0004	-0.13068	0.014
0.0004	-0.14029	0.022
0.0004	-0.14969	0.05
0.0004	-0.1609	0.072
0.0004	-0.1703	0.066
0.0004	-0.17974	0.046
0.0004	-0.18915	0.038
0.0004	-0.20032	0.036
0.0004	-0.20955	0.032
0.0004	-0.21914	0.03
0.0004	-0.23051	0.024
0.0004	-0.23996	0.034
0.0004	-0.24927	0.046
0.0004	-0.26031	0.054
0.0004	-0.27	0.104
0.0004	-0.27935	0.194
0.0004	-0.29035	0.304
0.0004	-0.29986	0.444
0.0004	-0.30959	0.602
0.0004	-0.32057	0.788
0.0004	-0.33016	0.976
0.0004	-0.33969	1.182
0.0004	-0.34925	1.386
0.0004	-0.36024	1.592
0.0004	-0.36988	1.778
0.0004	-0.37934	1.938
0.0004	-0.39051	2.028
0.0004	-0.40001	2.058
0.0004	-0.40939	2.012
0.0004	-0.42049	1.908
0.0004	-0.43006	1.772
0.0004	-0.43943	1.616
0.0004	-0.45065	1.48
0.0004	-0.45999	1.36
0.0004	-0.46957	1.244
0.0004	-0.48054	1.154
0.0004	-0.48984	1.086
0.0004	-0.49931	1.046
0.0004	-0.50897	1.008
0.0004	-0.51994	0.962
0.0004	-0.52963	0.928
0.0004	-0.53919	0.888
0.0004	-0.55015	0.862
0.0004	-0.55964	0.822
0.0004	-0.56895	0.772
0.0004	-0.58017	0.744
0.0004	-0.58964	0.75
0.0004	-0.59929	0.76
0.0004	-0.61017	0.78
0.0004	-0.61959	0.78
0.0004	-0.62916	0.782
0.0004	-0.64041	0.788
0.0004	-0.65001	0.804
0.0004	-0.65951	0.812
0.0004	-0.66889	0.822
0.0004	-0.67993	0.828
0.0004	-0.68942	0.824
0.0004	-0.69896	0.8
0.0004	-0.71006	0.78
0.0004	-0.71937	0.772
0.0004	-0.72893	0.77
0.0004	-0.73998	0.776
0.0004	-0.7496	0.796
0.0004	-0.75922	0.814
0.0004	-0.77033	0.818
0.0004	-0.77983	0.81
0.0004	-0.78906	0.794
0.0004	-0.80025	0.784
0.0004	-0.8096	0.782
0.0004	-0.81922	0.78
0.0004	-0.82855	0.762
0.0004	-0.8398	0.748
0.0004	-0.84932	0.732
0.0004	-0.85889	0.72
0.0004	-0.86992	0.688
0.0004	-0.87925	0.674
0.0004	-0.88885	0.696
0.0004	-0.89998	0.73
0.0004	-0.90945	0.774
0.0004	-0.91891	0.84
0.0004	-0.92994	0.892
0.0004	-0.9395	0.876
0.0004	-0.94907	0.834
0.0004	-0.96013	0.802
0.0004	-0.9696	0.786
0.0004	-0.97925	0.788
0.0004	-0.99015	0.806
0.0004	-0.99971	0.808
0.0004	-0.99969	0.794
0.0002	-0.99972	0.7
0.0002	-1	0.73
0.0002	0.99954	0.73
0.0002	0.99022	0.716
0.0002	0.97901	0.71
0.0002	0.96962	0.704
0.0002	0.96019	0.69
0.0002	0.94906	0.676
0.0002	0.93944	0.67
0.0002	0.93002	0.684
0.0002	0.91882	0.704
0.0002	0.90935	0.722
0.0002	0.89991	0.73
0.0002	0.88889	0.734
0.0002	0.87948	0.726
0.0002	0.86983	0.72
0.0002	0.86041	0.71
0.0002	0.84941	0.718
0.0002	0.83996	0.736
0.0002	0.83039	0.762
0.0002	0.81918	0.766
0.0002	0.80967	0.756
0.0002	0.80044	0.75
0.0002	0.78953	0.754
0.0002	0.7798	0.76
0.0002	0.77038	0.79
0.0002	0.75935	0.816
0.0002	0.74965	0.826
0.0002	0.7401	0.804
0.0002	0.72903	0.802
0.0002	0.71954	0.812
0.0002	0.71004	0.822
0.0002	0.70052	0.79
0.0002	0.68959	0.75
0.0002	0.68017	0.738
0.0002	0.67066	0.752
0.0002	0.65953	0.766
0.0002	0.64997	0.77
0.0002	0.64043	0.774
0.0002	0.62954	0.786
0.0002	0.61979	0.786
0.0002	0.6104	0.78
0.0002	0.59925	0.786
0.0002	0.58979	0.808
0.0002	0.58038	0.81
0.0002	0.56914	0.818
0.0002	0.55995	0.828
0.0002	0.55015	0.848
0.0002	0.53894	0.846
0.0002	0.5297	0.818
0.0002	0.52027	0.826
0.0002	0.51081	0.872
0.0002	0.49944	0.908
0.0002	0.49015	0.95
0.0002	0.48044	0.996
0.0002	0.46955	1.04
0.0002	0.45993	1.068
0.0002	0.45041	1.122
0.0002	0.43952	1.194
0.0002	0.43002	1.296
0.0002	0.42024	1.432
0.0002	0.40922	1.618
0.0002	0.39993	1.832
0.0002	0.3903	2.022
0.0002	0.37918	2.174
0.0002	0.36973	2.268
0.0002	0.36025	2.296
0.0002	0.35055	2.242
0.0002	0.33954	2.092
0.0002	0.32999	1.882
0.0002	0.32047	1.606
0.0002	0.30943	1.294
0.0002	0.29979	0.96
0.0002	0.29039	0.652
0.0002	0.27933	0.406
0.0002	0.26976	0.232
0.0002	0.26023	0.148
0.0002	0.24914	0.104
0.0002	0.23966	0.084
0.0002	0.23023	0.072
0.0002	0.21924	0.062
0.0002	0.20952	0.046
0.0002	0.20013	0.03
0.0002	0.18892	-0.006
0.0002	0.17953	-0.016
0.0002	0.17002	-0.008
0.0002	0.16047	-0.006
0.0002	0.14925	-0.02
0.0002	0.13976	0
0.0002	0.13037	0.026
0.0002	0.11921	0.022
0.0002	0.10986	0.026
0.0002	0.10037	0.058
0.0002	0.08895	0.068
0.0002	0.07964	0.072
0.0002	0.07015	0.098
0.0002	0.05926	0.128
0.0002	0.04985	0.158
0.0002	0.04034	0.162
0.0002	0.02927	0.138
0.0002	0.0196	0.106
0.0002	0.01016	0.078
0.0002	-0.000679495	0.018
0.0002	-0.01035	-0.042
0.0002	-0.01997	-0.052
0.0002	-0.02937	-0.02
0.0002	-0.04026	0.02
0.0002	-0.04989	0.046
0.0002	-0.05925	0.052
0.0002	-0.07054	0.068
0.0002	-0.07982	0.028
0.0002	-0.08957	-0.034
0.0002	-0.10012	-0.072
0.0002	-0.10991	-0.066
0.0002	-0.11939	-0.064
0.0002	-0.13044	-0.074
0.0002	-0.14002	-0.102
0.0002	-0.14944	-0.11
0.0002	-0.1605	-0.088
0.0002	-0.17005	-0.05
0.0002	-0.17974	-0.002
0.0002	-0.18944	0.02
0.0002	-0.20025	-0.016
0.0002	-0.2099	-0.044
0.0002	-0.21924	-0.044
0.0002	-0.23028	-0.032
0.0002	-0.23999	-0.028
0.0002	-0.24942	-0.052
0.0002	-0.26036	-0.078
0.0002	-0.26981	-0.072
0.0002	-0.2792	-0.02
0.0002	-0.29038	0.022
0.0002	-0.29987	0.07
0.0002	-0.30936	0.126
0.0002	-0.32049	0.244
0.0002	-0.33003	0.436
0.0002	-0.33944	0.702
0.0002	-0.34897	0.974
0.0002	-0.36008	1.236
0.0002	-0.3697	1.476
0.0002	-0.37934	1.714
0.0002	-0.39039	1.902
0.0002	-0.39973	2.06
0.0002	-0.40936	2.13
0.0002	-0.42039	2.092
0.0002	-0.42995	1.964
0.0002	-0.43937	1.806
0.0002	-0.4504	1.652
0.0002	-0.45996	1.538
0.0002	-0.46949	1.434
0.0002	-0.48063	1.346
0.0002	-0.48996	1.254
0.0002	-0.49933	1.162
0.0002	-0.50891	1.064
0.0002	-0.52004	0.992
0.0002	-0.52956	0.938
0.0002	-0.53901	0.924
0.0002	-0.55009	0.938
0.0002	-0.55954	0.958
0.0002	-0.56915	0.96
0.0002	-0.58013	0.938
0.0002	-0.58962	0.9
0.0002	-0.59917	0.874
0.0002	-0.61027	0.856
0.0002	-0.61989	0.852
0.0002	-0.62948	0.86
0.0002	-0.64051	0.88
0.0002	-0.64992	0.89
0.0002	-0.65937	0.89
0.0002	-0.66882	0.882
0.0002	-0.68019	0.856
0.0002	-0.68949	0.848
0.0002	-0.69892	0.86
0.0002	-0.71006	0.88
0.0002	-0.71961	0.89
0.0002	-0.72912	0.882
0.0002	-0.73999	0.836
0.0002	-0.74966	0.81
0.0002	-0.75921	0.798
0.0002	-0.77032	0.78
0.0002	-0.77984	0.762
0.0002	-0.7891	0.772
0.0002	-0.80011	0.794
0.0002	-0.80991	0.812
0.0002	-0.8192	0.818
0.0002	-0.82879	0.836
0.0002	-0.83978	0.858
0.0002	-0.8492	0.882
0.0002	-0.85879	0.888
0.0002	-0.86977	0.886
0.0002	-0.87927	0.852
0.0002	-0.8887	0.792
0.0002	-0.89987	0.738
0.0002	-0.90918	0.71
0.0002	-0.91876	0.692
0.0002	-0.92993	0.678
0.0002	-0.93943	0.658
0.0002	-0.94888	0.666
0.0002	-0.95991	0.71
0.0002	-0.96949	0.778
0.0002	-0.97915	0.804
0.0002	-0.99014	0.816
0.0002	-0.99951	0.812
0.0002	-0.99954	0.77
-2.28767e-17	-0.99993	0.712
-2.28767e-17	-0.99993	0.71
-2.28767e-17	0.99985	0.658
-2.28767e-17	0.99029	0.646
-2.28767e-17	0.97927	0.646
-2.28767e-17	0.96977	0.658
-2.28767e-17	0.96013	0.668
-2.28767e-17	0.94924	0.672
-2.28767e-17	0.9397	0.678
-2.28767e-17	0.93029	0.682
-2.28767e-17	0.91914	0.652
-2.28767e-17	0.90966	0.638
-2.28767e-17	0.90036	0.65
-2.28767e-17	0.88927	0.66
-2.28767e-17	0.8798	0.658
-2.28767e-17	0.87034	0.692
-2.28767e-17	0.86082	0.734
-2.28767e-17	0.84959	0.774
-2.28767e-17	0.84017	0.816
-2.28767e-17	0.83041	0.83
-2.28767e-17	0.81951	0.798
-2.28767e-17	0.80981	0.78
-2.28767e-17	0.80054	0.79
-2.28767e-17	0.78938	0.798
-2.28767e-17	0.77984	0.804
-2.28767e-17	0.77042	0.822
-2.28767e-17	0.75931	0.844
-2.28767e-17	0.74984	0.848
-2.28767e-17	0.74047	0.814
-2.28767e-17	0.72933	0.762
-2.28767e-17	0.71989	0.712
-2.28767e-17	0.71041	0.67
-2.28767e-17	0.70081	0.67
-2.28767e-17	0.68972	0.694
-2.28767e-17	0.68023	0.718
-2.28767e-17	0.67087	0.72
-2.28767e-17	0.65974	0.736
-2.28767e-17	0.65007	0.728
-2.28767e-17	0.64063	0.712
-2.28767e-17	0.62965	0.71
-2.28767e-17	0.61998	0.732
-2.28767e-17	0.61035	0.766
-2.28767e-17	0.59928	0.814
-2.28767e-17	0.58989	0.86
-2.28767e-17	0.58024	0.886
-2.28767e-17	0.56913	0.886
-2.28767e-17	0.55961	0.856
-2.28767e-17	0.55029	0.84
-2.28767e-17	0.53906	0.836
-2.28767e-17	0.52939	0.852
-2.28767e-17	0.52008	0.878
-2.28767e-17	0.51048	0.918
-2.28767e-17	0.49959	0.966
-2.28767e-17	0.49007	1.008
-2.28767e-17	0.48046	1.028
-2.28767e-17	0.46964	1.064
-2.28767e-17	0.46002	1.128
-2.28767e-17	0.45041	1.194
-2.28767e-17	0.43949	1.23
-2.28767e-17	0.42976	1.276
-2.28767e-17	0.4202	1.36
-2.28767e-17	0.40917	1.518
-2.28767e-17	0.39951	1.722
-2.28767e-17	0.39017	1.926
-2.28767e-17	0.37906	2.072
-2.28767e-17	0.36961	2.126
-2.28767e-17	0.36012	2.122
-2.28767e-17	0.35067	2.1
-2.28767e-17	0.3394	2.032
-2.28767e-17	0.33019	1.872
-2.28767e-17	0.32059	1.602
-2.28767e-17	0.30956	1.244
-2.28767e-17	0.30017	0.896
-2.28767e-17	0.29068	0.602
-2.28767e-17	0.27949	0.38
-2.28767e-17	0.27026	0.242
-2.28767e-17	0.26053	0.158
-2.28767e-17	0.24965	0.106
-2.28767e-17	0.23999	0.058
-2.28767e-17	0.23043	0.018
-2.28767e-17	0.21949	-0.022
-2.28767e-17	0.20982	-0.042
-2.28767e-17	0.2003	-0.038
-2.28767e-17	0.18928	-0.02
-2.28767e-17	0.17972	0.016
-2.28767e-17	0.17012	0.03
-2.28767e-17	0.16067	0.032
-2.28767e-17	0.14966	0.028
-2.28767e-17	0.13996	0.034
-2.28767e-17	0.13057	0.028
-2.28767e-17	0.11938	0.042
-2.28767e-17	0.10995	0.07
-2.28767e-17	0.10052	0.058
-2.28767e-17	0.08912	0.002
-2.28767e-17	0.07972	-0.046
-2.28767e-17	0.07011	-0.082
-2.28767e-17	0.05903	-0.098
-2.28767e-17	0.04976	-0.082
-2.28767e-17	0.04022	-0.044
-2.28767e-17	0.02917	0.024
-2.28767e-17	0.01975	0.076
-2.28767e-17	0.01029	0.08
-2.28767e-17	-0.00066757	0.06
-2.28767e-17	-0.01032	0.018
-2.28767e-17	-0.01963	-0.016
-2.28767e-17	-0.02931	-0.018
-2.28767e-17	-0.04028	0.006
-2.28767e-17	-0.05	0.026
-2.28767e-17	-0.05935	0.032
-2.28767e-17	-0.07043	0.056
-2.28767e-17	-0.07988	0.08
-2.28767e-17	-0.08939	0.06
-2.28767e-17	-0.09986	0.014
-2.28767e-17	-0.1099	-0.038
-2.28767e-17	-0.11942	-0.054
-2.28767e-17	-0.13047	-0.052
-2.28767e-17	-0.13984	-0.03
-2.28767e-17	-0.14949	0
-2.28767e-17	-0.16059	0.028
-2.28767e-17	-0.17005	0.04
-2.28767e-17	-0.17951	0.044
-2.28767e-17	-0.18926	0.072
-2.28767e-17	-0.20013	0.084
-2.28767e-17	-0.20945	0.078
-2.28767e-17	-0.21932	0.074
-2.28767e-17	-0.23036	0.076
-2.28767e-17	-0.23974	0.058
-2.28767e-17	-0.24942	0.036
-2.28767e-17	-0.26036	0.012
-2.28767e-17	-0.26987	0.006
-2.28767e-17	-0.27937	0.018
-2.28767e-17	-0.29029	0.054
-2.28767e-17	-0.29997	0.088
-2.28767e-17	-0.30946	0.138
-2.28767e-17	-0.32057	0.258
-2.28767e-17	-0.33016	0.456
-2.28767e-17	-0.33967	0.706
-2.28767e-17	-0.34918	1
-2.28767e-17	-0.36033	1.29
-2.28767e-17	-0.36961	1.554
-2.28767e-17	-0.37903	1.798
-2.28767e-17	-0.39021	1.964
-2.28767e-17	-0.39992	2.1
-2.28767e-17	-0.40944	2.162
-2.28767e-17	-0.42049	2.138
-2.28767e-17	-0.43007	2.046
-2.28767e-17	-0.43973	1.906
-2.28767e-17	-0.45062	1.728
-2.28767e-17	-0.46022	1.582
-2.28767e-17	-0.46961	1.448
-2.28767e-17	-0.48079	1.336
-2.28767e-17	-0.49012	1.232
-2.28767e-17	-0.49988	1.15
-2.28767e-17	-0.50914	1.082
-2.28767e-17	-0.52038	1.016
-2.28767e-17	-0.52975	0.964
-2.28767e-17	-0.53947	0.956
-2.28767e-17	-0.55048	0.968
-2.28767e-17	-0.56	0.96
-2.28767e-17	-0.56942	0.94
-2.28767e-17	-0.58056	0.912
-2.28767e-17	-0.58996	0.888
-2.28767e-17	-0.5996	0.876
-2.28767e-17	-0.61067	0.87
-2.28767e-17	-0.61998	0.87
-2.28767e-17	-0.62955	0.878
-2.28767e-17	-0.6408	0.886
-2.28767e-17	-0.65026	0.898
-2.28767e-17	-0.65965	0.902
-2.28767e-17	-0.66919	0.898
-2.28767e-17	-0.68023	0.878
-2.28767e-17	-0.68973	0.854
-2.28767e-17	-0.69911	0.816
-2.28767e-17	-0.71023	0.786
-2.28767e-17	-0.71987	0.758
-2.28767e-17	-0.72932	0.75
-2.28767e-17	-0.74043	0.752
-2.28767e-17	-0.75	0.75
-2.28767e-17	-0.75959	0.75
-2.28767e-17	-0.77048	0.728
-2.28767e-17	-0.78	0.696
-2.28767e-17	-0.78926	0.682
-2.28767e-17	-0.80038	0.698
-2.28767e-17	-0.80984	0.736
-2.28767e-17	-0.81938	0.77
-2.28767e-17	-0.82898	0.766
-2.28767e-17	-0.84005	0.742
-2.28767e-17	-0.84953	0.73
-2.28767e-17	-0.85897	0.722
-2.28767e-17	-0.87009	0.716
-2.28767e-17	-0.87964	0.71
-2.28767e-17	-0.88889	0.702
-2.28767e-17	-0.89987	0.69
-2.28767e-17	-0.90954	0.674
-2.28767e-17	-0.9192	0.67
-2.28767e-17	-0.93014	0.662
-2.28767e-17	-0.93971	0.664
-2.28767e-17	-0.94909	0.644
-2.28767e-17	-0.96017	0.618
-2.28767e-17	-0.96975	0.616
-2.28767e-17	-0.97927	0.628
-2.28767e-17	-0.9904	0.628
-2.28767e-17	-0.99981	0.596
-2.28767e-17	-0.99951	0.602
-0.0002	-0.99991	0.834
-0.0002	-0.99987	0.814
-0.0002	0.99948	0.766
-0.0002	0.99003	0.758
-0.0002	0.97892	0.764
-0.0002	0.96953	0.786
-0.0002	0.9602	0.808
-0.0002	0.9488	0.832
-0.0002	0.93928	0.834
-0.0002	0.92982	0.828
-0.0002	0.91865	0.824
-0.0002	0.90922	0.834
-0.0002	0.89978	0.838
-0.0002	0.88881	0.836
-0.0002	0.87929	0.812
-0.0002	0.86968	0.75
-0.0002	0.86025	0.704
-0.0002	0.84905	0.712
-0.0002	0.8396	0.74
-0.0002	0.83019	0.758
-0.0002	0.81906	0.754
-0.0002	0.80966	0.738
-0.0002	0.80029	0.742
-0.0002	0.78937	0.776
-0.0002	0.77964	0.802
-0.0002	0.77017	0.81
-0.0002	0.7591	0.802
-0.0002	0.74969	0.774
-0.0002	0.74001	0.744
-0.0002	0.729	0.73
-0.0002	0.71964	0.74
-0.0002	0.7102	0.772
-0.0002	0.70079	0.81
-0.0002	0.68965	0.832
-0.0002	0.68015	0.826
-0.0002	0.67067	0.814
-0.0002	0.65961	0.818
-0.0002	0.65011	0.834
-0.0002	0.64054	0.84
-0.0002	0.6298	0.828
-0.0002	0.62017	0.84
-0.0002	0.61062	0.834
-0.0002	0.59948	0.814
-0.0002	0.58988	0.798
-0.0002	0.58017	0.798
-0.0002	0.56946	0.804
-0.0002	0.55971	0.802
-0.0002	0.5503	0.782
-0.0002	0.53926	0.794
-0.0002	0.52943	0.838
-0.0002	0.52024	0.88
-0.0002	0.51041	0.936
-0.0002	0.49951	1.004
-0.0002	0.49014	1.052
-0.0002	0.48029	1.058
-0.0002	0.46947	1.048
-0.0002	0.46004	1.038
-0.0002	0.45061	1.06
-0.0002	0.43921	1.108
-0.0002	0.42974	1.182
-0.0002	0.4203	1.298
-0.0002	0.40914	1.486
-0.0002	0.39949	1.686
-0.0002	0.39021	1.884
-0.0002	0.37898	2.068
-0.0002	0.36961	2.2
-0.0002	0.36036	2.282
-0.0002	0.35046	2.298
-0.0002	0.33952	2.244
-0.0002	0.33009	2.106
-0.0002	0.32052	1.88
-0.0002	0.30926	1.568
-0.0002	0.29985	1.25
-0.0002	0.29058	0.938
-0.0002	0.27937	0.66
-0.0002	0.26985	0.414
-0.0002	0.26025	0.226
-0.0002	0.24923	0.118
-0.0002	0.23982	0.06
-0.0002	0.23026	0.024
-0.0002	0.2192	0.018
-0.0002	0.2097	0.024
-0.0002	0.20004	0.016
-0.0002	0.18905	0.014
-0.0002	0.17945	0.01
-0.0002	0.17016	0.016
-0.0002	0.16069	-0.006
-0.0002	0.14946	-0.022
-0.0002	0.13988	-0.02
-0.0002	0.13045	-0.002
-0.0002	0.11926	0.002
-0.0002	0.10982	-0.02
-0.0002	0.10033	-0.048
-0.0002	0.08897	-0.028
-0.0002	0.07961	-0.01
-0.0002	0.07009	-0.012
-0.0002	0.05909	-0.036
-0.0002	0.04957	-0.05
-0.0002	0.04004	-0.038
-0.0002	0.02918	-0.028
-0.0002	0.01967	-0.01
-0.0002	0.01038	-0.006
-0.0002	-0.0007391	-0.02
-0.0002	-0.0105	-0.036
-0.0002	-0.01992	-0.014
-0.0002	-0.02958	0.028
-0.0002	-0.04084	0.06
-0.0002	-0.0502	0.09
-0.0002	-0.05964	0.112
-0.0002	-0.0707	0.09
-0.0002	-0.08011	0.054
-0.0002	-0.0897	0.03
-0.0002	-0.10048	0
-0.0002	-0.11055	0.016
-0.0002	-0.11991	0.042
-0.0002	-0.13078	0.044
-0.0002	-0.14023	0.028
-0.0002	-0.14973	0.018
-0.0002	-0.16075	0.014
-0.0002	-0.17046	0.034
-0.0002	-0.17976	0.032
-0.0002	-0.18921	0.032
-0.0002	-0.20022	0.048
-0.0002	-0.20972	0.064
-0.0002	-0.21927	0.07
-0.0002	-0.2305	0.076
-0.0002	-0.24008	0.078
-0.0002	-0.2494	0.066
-0.0002	-0.26054	0.052
-0.0002	-0.27008	0.058
-0.0002	-0.2797	0.064
-0.0002	-0.29068	0.044
-0.0002	-0.30012	0.052
-0.0002	-0.30973	0.134
-0.0002	-0.32078	0.296
-0.0002	-0.33027	0.536
-0.0002	-0.33996	0.81
-0.0002	-0.3494	1.114
-0.0002	-0.36044	1.396
-0.0002	-0.36982	1.654
-0.0002	-0.37949	1.848
-0.0002	-0.39048	1.966
-0.0002	-0.40011	2.056
-0.0002	-0.40957	2.064
-0.0002	-0.42069	1.99
-0.0002	-0.43017	1.876
-0.0002	-0.43977	1.762
-0.0002	-0.45084	1.654
-0.0002	-0.46009	1.56
-0.0002	-0.4699	1.488
-0.0002	-0.48097	1.414
-0.0002	-0.49031	1.334
-0.0002	-0.49967	1.242
-0.0002	-0.50925	1.148
-0.0002	-0.52013	1.076
-0.0002	-0.52973	1.032
-0.0002	-0.53919	0.988
-0.0002	-0.55022	0.948
-0.0002	-0.55961	0.906
-0.0002	-0.56915	0.888
-0.0002	-0.58022	0.884
-0.0002	-0.58985	0.878
-0.0002	-0.5993	0.846
-0.0002	-0.61049	0.816
-0.0002	-0.61992	0.806
-0.0002	-0.62932	0.824
-0.0002	-0.64049	0.832
-0.0002	-0.64999	0.846
-0.0002	-0.65949	0.834
-0.0002	-0.669	0.822
-0.0002	-0.68017	0.808
-0.0002	-0.68977	0.82
-0.0002	-0.69927	0.832
-0.0002	-0.71021	0.838
-0.0002	-0.71976	0.836
-0.0002	-0.72919	0.828
-0.0002	-0.74043	0.828
-0.0002	-0.74999	0.822
-0.0002	-0.75943	0.788
-0.0002	-0.77053	0.748
-0.0002	-0.78008	0.748
-0.0002	-0.78939	0.78
-0.0002	-0.80042	0.81
-0.0002	-0.81013	0.826
-0.0002	-0.81937	0.824
-0.0002	-0.82893	0.81
-0.0002	-0.83995	0.81
-0.0002	-0.84949	0.802
-0.0002	-0.85895	0.792
-0.0002	-0.87014	0.782
-0.0002	-0.87977	0.784
-0.0002	-0.88918	0.786
-0.0002	-0.90036	0.806
-0.0002	-0.90977	0.826
-0.0002	-0.91909	0.834
-0.0002	-0.93025	0.828
-0.0002	-0.93978	0.83
-0.0002	-0.94923	0.808
-0.0002	-0.96022	0.77
-0.0002	-0.96984	0.74
-0.0002	-0.97942	0.718
-0.0002	-0.99057	0.692
-0.0002	-1.00002	0.682
-0.0002	-1.00013	0.69
-0.0004	-1.0001	0.832
-0.0004	-0.99998	0.854
-0.0004	0.99946	0.644
-0.0004	0.98983	0.638
-0.0004	0.97873	0.63
-0.0004	0.96928	0.626
-0.0004	0.95987	0.64
-0.0004	0.9488	0.682
-0.0004	0.93931	0.714
-0.0004	0.92983	0.748
-0.0004	0.91865	0.78
-0.0004	0.90928	0.804
-0.0004	0.89982	0.786
-0.0004	0.8888	0.734
-0.0004	0.87926	0.676
-0.0004	0.86974	0.68
-0.0004	0.86025	0.704
-0.0004	0.84929	0.72
-0.0004	0.83977	0.706
-0.0004	0.83009	0.71
-0.0004	0.81905	0.744
-0.0004	0.80956	0.788
-0.0004	0.80026	0.814
-0.0004	0.78915	0.83
-0.0004	0.77964	0.82
-0.0004	0.77013	0.81
-0.0004	0.7591	0.782
-0.0004	0.7495	0.742
-0.0004	0.74	0.738
-0.0004	0.72896	0.762
-0.0004	0.7195	0.762
-0.0004	0.7099	0.764
-0.0004	0.70048	0.764
-0.0004	0.68946	0.758
-0.0004	0.67991	0.778
-0.0004	0.67032	0.804
-0.0004	0.65942	0.808
-0.0004	0.64984	0.796
-0.0004	0.64043	0.806
-0.0004	0.62943	0.822
-0.0004	0.62003	0.826
-0.0004	0.61064	0.82
-0.0004	0.59945	0.82
-0.0004	0.58969	0.794
-0.0004	0.58058	0.784
-0.0004	0.56948	0.808
-0.0004	0.56017	0.848
-0.0004	0.55012	0.876
-0.0004	0.539	0.888
-0.0004	0.52935	0.864
-0.0004	0.51993	0.838
-0.0004	0.51032	0.824
-0.0004	0.49934	0.838
-0.0004	0.48974	0.848
-0.0004	0.48025	0.86
-0.0004	0.46933	0.866
-0.0004	0.45984	0.86
-0.0004	0.4501	0.86
-0.0004	0.43882	0.9
-0.0004	0.42946	0.976
-0.0004	0.42027	1.066
-0.0004	0.40903	1.186
-0.0004	0.39963	1.376
-0.0004	0.38996	1.6
-0.0004	0.37914	1.828
-0.0004	0.36961	2.026
-0.0004	0.36013	2.186
-0.0004	0.35052	2.29
-0.0004	0.33941	2.308
-0.0004	0.32982	2.22
-0.0004	0.32034	2.04
-0.0004	0.30918	1.808
-0.0004	0.29985	1.546
-0.0004	0.29036	1.268
-0.0004	0.27935	1.02
-0.0004	0.26977	0.762
-0.0004	0.26027	0.512
-0.0004	0.24919	0.32
-0.0004	0.23965	0.19
-0.0004	0.23007	0.094
-0.0004	0.21911	0.026
-0.0004	0.20947	-0.024
-0.0004	0.2001	-0.058
-0.0004	0.1889	-0.066
-0.0004	0.1794	-0.066
-0.0004	0.17008	-0.042
-0.0004	0.16067	0.024
-0.0004	0.14949	0.078
-0.0004	0.13993	0.076
-0.0004	0.13058	0.072
-0.0004	0.11947	0.04
-0.0004	0.11001	-0.006
-0.0004	0.10042	-0.052
-0.0004	0.08898	-0.056
-0.0004	0.07957	-0.038
-0.0004	0.07012	-0.02
-0.0004	0.05906	-0.036
-0.0004	0.04966	-0.052
-0.0004	0.04022	-0.06
-0.0004	0.02917	-0.046
-0.0004	0.01947	-0.016
-0.0004	0.01017	0.002
-0.0004	-0.00089407	0.01
-0.0004	-0.01054	0.04
-0.0004	-0.01985	0.062
-0.0004	-0.02934	0.07
-0.0004	-0.04041	0.052
-0.0004	-0.0499	0.036
-0.0004	-0.05931	0.006
-0.0004	-0.07033	-0.016
-0.0004	-0.07982	-0.012
-0.0004	-0.08925	-0.002
-0.0004	-0.10041	0.012
-0.0004	-0.10929	0.044
-0.0004	-0.11941	0.098
-0.0004	-0.13058	0.106
-0.0004	-0.13998	0.05
-0.0004	-0.14973	-0.044
-0.0004	-0.16068	-0.096
-0.0004	-0.17029	-0.096
-0.0004	-0.17979	-0.038
-0.0004	-0.1892	0.032
-0.0004	-0.20031	0.076
-0.0004	-0.20971	0.086
-0.0004	-0.21931	0.096
-0.0004	-0.23025	0.096
-0.0004	-0.23993	0.102
-0.0004	-0.24927	0.106
-0.0004	-0.26044	0.13
-0.0004	-0.26996	0.158
-0.0004	-0.27957	0.224
-0.0004	-0.29055	0.354
-0.0004	-0.29999	0.516
-0.0004	-0.30954	0.652
-0.0004	-0.32055	0.802
-0.0004	-0.33005	1.018
-0.0004	-0.33965	1.252
-0.0004	-0.34921	1.51
-0.0004	-0.36025	1.708
-0.0004	-0.36987	1.884
-0.0004	-0.37931	1.992
-0.0004	-0.39026	2.05
-0.0004	-0.39976	2.044
-0.0004	-0.40914	1.954
-0.0004	-0.42031	1.824
-0.0004	-0.43002	1.674
-0.0004	-0.43958	1.53
-0.0004	-0.45066	1.396
-0.0004	-0.46003	1.29
-0.0004	-0.4696	1.214
-0.0004	-0.48071	1.152
-0.0004	-0.49016	1.09
-0.0004	-0.49988	1.01
-0.0004	-0.50939	0.95
-0.0004	-0.52035	0.886
-0.0004	-0.52985	0.84
-0.0004	-0.53937	0.822
-0.0004	-0.55049	0.842
-0.0004	-0.55973	0.866
-0.0004	-0.56947	0.856
-0.0004	-0.58044	0.832
-0.0004	-0.58988	0.84
-0.0004	-0.59941	0.866
-0.0004	-0.61055	0.868
-0.0004	-0.62001	0.866
-0.0004	-0.62945	0.886
-0.0004	-0.64053	0.886
-0.0004	-0.65029	0.836
-0.0004	-0.65956	0.782
-0.0004	-0.66913	0.766
-0.0004	-0.68028	0.766
-0.0004	-0.68968	0.762
-0.0004	-0.69918	0.756
-0.0004	-0.71034	0.756
-0.0004	-0.71978	0.788
-0.0004	-0.72922	0.806
-0.0004	-0.74038	0.836
-0.0004	-0.74982	0.856
-0.0004	-0.75948	0.868
-0.0004	-0.77045	0.85
-0.0004	-0.78	0.824
-0.0004	-0.78926	0.768
-0.0004	-0.80049	0.722
-0.0004	-0.80999	0.72
-0.0004	-0.8196	0.738
-0.0004	-0.829	0.746
-0.0004	-0.84014	0.77
-0.0004	-0.84963	0.782
-0.0004	-0.8592	0.788
-0.0004	-0.87023	0.796
-0.0004	-0.87967	0.794
-0.0004	-0.88911	0.794
-0.0004	-0.90023	0.796
-0.0004	-0.90976	0.786
-0.0004	-0.91918	0.782
-0.0004	-0.93046	0.78
-0.0004	-0.93989	0.764
-0.0004	-0.94938	0.76
-0.0004	-0.96071	0.768
-0.0004	-0.97003	0.772
-0.0004	-0.97946	0.772
-0.0004	-0.99048	0.774
-0.0004	-1.00008	0.78
-0.0004	-1.0001	0.778
-0.0006	-1.00015	0.67
-0.0006	-1.0001	0.656
-0.0006	0.99942	0.634
-0.0006	0.99001	0.666
-0.0006	0.9791	0.712
-0.0006	0.96947	0.742
-0.0006	0.95991	0.772
-0.0006	0.94878	0.77
-0.0006	0.93945	0.76
-0.0006	0.92991	0.764
-0.0006	0.91891	0.784
-0.0006	0.90937	0.796
-0.0006	0.89992	0.812
-0.0006	0.88889	0.814
-0.0006	0.87946	0.788
-0.0006	0.86996	0.766
-0.0006	0.86045	0.774
-0.0006	0.84928	0.788
-0.0006	0.83992	0.786
-0.0006	0.83045	0.79
-0.0006	0.8192	0.81
-0.0006	0.80966	0.818
-0.0006	0.80043	0.798
-0.0006	0.78925	0.766
-0.0006	0.77985	0.744
-0.0006	0.77044	0.746
-0.0006	0.75924	0.756
-0.0006	0.74971	0.768
-0.0006	0.74033	0.784
-0.0006	0.72918	0.804
-0.0006	0.71972	0.806
-0.0006	0.71003	0.782
-0.0006	0.7006	0.766
-0.0006	0.68944	0.784
-0.0006	0.68011	0.826
-0.0006	0.67061	0.876
-0.0006	0.65953	0.892
-0.0006	0.64999	0.87
-0.0006	0.64052	0.85
-0.0006	0.62949	0.854
-0.0006	0.6198	0.862
-0.0006	0.61038	0.852
-0.0006	0.59916	0.822
-0.0006	0.58982	0.78
-0.0006	0.58014	0.768
-0.0006	0.56911	0.778
-0.0006	0.55956	0.796
-0.0006	0.5502	0.814
-0.0006	0.53898	0.822
-0.0006	0.5293	0.816
-0.0006	0.5199	0.822
-0.0006	0.51061	0.83
-0.0006	0.49924	0.822
-0.0006	0.49008	0.812
-0.0006	0.48044	0.8
-0.0006	0.46922	0.788
-0.0006	0.45983	0.778
-0.0006	0.45054	0.752
-0.0006	0.4393	0.746
-0.0006	0.42974	0.782
-0.0006	0.42015	0.838
-0.0006	0.40914	0.934
-0.0006	0.39949	1.092
-0.0006	0.39022	1.292
-0.0006	0.37918	1.49
-0.0006	0.36966	1.694
-0.0006	0.36012	1.9
-0.0006	0.35063	2.074
-0.0006	0.33956	2.18
-0.0006	0.32999	2.228
-0.0006	0.32053	2.198
-0.0006	0.30943	2.102
-0.0006	0.29991	1.948
-0.0006	0.29041	1.794
-0.0006	0.27944	1.59
-0.0006	0.26994	1.336
-0.0006	0.26057	1.074
-0.0006	0.24952	0.81
-0.0006	0.23986	0.606
-0.0006	0.23043	0.434
-0.0006	0.2192	0.314
-0.0006	0.20972	0.248
-0.0006	0.20018	0.21
-0.0006	0.18907	0.158
-0.0006	0.17955	0.104
-0.0006	0.17006	0.068
-0.0006	0.16063	0.042
-0.0006	0.14944	0.03
-0.0006	0.14006	0.032
-0.0006	0.13064	0.014
-0.0006	0.11958	-0.014
-0.0006	0.10992	-0.046
-0.0006	0.10036	-0.074
-0.0006	0.08914	-0.08
-0.0006	0.07955	-0.05
-0.0006	0.07023	-0.022
-0.0006	0.05929	-0.024
-0.0006	0.04971	-0.052
-0.0006	0.04002	-0.068
-0.0006	0.02916	-0.074
-0.0006	0.01953	-0.074
-0.0006	0.01005	-0.076
-0.0006	-0.00114	-0.042
-0.0006	-0.01065	-0.008
-0.0006	-0.01997	-0.01
-0.0006	-0.02961	-0.048
-0.0006	-0.04077	-0.072
-0.0006	-0.05015	-0.08
-0.0006	-0.05963	-0.088
-0.0006	-0.07062	-0.082
-0.0006	-0.08006	-0.038
-0.0006	-0.08957	0.008
-0.0006	-0.10009	0.028
-0.0006	-0.1099	0.01
-0.0006	-0.11961	0
-0.0006	-0.13074	0.002
-0.0006	-0.14014	0.008
-0.0006	-0.14971	0.014
-0.0006	-0.16074	0.022
-0.0006	-0.17023	0.036
-0.0006	-0.17978	0.064
-0.0006	-0.18939	0.082
-0.0006	-0.20047	0.092
-0.0006	-0.20975	0.054
-0.0006	-0.21946	0.006
-0.0006	-0.2305	-0.018
-0.0006	-0.24022	0.014
-0.0006	-0.24962	0.114
-0.0006	-0.26053	0.254
-0.0006	-0.27012	0.394
-0.0006	-0.27956	0.566
-0.0006	-0.29058	0.766
-0.0006	-0.30022	0.968
-0.0006	-0.30961	1.18
-0.0006	-0.32073	1.426
-0.0006	-0.33032	1.666
-0.0006	-0.33981	1.872
-0.0006	-0.34926	2.006
-0.0006	-0.36041	2.084
-0.0006	-0.36988	2.102
-0.0006	-0.37942	2.048
-0.0006	-0.39049	1.932
-0.0006	-0.39997	1.826
-0.0006	-0.40952	1.724
-0.0006	-0.42051	1.596
-0.0006	-0.43002	1.466
-0.0006	-0.43973	1.326
-0.0006	-0.45074	1.218
-0.0006	-0.46015	1.16
-0.0006	-0.4696	1.122
-0.0006	-0.48087	1.086
-0.0006	-0.49043	1.038
-0.0006	-0.49977	0.976
-0.0006	-0.50931	0.93
-0.0006	-0.52046	0.908
-0.0006	-0.52991	0.918
-0.0006	-0.5395	0.928
-0.0006	-0.5506	0.914
-0.0006	-0.56004	0.884
-0.0006	-0.56948	0.9
-0.0006	-0.58055	0.952
-0.0006	-0.59013	1.008
-0.0006	-0.5996	1.01
-0.0006	-0.61068	0.972
-0.0006	-0.62023	0.908
-0.0006	-0.62984	0.852
-0.0006	-0.64082	0.808
-0.0006	-0.65039	0.78
-0.0006	-0.65996	0.756
-0.0006	-0.66944	0.764
-0.0006	-0.68042	0.81
-0.0006	-0.68983	0.836
-0.0006	-0.69937	0.852
-0.0006	-0.71045	0.858
-0.0006	-0.71994	0.83
-0.0006	-0.72945	0.788
-0.0006	-0.74053	0.784
-0.0006	-0.74988	0.802
-0.0006	-0.75941	0.82
-0.0006	-0.77044	0.828
-0.0006	-0.77996	0.846
-0.0006	-0.78916	0.86
-0.0006	-0.80027	0.854
-0.0006	-0.80975	0.828
-0.0006	-0.81929	0.814
-0.0006	-0.82886	0.802
-0.0006	-0.84001	0.808
-0.0006	-0.84939	0.814
-0.0006	-0.85888	0.826
-0.0006	-0.8699	0.822
-0.0006	-0.8794	0.802
-0.0006	-0.88898	0.786
-0.0006	-0.89994	0.79
-0.0006	-0.90949	0.774
-0.0006	-0.91892	0.744
-0.0006	-0.93012	0.698
-0.0006	-0.93975	0.67
-0.0006	-0.94924	0.666
-0.0006	-0.96042	0.662
-0.0006	-0.96974	0.638
-0.0006	-0.97935	0.618
-0.0006	-0.99033	0.624
-0.0006	-0.99972	0.634
-0.0006	-0.99982	0.676
-0.0008	-0.99985	0.8
-0.0008	-1	0.784
-0.0008	0.99934	0.728
-0.0008	0.98982	0.732
-0.0008	0.97886	0.748
-0.0008	0.96936	0.768
-0.0008	0.95981	0.782
-0.0008	0.94866	0.788
-0.0008	0.93926	0.804
-0.0008	0.92957	0.814
-0.0008	0.91849	0.822
-0.0008	0.90894	0.796
-0.0008	0.89973	0.756
-0.0008	0.88861	0.714
-0.0008	0.87908	0.686
-0.0008	0.86952	0.652
-0.0008	0.86006	0.62
-0.0008	0.84898	0.602
-0.0008	0.83936	0.634
-0.0008	0.82996	0.698
-0.0008	0.81892	0.746
-0.0008	0.8096	0.78
-0.0008	0.80015	0.816
-0.0008	0.78906	0.81
-0.0008	0.77964	0.778
-0.0008	0.77004	0.78
-0.0008	0.75878	0.786
-0.0008	0.74943	0.788
-0.0008	0.73999	0.788
-0.0008	0.72883	0.772
-0.0008	0.71939	0.744
-0.0008	0.7099	0.742
-0.0008	0.70059	0.718
-0.0008	0.68948	0.684
-0.0008	0.67992	0.654
-0.0008	0.67041	0.636
-0.0008	0.65938	0.63
-0.0008	0.64986	0.652
-0.0008	0.64021	0.686
-0.0008	0.62921	0.708
-0.0008	0.61978	0.736
-0.0008	0.61035	0.764
-0.0008	0.59942	0.754
-0.0008	0.58968	0.732
-0.0008	0.58036	0.696
-0.0008	0.56915	0.682
-0.0008	0.55954	0.704
-0.0008	0.54998	0.74
-0.0008	0.53888	0.762
-0.0008	0.52935	0.78
-0.0008	0.52002	0.79
-0.0008	0.51058	0.776
-0.0008	0.49949	0.756
-0.0008	0.48996	0.748
-0.0008	0.48047	0.742
-0.0008	0.46942	0.736
-0.0008	0.46031	0.744
-0.0008	0.45069	0.764
-0.0008	0.43955	0.776
-0.0008	0.42993	0.798
-0.0008	0.42034	0.81
-0.0008	0.40942	0.814
-0.0008	0.39979	0.852
-0.0008	0.39039	0.91
-0.0008	0.37943	0.988
-0.0008	0.36981	1.092
-0.0008	0.36023	1.23
-0.0008	0.35073	1.374
-0.0008	0.3396	1.5
-0.0008	0.33017	1.576
-0.0008	0.32072	1.632
-0.0008	0.30978	1.656
-0.0008	0.30024	1.694
-0.0008	0.2908	1.744
-0.0008	0.27977	1.762
-0.0008	0.27026	1.724
-0.0008	0.26069	1.632
-0.0008	0.24983	1.504
-0.0008	0.24011	1.354
-0.0008	0.23068	1.206
-0.0008	0.2194	1.034
-0.0008	0.20986	0.848
-0.0008	0.20035	0.704
-0.0008	0.18914	0.602
-0.0008	0.17974	0.5
-0.0008	0.17012	0.416
-0.0008	0.16061	0.338
-0.0008	0.1496	0.282
-0.0008	0.14002	0.224
-0.0008	0.13059	0.162
-0.0008	0.1195	0.126
-0.0008	0.11014	0.104
-0.0008	0.10055	0.08
-0.0008	0.08903	0.052
-0.0008	0.0797	0.038
-0.0008	0.07023	0.036
-0.0008	0.05928	0.034
-0.0008	0.04973	0.024
-0.0008	0.04029	-0.018
-0.0008	0.02931	-0.042
-0.0008	0.01969	-0.036
-0.0008	0.01026	-0.006
-0.0008	-0.00076294	0.03
-0.0008	-0.0104	0.054
-0.0008	-0.01982	0.052
-0.0008	-0.02937	0.038
-0.0008	-0.04028	0.012
-0.0008	-0.04998	-0.014
-0.0008	-0.05933	-0.028
-0.0008	-0.07046	-0.01
-0.0008	-0.07993	0.002
-0.0008	-0.08955	0.006
-0.0008	-0.10034	0.026
-0.0008	-0.11018	0.042
-0.0008	-0.11984	0.046
-0.0008	-0.13078	0.042
-0.0008	-0.14029	0.032
-0.0008	-0.14988	0.028
-0.0008	-0.16088	0.032
-0.0008	-0.17053	0.046
-0.0008	-0.17991	0.094
-0.0008	-0.18963	0.132
-0.0008	-0.20057	0.158
-0.0008	-0.21012	0.184
-0.0008	-0.21961	0.218
-0.0008	-0.23094	0.314
-0.0008	-0.24024	0.51
-0.0008	-0.24976	0.754
-0.0008	-0.2607	1.006
-0.0008	-0.27009	1.23
-0.0008	-0.27963	1.424
-0.0008	-0.29079	1.576
-0.0008	-0.30041	1.704
-0.0008	-0.30971	1.796
-0.0008	-0.3208	1.854
-0.0008	-0.33025	1.872
-0.0008	-0.33982	1.842
-0.0008	-0.34941	1.764
-0.0008	-0.36027	1.672
-0.0008	-0.36998	1.568
-0.0008	-0.37941	1.456
-0.0008	-0.39052	1.346
-0.0008	-0.40003	1.286
-0.0008	-0.4095	1.234
-0.0008	-0.42037	1.188
-0.0008	-0.42995	1.126
-0.0008	-0.43967	1.05
-0.0008	-0.4506	0.956
-0.0008	-0.46014	0.874
-0.0008	-0.4696	0.832
-0.0008	-0.48062	0.816
-0.0008	-0.49019	0.792
-0.0008	-0.49961	0.782
-0.0008	-0.50925	0.81
-0.0008	-0.5201	0.85
-0.0008	-0.52948	0.866
-0.0008	-0.53913	0.846
-0.0008	-0.55029	0.81
-0.0008	-0.55985	0.79
-0.0008	-0.56941	0.794
-0.0008	-0.58033	0.782
-0.0008	-0.58996	0.786
-0.0008	-0.59952	0.806
-0.0008	-0.61075	0.816
-0.0008	-0.62016	0.8
-0.0008	-0.62963	0.784
-0.0008	-0.64068	0.778
-0.0008	-0.65022	0.802
-0.0008	-0.6598	0.816
-0.0008	-0.66906	0.8
-0.0008	-0.68024	0.768
-0.0008	-0.68973	0.738
-0.0008	-0.69931	0.716
-0.0008	-0.71047	0.72
-0.0008	-0.71991	0.718
-0.0008	-0.7293	0.704
-0.0008	-0.74051	0.698
-0.0008	-0.75009	0.718
-0.0008	-0.75961	0.738
-0.0008	-0.77059	0.766
-0.0008	-0.77994	0.786
-0.0008	-0.78914	0.812
-0.0008	-0.80021	0.83
-0.0008	-0.80981	0.822
-0.0008	-0.81918	0.788
-0.0008	-0.82885	0.752
-0.0008	-0.83996	0.756
-0.0008	-0.84941	0.78
-0.0008	-0.85906	0.77
-0.0008	-0.87009	0.766
-0.0008	-0.87957	0.756
-0.0008	-0.88908	0.748
-0.0008	-0.90008	0.752
-0.0008	-0.90965	0.768
-0.0008	-0.91924	0.8
-0.0008	-0.93012	0.826
-0.0008	-0.93983	0.824
-0.0008	-0.94921	0.814
-0.0008	-0.96044	0.824
-0.0008	-0.96992	0.824
-0.0008	-0.97941	0.806
-0.0008	-0.99056	0.764
-0.0008	-0.99997	0.714
-0.0008	-0.99991	0.684
-0.001	-1.00029	0.802
-0.001	-1.00032	0.796
-0.001	0.99972	0.808
-0.001	0.99026	0.78
-0.001	0.97913	0.728
-0.001	0.96977	0.698
-0.001	0.96019	0.704
-0.001	0.94906	0.724
-0.001	0.93955	0.748
-0.001	0.93008	0.776
-0.001	0.91912	0.776
-0.001	0.90947	0.758
-0.001	0.90003	0.738
-0.001	0.88899	0.722
-0.001	0.87939	0.7
-0.001	0.87009	0.682
-0.001	0.86064	0.66
-0.001	0.84932	0.666
-0.001	0.83976	0.676
-0.001	0.83036	0.686
-0.001	0.81935	0.686
-0.001	0.80969	0.69
-0.001	0.80056	0.688
-0.001	0.78941	0.696
-0.001	0.78	0.716
-0.001	0.77046	0.752
-0.001	0.75935	0.794
-0.001	0.74998	0.804
-0.001	0.74049	0.74
-0.001	0.7293	0.644
-0.001	0.7198	0.58
-0.001	0.71026	0.586
-0.001	0.70079	0.636
-0.001	0.68985	0.706
-0.001	0.68049	0.744
-0.001	0.67088	0.77
-0.001	0.65982	0.782
-0.001	0.65013	0.79
-0.001	0.64066	0.804
-0.001	0.62965	0.82
-0.001	0.62021	0.824
-0.001	0.61067	0.846
-0.001	0.59958	0.86
-0.001	0.58998	0.848
-0.001	0.58048	0.802
-0.001	0.56954	0.758
-0.001	0.55985	0.718
-0.001	0.55044	0.706
-0.001	0.53938	0.708
-0.001	0.5297	0.716
-0.001	0.5201	0.738
-0.001	0.51095	0.766
-0.001	0.49992	0.754
-0.001	0.49047	0.72
-0.001	0.48076	0.704
-0.001	0.4696	0.714
-0.001	0.46042	0.75
-0.001	0.45065	0.786
-0.001	0.43962	0.812
-0.001	0.43011	0.824
-0.001	0.42058	0.822
-0.001	0.40939	0.82
-0.001	0.39992	0.808
-0.001	0.39037	0.79
-0.001	0.37941	0.79
-0.001	0.36989	0.806
-0.001	0.36051	0.832
-0.001	0.35096	0.85
-0.001	0.33972	0.85
-0.001	0.33019	0.852
-0.001	0.32065	0.858
-0.001	0.30944	0.872
-0.001	0.30004	0.896
-0.001	0.29057	0.92
-0.001	0.27959	0.93
-0.001	0.27008	0.944
-0.001	0.26056	0.964
-0.001	0.24946	0.974
-0.001	0.24004	0.986
-0.001	0.23042	0.99
-0.001	0.21924	0.966
-0.001	0.20987	0.928
-0.001	0.20026	0.904
-0.001	0.18923	0.864
-0.001	0.17985	0.842
-0.001	0.17037	0.836
-0.001	0.16085	0.834
-0.001	0.14974	0.822
-0.001	0.14009	0.81
-0.001	0.13061	0.786
-0.001	0.11954	0.756
-0.001	0.11007	0.716
-0.001	0.10045	0.672
-0.001	0.08922	0.602
-0.001	0.07983	0.548
-0.001	0.07035	0.504
-0.001	0.05926	0.474
-0.001	0.04971	0.426
-0.001	0.04032	0.358
-0.001	0.02915	0.306
-0.001	0.01969	0.254
-0.001	0.01036	0.23
-0.001	-0.000810625	0.234
-0.001	-0.01037	0.284
-0.001	-0.02005	0.306
-0.001	-0.02952	0.316
-0.001	-0.04053	0.302
-0.001	-0.05004	0.282
-0.001	-0.05972	0.26
-0.001	-0.07077	0.258
-0.001	-0.08007	0.278
-0.001	-0.08961	0.314
-0.001	-0.10008	0.352
-0.001	-0.10995	0.378
-0.001	-0.11946	0.406
-0.001	-0.1305	0.436
-0.001	-0.14005	0.474
-0.001	-0.14956	0.53
-0.001	-0.16069	0.594
-0.001	-0.17017	0.64
-0.001	-0.17966	0.688
-0.001	-0.18903	0.726
-0.001	-0.20027	0.768
-0.001	-0.20983	0.8
-0.001	-0.21925	0.826
-0.001	-0.23032	0.864
-0.001	-0.23993	0.93
-0.001	-0.24949	1.006
-0.001	-0.2605	1.064
-0.001	-0.27009	1.104
-0.001	-0.27941	1.146
-0.001	-0.29054	1.176
-0.001	-0.30006	1.19
-0.001	-0.3096	1.178
-0.001	-0.32054	1.156
-0.001	-0.33017	1.09
-0.001	-0.33966	1.034
-0.001	-0.34929	0.994
-0.001	-0.36037	0.938
-0.001	-0.36978	0.91
-0.001	-0.37924	0.922
-0.001	-0.39037	0.934
-0.001	-0.3999	0.92
-0.001	-0.4095	0.894
-0.001	-0.42065	0.854
-0.001	-0.43005	0.81
-0.001	-0.43954	0.774
-0.001	-0.45064	0.758
-0.001	-0.46012	0.744
-0.001	-0.46967	0.744
-0.001	-0.48066	0.756
-0.001	-0.4901	0.764
-0.001	-0.49959	0.76
-0.001	-0.50909	0.75
-0.001	-0.52024	0.736
-0.001	-0.52975	0.758
-0.001	-0.53925	0.786
-0.001	-0.55037	0.786
-0.001	-0.5598	0.792
-0.001	-0.56941	0.808
-0.001	-0.58045	0.814
-0.001	-0.5899	0.804
-0.001	-0.59928	0.796
-0.001	-0.61022	0.772
-0.001	-0.61998	0.74
[truncated: 18,809 more rows]
