# Supplementary material for: Magnetic field filtering of the boundary supercurrent in unconventional metal NiTe2-based Josephson junctions
Source: Nat Commun. 2024 Mar 30;15:2785. doi: 10.1038/s41467-024-47103-z (PMC10981750; doi:10.1038/s41467-024-47103-z)
Supplement: Supplementary file 3 — Source Data [file 41467_2024_47103_MOESM3_ESM.zip › Source data/Figure 3.xlsx]

## Sheet: Fig.3a
Bz (T)	I (μA)	dV/dI (Ω)	y (μm)	Js (μA/μm)
-0.00962	-10.9988	0.456	-3	0.52155
-0.00962	-10.943	0.452	-2.99	0.52318
-0.00962	-10.8889	0.46	-2.98	0.52377
-0.00962	-10.8333	0.48	-2.97	0.52328
-0.00962	-10.7792	0.506	-2.96	0.52166
-0.00962	-10.7233	0.498	-2.95	0.51888
-0.00962	-10.6681	0.462	-2.94	0.51495
-0.00962	-10.6139	0.428	-2.93	0.50985
-0.00962	-10.5582	0.398	-2.92	0.50363
-0.00962	-10.5041	0.422	-2.91	0.49633
-0.00962	-10.4488	0.51	-2.9	0.48802
-0.00962	-10.3933	0.572	-2.89	0.47878
-0.00962	-10.3392	0.558	-2.88	0.46872
-0.00962	-10.284	0.498	-2.87	0.45797
-0.00962	-10.2298	0.44	-2.86	0.44664
-0.00962	-10.174	0.414	-2.85	0.43489
-0.00962	-10.1184	0.402	-2.84	0.42285
-0.00962	-10.0643	0.356	-2.83	0.41065
-0.00962	-10.0089	0.346	-2.82	0.39844
-0.00962	-9.95305	0.388	-2.81	0.38632
-0.00962	-9.89905	0.432	-2.8	0.37441
-0.00962	-9.8434	0.41	-2.79	0.36276
-0.00962	-9.7895	0.344	-2.78	0.35146
-0.00962	-9.73375	0.326	-2.77	0.34051
-0.00962	-9.678	0.33	-2.76	0.32994
-0.00962	-9.6241	0.348	-2.75	0.31971
-0.00962	-9.56885	0.386	-2.74	0.30979
-0.00962	-9.51465	0.418	-2.73	0.30011
-0.00962	-9.45915	0.448	-2.72	0.2906
-0.00962	-9.4035	0.462	-2.71	0.28116
-0.00962	-9.34965	0.466	-2.7	0.27169
-0.00962	-9.2939	0.436	-2.69	0.2621
-0.00962	-9.23795	0.436	-2.68	0.25228
-0.00962	-9.184	0.474	-2.67	0.24212
-0.00962	-9.12845	0.498	-2.66	0.23152
-0.00962	-9.07435	0.492	-2.65	0.22041
-0.00962	-9.01885	0.48	-2.64	0.20868
-0.00962	-8.96315	0.488	-2.63	0.19626
-0.00962	-8.90925	0.514	-2.62	0.18309
-0.00962	-8.8537	0.51	-2.61	0.16912
-0.00962	-8.7996	0.466	-2.6	0.15432
-0.00962	-8.7438	0.406	-2.59	0.13867
-0.00962	-8.68815	0.35	-2.58	0.12217
-0.00962	-8.63395	0.304	-2.57	0.10486
-0.00962	-8.57835	0.32	-2.56	0.08678
-0.00962	-8.5244	0.384	-2.55	0.06802
-0.00962	-8.46875	0.426	-2.54	0.04868
-0.00962	-8.4129	0.478	-2.53	0.02893
-0.00962	-8.3589	0.534	-2.52	0.0092
-0.00962	-8.30325	0.528	-2.51	0.01214
-0.00962	-8.24745	0.49	-2.5	0.03209
-0.00962	-8.1936	0.484	-2.49	0.05202
-0.00962	-8.1379	0.456	-2.48	0.07151
-0.00962	-8.0839	0.394	-2.47	0.09033
-0.00962	-8.0285	0.358	-2.46	0.10826
-0.00962	-7.9726	0.332	-2.45	0.12508
-0.00962	-7.9185	0.318	-2.44	0.1406
-0.00962	-7.86285	0.328	-2.43	0.15464
-0.00962	-7.809	0.376	-2.42	0.16704
-0.00962	-7.75325	0.44	-2.41	0.17769
-0.00962	-7.6977	0.458	-2.4	0.18651
-0.00962	-7.6437	0.43	-2.39	0.19345
-0.00962	-7.5879	0.43	-2.38	0.19852
-0.00962	-7.53225	0.436	-2.37	0.20176
-0.00962	-7.4783	0.438	-2.36	0.20327
-0.00962	-7.42245	0.424	-2.35	0.20319
-0.00962	-7.3685	0.454	-2.34	0.20172
-0.00962	-7.3133	0.496	-2.33	0.19907
-0.00962	-7.25735	0.518	-2.32	0.19552
-0.00962	-7.20345	0.512	-2.31	0.19138
-0.00962	-7.14795	0.484	-2.3	0.18695
-0.00962	-7.09385	0.512	-2.29	0.18258
-0.00962	-7.0383	0.556	-2.28	0.17861
-0.00962	-6.98295	0.596	-2.27	0.17538
-0.00962	-6.9288	0.594	-2.26	0.1732
-0.00962	-6.87305	0.584	-2.25	0.17234
-0.00962	-6.81895	0.538	-2.24	0.17306
-0.00962	-6.76355	0.492	-2.23	0.17557
-0.00962	-6.7078	0.438	-2.22	0.18004
-0.00962	-6.65365	0.4	-2.21	0.1866
-0.00962	-6.5984	0.406	-2.2	0.19536
-0.00962	-6.5426	0.424	-2.19	0.20638
-0.00962	-6.4883	0.446	-2.18	0.21969
-0.00962	-6.43315	0.458	-2.17	0.23527
-0.00962	-6.3787	0.476	-2.16	0.25305
-0.00962	-6.32325	0.478	-2.15	0.27291
-0.00962	-6.2676	0.47	-2.14	0.29467
-0.00962	-6.2135	0.454	-2.13	0.31807
-0.00962	-6.15805	0.462	-2.12	0.34285
-0.00962	-6.1039	0.468	-2.11	0.36866
-0.00962	-6.04825	0.452	-2.1	0.39514
-0.00962	-5.9925	0.416	-2.09	0.42189
-0.00962	-5.9388	0.448	-2.08	0.44853
-0.00962	-5.8832	0.532	-2.07	0.47463
-0.00962	-5.8274	0.57	-2.06	0.49982
-0.00962	-5.7736	0.54	-2.05	0.52371
-0.00962	-5.7178	0.492	-2.04	0.54597
-0.00962	-5.6638	0.468	-2.03	0.5663
-0.00962	-5.60805	0.468	-2.02	0.58446
-0.00962	-5.55255	0.488	-2.01	0.60025
-0.00962	-5.49855	0.462	-2	0.61355
-0.00962	-5.44305	0.444	-1.99	0.62431
-0.00962	-5.38925	0.478	-1.98	0.63253
-0.00962	-5.3335	0.502	-1.97	0.63829
-0.00962	-5.2777	0.484	-1.96	0.64174
-0.00962	-5.2237	0.472	-1.95	0.6431
-0.00962	-5.16795	0.482	-1.94	0.64264
-0.00962	-5.1139	0.52	-1.93	0.64069
-0.00962	-5.05835	0.554	-1.92	0.63759
-0.00962	-5.003	0.564	-1.91	0.63376
-0.00962	-4.94874	0.532	-1.9	0.62961
-0.00962	-4.89299	0.54	-1.89	0.62556
-0.00962	-4.83727	0.564	-1.88	0.62204
-0.00962	-4.78325	0.552	-1.87	0.61944
-0.00962	-4.72783	0.518	-1.86	0.61813
-0.00962	-4.67362	0.482	-1.85	0.61846
-0.00962	-4.61786	0.474	-1.84	0.62071
-0.00962	-4.56261	0.454	-1.83	0.62509
-0.00962	-4.50834	0.42	-1.82	0.63176
-0.00962	-4.45259	0.41	-1.81	0.64081
-0.00962	-4.39861	0.418	-1.8	0.65226
-0.00962	-4.3428	0.432	-1.79	0.66604
-0.00962	-4.28695	0.432	-1.78	0.68201
-0.00962	-4.23314	0.424	-1.77	0.69998
-0.00962	-4.1775	0.43	-1.76	0.71967
-0.00962	-4.12162	0.444	-1.75	0.74077
-0.00962	-4.06784	0.434	-1.74	0.7629
-0.00962	-4.01242	0.436	-1.73	0.78566
-0.00962	-3.95863	0.452	-1.72	0.80863
-0.00962	-3.90286	0.448	-1.71	0.83138
-0.00962	-3.84736	0.46	-1.7	0.85351
-0.00962	-3.79317	0.498	-1.69	0.87461
-0.00962	-3.73746	0.502	-1.68	0.89436
-0.00962	-3.68356	0.468	-1.67	0.91245
-0.00962	-3.62782	0.454	-1.66	0.92869
-0.00962	-3.57216	0.45	-1.65	0.94293
-0.00962	-3.51799	0.48	-1.64	0.95516
-0.00962	-3.46256	0.528	-1.63	0.96544
-0.00962	-3.40825	0.57	-1.62	0.97395
-0.00962	-3.3524	0.578	-1.61	0.98101
-0.00962	-3.29693	0.522	-1.6	0.98701
-0.00962	-3.24294	0.45	-1.59	0.99246
-0.00962	-3.18726	0.434	-1.58	0.998
-0.00962	-3.1318	0.43	-1.57	1.0043
-0.00962	-3.07743	0.458	-1.56	1.01215
-0.00962	-3.0218	0.472	-1.55	1.02237
-0.00962	-2.96812	0.464	-1.54	1.03583
-0.00962	-2.91235	0.438	-1.53	1.05338
-0.00962	-2.85697	0.418	-1.52	1.07587
-0.00962	-2.80311	0.436	-1.51	1.10412
-0.00962	-2.74722	0.472	-1.5	1.13885
-0.00962	-2.69313	0.512	-1.49	1.18071
-0.00962	-2.63778	0.576	-1.48	1.2302
-0.00962	-2.58201	0.584	-1.47	1.28767
-0.00962	-2.528	0.556	-1.46	1.35332
-0.00962	-2.47238	0.498	-1.45	1.42712
-0.00962	-2.41667	0.422	-1.44	1.50884
-0.00962	-2.36252	0.39	-1.43	1.59801
-0.00962	-2.30711	0.398	-1.42	1.69395
-0.00962	-2.25314	0.446	-1.41	1.7957
-0.00962	-2.19751	0.468	-1.4	1.90208
-0.00962	-2.14172	0.482	-1.39	2.01167
-0.00962	-2.08786	0.524	-1.38	2.12282
-0.00962	-2.03179	0.544	-1.37	2.23368
-0.00962	-1.97771	0.544	-1.36	2.34221
-0.00962	-1.92207	0.558	-1.35	2.44623
-0.00962	-1.86642	0.552	-1.34	2.54341
-0.00962	-1.81207	0.536	-1.33	2.63135
-0.00962	-1.75667	0.53	-1.32	2.70759
-0.00962	-1.70262	0.552	-1.31	2.76969
-0.00962	-1.64695	0.596	-1.3	2.81522
-0.00962	-1.59125	0.56	-1.29	2.84185
-0.00962	-1.53746	0.498	-1.28	2.84739
-0.00962	-1.48152	0.476	-1.27	2.82982
-0.00962	-1.42596	0.484	-1.26	2.78734
-0.00962	-1.37221	0.512	-1.25	2.71841
-0.00962	-1.31651	0.518	-1.24	2.62178
-0.00962	-1.26248	0.518	-1.23	2.49656
-0.00962	-1.20698	0.548	-1.22	2.34218
-0.00962	-1.1515	0.568	-1.21	2.15847
-0.00962	-1.0974	0.564	-1.2	1.94566
-0.00962	-1.04159	0.574	-1.19	1.70435
-0.00962	-0.98744	0.578	-1.18	1.43557
-0.00962	-0.93175	0.554	-1.17	1.14073
-0.00962	-0.8761	0.542	-1.16	0.82161
-0.00962	-0.8221	0.532	-1.15	0.48037
-0.00962	-0.76648	0.484	-1.14	0.11954
-0.00962	-0.71105	0.468	-1.13	0.25842
-0.00962	-0.65709	0.5	-1.12	0.65008
-0.00962	-0.60118	0.508	-1.11	1.05243
-0.00962	-0.54728	0.458	-1.1	1.46207
-0.00962	-0.4918	0.402	-1.09	1.87553
-0.00962	-0.43616	0.388	-1.08	2.28928
-0.00962	-0.38224	0.388	-1.07	2.69983
-0.00962	-0.32645	0.406	-1.06	3.10373
-0.00962	-0.27215	0.434	-1.05	3.49766
-0.00962	-0.21657	0.456	-1.04	3.87848
-0.00962	-0.16099	0.504	-1.03	4.24328
-0.00962	-0.10694	0.524	-1.02	4.5894
-0.00962	-0.05132	0.47	-1.01	4.9145
-0.00962	0.00234	0.43	-1	5.21661
-0.00962	0.05223	0.434	-0.99	5.49408
-0.00962	0.10798	0.418	-0.98	5.74569
-0.00962	0.16191	0.422	-0.97	5.97061
-0.00962	0.21746	0.448	-0.96	6.16841
-0.00962	0.27331	0.49	-0.95	6.33907
-0.00962	0.32731	0.488	-0.94	6.48295
-0.00962	0.38307	0.46	-0.93	6.6008
-0.00962	0.43719	0.458	-0.92	6.69371
-0.00962	0.49276	0.47	-0.91	6.76307
-0.00962	0.54854	0.48	-0.9	6.81056
-0.00962	0.60266	0.48	-0.89	6.83809
-0.00962	0.65835	0.488	-0.88	6.84777
-0.00962	0.71224	0.504	-0.87	6.84183
-0.00962	0.76761	0.546	-0.86	6.82261
-0.00962	0.82301	0.592	-0.85	6.79247
-0.00962	0.8769	0.596	-0.84	6.75377
-0.00962	0.93242	0.544	-0.83	6.7088
-0.00962	0.988	0.5	-0.82	6.65977
-0.00962	1.0419	0.492	-0.81	6.60871
-0.00962	1.09755	0.492	-0.8	6.55749
-0.00962	1.15164	0.494	-0.79	6.50776
-0.00962	1.20753	0.48	-0.78	6.46091
-0.00962	1.263	0.452	-0.77	6.41808
-0.00962	1.31728	0.46	-0.76	6.38016
-0.00962	1.37278	0.474	-0.75	6.34773
-0.00962	1.42653	0.468	-0.74	6.32109
-0.00962	1.48241	0.482	-0.73	6.3003
-0.00962	1.53796	0.488	-0.72	6.28513
-0.00962	1.59187	0.446	-0.71	6.27513
-0.00962	1.64761	0.434	-0.7	6.26963
-0.00962	1.70332	0.43	-0.69	6.26778
-0.00962	1.75726	0.41	-0.68	6.26857
-0.00962	1.81272	0.384	-0.67	6.2709
-0.00962	1.8668	0.384	-0.66	6.27355
-0.00962	1.92228	0.418	-0.65	6.27531
-0.00962	1.97786	0.438	-0.64	6.27492
-0.00962	2.03202	0.422	-0.63	6.27118
-0.00962	2.0877	0.398	-0.62	6.26297
-0.00962	2.14172	0.386	-0.61	6.24926
-0.00962	2.19756	0.386	-0.6	6.22916
-0.00962	2.25311	0.394	-0.59	6.20193
-0.00962	2.30686	0.444	-0.58	6.16702
-0.00962	2.36253	0.494	-0.57	6.12406
-0.00962	2.41828	0.496	-0.56	6.07291
-0.00962	2.47215	0.478	-0.55	6.0136
-0.00962	2.52774	0.486	-0.54	5.9464
-0.00962	2.58192	0.492	-0.53	5.87176
-0.00962	2.63756	0.45	-0.52	5.79032
-0.00962	2.69333	0.4	-0.51	5.7029
-0.00962	2.74727	0.378	-0.5	5.61045
-0.00962	2.80281	0.414	-0.49	5.51406
-0.00962	2.85713	0.468	-0.48	5.4149
-0.00962	2.9127	0.5	-0.47	5.31422
-0.00962	2.96832	0.492	-0.46	5.2133
-0.00962	3.02218	0.496	-0.45	5.11341
-0.00962	3.07783	0.506	-0.44	5.01581
-0.00962	3.13318	0.466	-0.43	4.92167
-0.00962	3.18734	0.406	-0.42	4.83211
-0.00962	3.243	0.396	-0.41	4.74809
-0.00962	3.29709	0.43	-0.4	4.67047
-0.00962	3.35264	0.456	-0.39	4.59993
-0.00962	3.40856	0.434	-0.38	4.53698
-0.00962	3.46249	0.396	-0.37	4.48195
-0.00962	3.51805	0.382	-0.36	4.43499
-0.00962	3.57218	0.404	-0.35	4.39605
-0.00962	3.62784	0.418	-0.34	4.3649
-0.00962	3.68352	0.418	-0.33	4.34114
-0.00962	3.73764	0.434	-0.32	4.3242
-0.00962	3.79318	0.454	-0.31	4.31339
-0.00962	3.84868	0.464	-0.3	4.30788
-0.00962	3.90277	0.458	-0.29	4.30675
-0.00962	3.95823	0.432	-0.28	4.30901
-0.00962	4.01238	0.436	-0.27	4.31365
-0.00962	4.06755	0.456	-0.26	4.31961
-0.00962	4.12352	0.502	-0.25	4.32589
-0.00962	4.17751	0.562	-0.24	4.33151
-0.00962	4.23288	0.61	-0.23	4.33556
-0.00962	4.28698	0.596	-0.22	4.33723
-0.00962	4.3427	0.54	-0.21	4.33582
-0.00962	4.39807	0.528	-0.2	4.33077
-0.00962	4.45227	0.544	-0.19	4.32165
-0.00962	4.5079	0.542	-0.18	4.3082
-0.00962	4.56347	0.518	-0.17	4.2903
-0.00962	4.61766	0.478	-0.16	4.26799
-0.00962	4.67311	0.452	-0.15	4.24146
-0.00962	4.72705	0.424	-0.14	4.21107
-0.00962	4.78296	0.408	-0.13	4.17727
-0.00962	4.8385	0.434	-0.12	4.14065
-0.00962	4.89235	0.482	-0.11	4.10191
-0.00962	4.94805	0.504	-0.1	4.06179
-0.00962	5.00225	0.484	-0.09	4.0211
-0.00962	5.0578	0.476	-0.08	3.98067
-0.00962	5.11345	0.512	-0.07	3.94136
-0.00962	5.1677	0.53	-0.06	3.90396
-0.00962	5.2235	0.526	-0.05	3.86924
-0.00962	5.27915	0.536	-0.04	3.83791
-0.00962	5.33275	0.544	-0.03	3.81056
-0.00962	5.3888	0.552	-0.02	3.7877
-0.00962	5.4427	0.562	-0.01	3.7697
-0.00962	5.49825	0.576	0	3.7568
-0.00962	5.5541	0.594	0.01	3.74912
-0.00962	5.60795	0.562	0.02	3.74661
-0.00962	5.66365	0.492	0.03	3.7491
-0.00962	5.7177	0.474	0.04	3.75627
-0.00962	5.7735	0.498	0.05	3.76768
-0.00962	5.8292	0.494	0.06	3.78279
-0.00962	5.8834	0.478	0.07	3.80095
-0.00962	5.9388	0.454	0.08	3.82144
-0.00962	5.99445	0.442	0.09	3.84348
-0.00962	6.04855	0.442	0.1	3.86625
-0.00962	6.10405	0.458	0.11	3.88896
-0.00962	6.1581	0.482	0.12	3.91078
-0.00962	6.2137	0.52	0.13	3.93098
-0.00962	6.26935	0.522	0.14	3.94885
-0.00962	6.3233	0.498	0.15	3.96378
-0.00962	6.37915	0.484	0.16	3.97527
-0.00962	6.43305	0.508	0.17	3.98294
-0.00962	6.48845	0.54	0.18	3.98652
-0.00962	6.54435	0.528	0.19	3.98592
-0.00962	6.5984	0.512	0.2	3.98116
-0.00962	6.65375	0.526	0.21	3.97243
-0.00962	6.7095	0.536	0.22	3.96004
-0.00962	6.7637	0.52	0.23	3.94447
-0.00962	6.81895	0.484	0.24	3.92629
-0.00962	6.87295	0.476	0.25	3.90619
-0.00962	6.9288	0.484	0.26	3.88495
-0.00962	6.9843	0.472	0.27	3.86341
-0.00962	7.03815	0.454	0.28	3.84247
-0.00962	7.0938	0.44	0.29	3.82304
-0.00962	7.14775	0.46	0.3	3.806
-0.00962	7.2034	0.484	0.31	3.79223
-0.00962	7.25915	0.506	0.32	3.78253
-0.00962	7.31305	0.482	0.33	3.77761
-0.00962	7.36875	0.478	0.34	3.77809
-0.00962	7.4244	0.502	0.35	3.78446
-0.00962	7.4785	0.49	0.36	3.79705
-0.00962	7.53385	0.462	0.37	3.81606
-0.00962	7.58795	0.456	0.38	3.84151
-0.00962	7.6436	0.448	0.39	3.87326
-0.00962	7.6993	0.46	0.4	3.91102
-0.00962	7.7534	0.49	0.41	3.95432
-0.00962	7.8092	0.492	0.42	4.00254
-0.00962	7.86345	0.496	0.43	4.05494
-0.00962	7.9189	0.504	0.44	4.11065
-0.00962	7.9746	0.52	0.45	4.16869
-0.00962	8.02855	0.514	0.46	4.22804
-0.00962	8.08415	0.512	0.47	4.28761
-0.00962	8.13995	0.498	0.48	4.34628
-0.00962	8.1941	0.476	0.49	4.40297
-0.00962	8.24975	0.446	0.5	4.45661
-0.00962	8.30365	0.442	0.51	4.50621
-0.00962	8.3593	0.47	0.52	4.55088
-0.00962	8.4146	0.466	0.53	4.58985
-0.00962	8.46865	0.464	0.54	4.62248
-0.00962	8.5244	0.472	0.55	4.64831
-0.00962	8.5784	0.45	0.56	4.66705
-0.00962	8.63415	0.402	0.57	4.67859
-0.00962	8.6897	0.37	0.58	4.68304
-0.00962	8.7435	0.358	0.59	4.68068
-0.00962	8.7993	0.384	0.6	4.672
-0.00962	8.85495	0.43	0.61	4.65765
-0.00962	8.90895	0.456	0.62	4.63848
-0.00962	8.96465	0.468	0.63	4.61545
-0.00962	9.01875	0.488	0.64	4.58967
-0.00962	9.0743	0.498	0.65	4.56234
-0.00962	9.12985	0.484	0.66	4.53471
-0.00962	9.184	0.478	0.67	4.50809
-0.00962	9.2396	0.482	0.68	4.48377
-0.00962	9.2937	0.482	0.69	4.46299
-0.00962	9.34925	0.486	0.7	4.44692
-0.00962	9.4047	0.496	0.71	4.43664
-0.00962	9.4589	0.46	0.72	4.43304
-0.00962	9.51445	0.448	0.73	4.43688
-0.00962	9.5698	0.45	0.74	4.44868
-0.00962	9.6241	0.45	0.75	4.46876
-0.00962	9.67965	0.448	0.76	4.49716
-0.00962	9.7336	0.452	0.77	4.5337
-0.00962	9.78935	0.446	0.78	4.5779
-0.00962	9.84495	0.454	0.79	4.62902
-0.00962	9.8992	0.476	0.8	4.68607
-0.00962	9.9545	0.476	0.81	4.74779
-0.00962	10.0086	0.438	0.82	4.8127
-0.00962	10.0643	0.41	0.83	4.87909
-0.00962	10.1197	0.426	0.84	4.9451
-0.00962	10.1741	0.484	0.85	5.00869
-0.00962	10.2297	0.506	0.86	5.06771
-0.00962	10.2851	0.486	0.87	5.11997
-0.00962	10.339	0.442	0.88	5.16323
-0.00962	10.3947	0.42	0.89	5.19526
-0.00962	10.4487	0.438	0.9	5.21393
-0.00962	10.5043	0.456	0.91	5.21718
-0.00962	10.5599	0.446	0.92	5.20314
-0.00962	10.6138	0.442	0.93	5.17011
-0.00962	10.6694	0.47	0.94	5.11664
-0.00962	10.7235	0.518	0.95	5.04153
-0.00962	10.7792	0.506	0.96	4.94391
-0.00962	10.8348	0.504	0.97	4.8232
-0.00962	10.8887	0.526	0.98	4.67918
-0.00962	10.9444	0.548	0.99	4.51197
-0.00962	10.9999	0.526	1	4.32205
-0.00952	-10.9984	0.47	1.01	4.11025
-0.00952	-10.9426	0.484	1.02	3.87775
-0.00952	-10.8886	0.476	1.03	3.62607
-0.00952	-10.8332	0.458	1.04	3.35701
-0.00952	-10.7793	0.452	1.05	3.07266
-0.00952	-10.7234	0.442	1.06	2.77538
-0.00952	-10.668	0.432	1.07	2.4677
-0.00952	-10.6141	0.42	1.08	2.15236
-0.00952	-10.5585	0.4	1.09	1.83221
-0.00952	-10.5041	0.42	1.1	1.51018
-0.00952	-10.4488	0.436	1.11	1.18931
-0.00952	-10.3932	0.424	1.12	0.87272
-0.00952	-10.339	0.432	1.13	0.56393
-0.00952	-10.2837	0.486	1.14	0.26934
-0.00952	-10.2294	0.534	1.15	0.0898
-0.00952	-10.1738	0.514	1.16	0.31994
-0.00952	-10.1182	0.456	1.17	0.57393
-0.00952	-10.0642	0.4	1.18	0.8128
-0.00952	-10.0085	0.408	1.19	1.03271
-0.00952	-9.9532	0.442	1.2	1.23188
-0.00952	-9.8989	0.468	1.21	1.4092
-0.00952	-9.8433	0.452	1.22	1.56396
-0.00952	-9.78935	0.414	1.23	1.69587
-0.00952	-9.7336	0.386	1.24	1.80493
-0.00952	-9.6781	0.37	1.25	1.89148
-0.00952	-9.6248	0.384	1.26	1.95619
-0.00952	-9.56875	0.406	1.27	1.99996
-0.00952	-9.51475	0.404	1.28	2.02397
-0.00952	-9.4592	0.364	1.29	2.02961
-0.00952	-9.4037	0.362	1.3	2.01846
-0.00952	-9.3495	0.384	1.31	1.99224
-0.00952	-9.2938	0.414	1.32	1.95279
-0.00952	-9.2382	0.418	1.33	1.90203
-0.00952	-9.18405	0.41	1.34	1.8419
-0.00952	-9.1283	0.388	1.35	1.77436
-0.00952	-9.07425	0.378	1.36	1.70133
-0.00952	-9.01875	0.376	1.37	1.62465
-0.00952	-8.963	0.378	1.38	1.54607
-0.00952	-8.90895	0.376	1.39	1.46722
-0.00952	-8.8533	0.374	1.4	1.38959
-0.00952	-8.7991	0.378	1.41	1.31448
-0.00952	-8.7436	0.396	1.42	1.24302
-0.00952	-8.68805	0.416	1.43	1.17617
-0.00952	-8.63405	0.414	1.44	1.11467
-0.00952	-8.57835	0.432	1.45	1.05908
-0.00952	-8.5243	0.462	1.46	1.00976
-0.00952	-8.4683	0.456	1.47	0.96688
-0.00952	-8.41285	0.432	1.48	0.93045
-0.00952	-8.3588	0.438	1.49	0.90032
-0.00952	-8.30295	0.454	1.5	0.8762
-0.00952	-8.24755	0.47	1.51	0.85765
-0.00952	-8.1934	0.516	1.52	0.84416
-0.00952	-8.13775	0.52	1.53	0.83514
-0.00952	-8.0837	0.534	1.54	0.82991
-0.00952	-8.0283	0.564	1.55	0.82779
-0.00952	-7.9726	0.56	1.56	0.82806
-0.00952	-7.9187	0.538	1.57	0.83003
-0.00952	-7.8631	0.528	1.58	0.83302
-0.00952	-7.80925	0.52	1.59	0.8364
-0.00952	-7.7534	0.5	1.6	0.83958
-0.00952	-7.69775	0.46	1.61	0.84205
-0.00952	-7.64345	0.442	1.62	0.8434
-0.00952	-7.5879	0.446	1.63	0.84328
-0.00952	-7.53255	0.43	1.64	0.84143
-0.00952	-7.47845	0.404	1.65	0.83768
-0.00952	-7.42265	0.394	1.66	0.83197
-0.00952	-7.3687	0.38	1.67	0.82429
-0.00952	-7.3132	0.346	1.68	0.81473
-0.00952	-7.25745	0.326	1.69	0.80345
-0.00952	-7.2037	0.336	1.7	0.79066
-0.00952	-7.1482	0.366	1.71	0.77661
-0.00952	-7.0939	0.406	1.72	0.76162
-0.00952	-7.03845	0.452	1.73	0.74599
-0.00952	-6.9828	0.44	1.74	0.73006
-0.00952	-6.92885	0.422	1.75	0.71416
-0.00952	-6.87325	0.416	1.76	0.6986
-0.00952	-6.8192	0.406	1.77	0.68367
-0.00952	-6.7636	0.396	1.78	0.66964
-0.00952	-6.7078	0.442	1.79	0.65672
-0.00952	-6.65355	0.516	1.8	0.64508
-0.00952	-6.59815	0.584	1.81	0.63484
-0.00952	-6.54245	0.622	1.82	0.62605
-0.00952	-6.48835	0.608	1.83	0.61874
-0.00952	-6.4325	0.604	1.84	0.61284
-0.00952	-6.3786	0.61	1.85	0.60826
-0.00952	-6.32305	0.592	1.86	0.60485
-0.00952	-6.2676	0.566	1.87	0.60242
-0.00952	-6.2134	0.562	1.88	0.60074
-0.00952	-6.1579	0.566	1.89	0.59954
-0.00952	-6.10385	0.588	1.9	0.59855
-0.00952	-6.048	0.598	1.91	0.59748
-0.00952	-5.99225	0.542	1.92	0.59603
-0.00952	-5.93835	0.476	1.93	0.59391
-0.00952	-5.88285	0.454	1.94	0.59085
-0.00952	-5.8271	0.482	1.95	0.5866
-0.00952	-5.77335	0.498	1.96	0.58094
-0.00952	-5.7175	0.464	1.97	0.57369
-0.00952	-5.66375	0.436	1.98	0.56471
-0.00952	-5.6083	0.444	1.99	0.55391
-0.00952	-5.5525	0.454	2	0.54125
-0.00952	-5.4986	0.478	2.01	0.52674
-0.00952	-5.443	0.486	2.02	0.51044
-0.00952	-5.38885	0.502	2.03	0.49247
-0.00952	-5.3329	0.52	2.04	0.47298
-0.00952	-5.2774	0.522	2.05	0.45218
-0.00952	-5.22345	0.544	2.06	0.4303
-0.00952	-5.1675	0.536	2.07	0.40761
-0.00952	-5.11345	0.484	2.08	0.3844
-0.00952	-5.0578	0.44	2.09	0.36097
-0.00952	-5.00215	0.452	2.1	0.33764
-0.00952	-4.94817	0.48	2.11	0.31471
-0.00952	-4.89278	0.492	2.12	0.29249
-0.00952	-4.83728	0.514	2.13	0.27125
-0.00952	-4.78333	0.554	2.14	0.25124
-0.00952	-4.7275	0.578	2.15	0.23267
-0.00952	-4.67345	0.566	2.16	0.21571
-0.00952	-4.61782	0.534	2.17	0.2005
-0.00952	-4.56229	0.556	2.18	0.18709
-0.00952	-4.50833	0.596	2.19	0.17553
-0.00952	-4.45262	0.562	2.2	0.16581
-0.00952	-4.39865	0.516	2.21	0.15786
-0.00952	-4.34289	0.492	2.22	0.15163
-0.00952	-4.28728	0.468	2.23	0.14702
-0.00952	-4.23311	0.45	2.24	0.14391
-0.00952	-4.1775	0.43	2.25	0.14219
-0.00952	-4.12171	0.422	2.26	0.14171
-0.00952	-4.06773	0.45	2.27	0.14231
-0.00952	-4.01222	0.49	2.28	0.14379
-0.00952	-3.95831	0.512	2.29	0.14594
-0.00952	-3.90266	0.54	2.3	0.14854
-0.00952	-3.84722	0.552	2.31	0.15133
-0.00952	-3.79323	0.556	2.32	0.15408
-0.00952	-3.73761	0.59	2.33	0.15653
-0.00952	-3.68383	0.582	2.34	0.15845
-0.00952	-3.62816	0.508	2.35	0.15963
-0.00952	-3.5725	0.45	2.36	0.15989
-0.00952	-3.51844	0.468	2.37	0.15905
-0.00952	-3.46278	0.484	2.38	0.157
-0.00952	-3.40843	0.494	2.39	0.15365
-0.00952	-3.35254	0.534	2.4	0.14893
-0.00952	-3.2969	0.55	2.41	0.14282
-0.00952	-3.24278	0.55	2.42	0.13532
-0.00952	-3.18691	0.524	2.43	0.12649
-0.00952	-3.13161	0.52	2.44	0.11638
-0.00952	-3.07765	0.518	2.45	0.10508
-0.00952	-3.02205	0.482	2.46	0.09272
-0.00952	-2.96807	0.45	2.47	0.07941
-0.00952	-2.91245	0.438	2.48	0.06531
-0.00952	-2.8566	0.448	2.49	0.05057
-0.00952	-2.80276	0.448	2.5	0.03537
-0.00952	-2.7469	0.45	2.51	0.01999
-0.00952	-2.69278	0.49	2.52	0.00601
-0.00952	-2.63711	0.528	2.53	0.01331
-0.00952	-2.58118	0.53	2.54	0.02865
-0.00952	-2.52734	0.574	2.55	0.04417
-0.00952	-2.47166	0.578	2.56	0.05946
-0.00952	-2.41619	0.546	2.57	0.0744
-0.00952	-2.36208	0.496	2.58	0.08888
-0.00952	-2.30646	0.438	2.59	0.10284
-0.00952	-2.25242	0.408	2.6	0.11622
-0.00952	-2.19664	0.43	2.61	0.129
-0.00952	-2.14122	0.462	2.62	0.14114
-0.00952	-2.08736	0.484	2.63	0.15265
-0.00952	-2.03159	0.548	2.64	0.16352
-0.00952	-1.97761	0.598	2.65	0.17377
-0.00952	-1.92202	0.608	2.66	0.18343
-0.00952	-1.86625	0.556	2.67	0.19252
-0.00952	-1.81193	0.5	2.68	0.2011
-0.00952	-1.75633	0.49	2.69	0.20922
-0.00952	-1.70243	0.486	2.7	0.21693
-0.00952	-1.64671	0.48	2.71	0.2243
-0.00952	-1.59123	0.478	2.72	0.23139
-0.00952	-1.53724	0.482	2.73	0.23829
-0.00952	-1.48171	0.472	2.74	0.24505
-0.00952	-1.42588	0.452	2.75	0.25175
-0.00952	-1.37205	0.458	2.76	0.25845
-0.00952	-1.31644	0.462	2.77	0.26521
-0.00952	-1.26226	0.478	2.78	0.27205
-0.00952	-1.20687	0.492	2.79	0.27901
-0.00952	-1.15108	0.488	2.8	0.28609
-0.00952	-1.09687	0.474	2.81	0.29328
-0.00952	-1.0413	0.458	2.82	0.30056
-0.00952	-0.98738	0.448	2.83	0.30788
-0.00952	-0.93177	0.466	2.84	0.31519
-0.00952	-0.87614	0.49	2.85	0.32241
-0.00952	-0.82211	0.498	2.86	0.32947
-0.00952	-0.76648	0.494	2.87	0.33628
-0.00952	-0.71094	0.48	2.88	0.34275
-0.00952	-0.6569	0.46	2.89	0.34882
-0.00952	-0.60135	0.438	2.9	0.35439
-0.00952	-0.54737	0.428	2.91	0.35942
-0.00952	-0.49177	0.428	2.92	0.36383
-0.00952	-0.43594	0.462	2.93	0.3676
-0.00952	-0.3819	0.506	2.94	0.37068
-0.00952	-0.32626	0.514	2.95	0.37307
-0.00952	-0.27212	0.496	2.96	0.37477
-0.00952	-0.21665	0.464	2.97	0.37579
-0.00952	-0.16136	0.428	2.98	0.37614
-0.00952	-0.10718	0.424	2.99	0.37587
-0.00952	-0.05162	0.458	3	0.37501
-0.00952	0.00237	0.496
-0.00952	0.05189	0.472
-0.00952	0.10762	0.436
-0.00952	0.16173	0.418
-0.00952	0.21702	0.406
-0.00952	0.27283	0.416
-0.00952	0.32674	0.452
-0.00952	0.38265	0.468
-0.00952	0.43687	0.468
-0.00952	0.49255	0.462
-0.00952	0.54813	0.468
-0.00952	0.6023	0.48
-0.00952	0.65794	0.516
-0.00952	0.71187	0.504
-0.00952	0.7676	0.474
-0.00952	0.82323	0.456
-0.00952	0.87716	0.47
-0.00952	0.93267	0.5
-0.00952	0.98809	0.496
-0.00952	1.04207	0.48
-0.00952	1.09733	0.486
-0.00952	1.15162	0.498
-0.00952	1.20737	0.482
-0.00952	1.26292	0.46
-0.00952	1.31714	0.458
-0.00952	1.37279	0.438
-0.00952	1.4268	0.418
-0.00952	1.48273	0.466
-0.00952	1.53826	0.504
-0.00952	1.59216	0.49
-0.00952	1.64766	0.478
-0.00952	1.7033	0.51
-0.00952	1.75723	0.53
-0.00952	1.81291	0.528
-0.00952	1.86676	0.492
-0.00952	1.92221	0.468
-0.00952	1.97797	0.484
-0.00952	2.0321	0.512
-0.00952	2.08782	0.492
-0.00952	2.1418	0.468
-0.00952	2.19704	0.454
-0.00952	2.25292	0.45
-0.00952	2.30707	0.422
-0.00952	2.36288	0.426
-0.00952	2.41843	0.448
-0.00952	2.47249	0.468
-0.00952	2.5281	0.498
-0.00952	2.58193	0.502
-0.00952	2.63761	0.516
-0.00952	2.69317	0.506
-0.00952	2.74716	0.478
-0.00952	2.80284	0.46
-0.00952	2.85709	0.442
-0.00952	2.9129	0.428
-0.00952	2.96855	0.43
-0.00952	3.02251	0.432
-0.00952	3.0779	0.43
-0.00952	3.13354	0.432
-0.00952	3.18769	0.432
-0.00952	3.24337	0.416
-0.00952	3.29745	0.396
-0.00952	3.35291	0.39
-0.00952	3.40879	0.404
-0.00952	3.46236	0.418
-0.00952	3.51804	0.406
-0.00952	3.57209	0.386
-0.00952	3.62767	0.376
-0.00952	3.6834	0.396
-0.00952	3.7374	0.452
-0.00952	3.79299	0.488
-0.00952	3.8486	0.472
-0.00952	3.90252	0.43
-0.00952	3.95831	0.39
-0.00952	4.01222	0.38
-0.00952	4.0679	0.408
-0.00952	4.1234	0.454
-0.00952	4.17733	0.46
-0.00952	4.23281	0.45
-0.00952	4.28706	0.418
-0.00952	4.34266	0.412
-0.00952	4.39843	0.418
-0.00952	4.45266	0.412
-0.00952	4.50819	0.396
-0.00952	4.56391	0.386
-0.00952	4.61793	0.406
-0.00952	4.6736	0.458
-0.00952	4.72772	0.5
-0.00952	4.7834	0.492
-0.00952	4.83898	0.46
-0.00952	4.89287	0.444
-0.00952	4.9486	0.416
-0.00952	5.0026	0.394
-0.00952	5.05835	0.422
-0.00952	5.11395	0.45
-0.00952	5.16815	0.47
-0.00952	5.2234	0.468
-0.00952	5.2791	0.474
-0.00952	5.3333	0.514
-0.00952	5.38875	0.548
-0.00952	5.44265	0.566
-0.00952	5.49835	0.566
-0.00952	5.554	0.562
-0.00952	5.60805	0.56
-0.00952	5.66395	0.54
-0.00952	5.7179	0.518
-0.00952	5.77325	0.528
-0.00952	5.82905	0.542
-0.00952	5.883	0.548
-0.00952	5.9388	0.564
-0.00952	5.99445	0.568
-0.00952	6.04835	0.552
-0.00952	6.10415	0.526
-0.00952	6.15825	0.452
-0.00952	6.21385	0.406
-0.00952	6.26925	0.434
-0.00952	6.3232	0.494
-0.00952	6.3788	0.528
-0.00952	6.433	0.54
-0.00952	6.4885	0.556
-0.00952	6.5445	0.572
-0.00952	6.59845	0.554
-0.00952	6.65395	0.528
-0.00952	6.7096	0.518
-0.00952	6.7639	0.534
-0.00952	6.81945	0.526
-0.00952	6.87345	0.518
-0.00952	6.9292	0.51
-0.00952	6.9848	0.5
-0.00952	7.0389	0.488
-0.00952	7.0946	0.482
-0.00952	7.14855	0.486
-0.00952	7.2041	0.472
-0.00952	7.2598	0.474
-0.00952	7.31335	0.468
-0.00952	7.3691	0.402
-0.00952	7.42475	0.384
-0.00952	7.479	0.406
-0.00952	7.53455	0.468
-0.00952	7.5886	0.516
-0.00952	7.644	0.518
-0.00952	7.6997	0.506
-0.00952	7.75395	0.488
-0.00952	7.8094	0.458
-0.00952	7.8636	0.438
-0.00952	7.91895	0.474
-0.00952	7.97475	0.506
-0.00952	8.0286	0.514
-0.00952	8.0843	0.518
-0.00952	8.1398	0.486
-0.00952	8.19345	0.458
-0.00952	8.24955	0.434
-0.00952	8.3035	0.416
-0.00952	8.35915	0.422
-0.00952	8.41465	0.454
-0.00952	8.4688	0.488
-0.00952	8.52465	0.512
-0.00952	8.57855	0.496
-0.00952	8.63435	0.45
-0.00952	8.6901	0.418
-0.00952	8.7439	0.42
-0.00952	8.79945	0.434
-0.00952	8.8552	0.414
-0.00952	8.909	0.41
-0.00952	8.9649	0.448
-0.00952	9.01915	0.468
-0.00952	9.0747	0.468
-0.00952	9.13	0.486
-0.00952	9.1845	0.496
-0.00952	9.23965	0.482
-0.00952	9.29365	0.456
-0.00952	9.34935	0.432
-0.00952	9.4051	0.444
-0.00952	9.4589	0.478
-0.00952	9.5147	0.506
-0.00952	9.5703	0.506
-0.00952	9.6244	0.496
-0.00952	9.68025	0.452
-0.00952	9.7341	0.398
-0.00952	9.7898	0.356
-0.00952	9.84535	0.336
-0.00952	9.8996	0.374
-0.00952	9.955	0.426
-0.00952	10.0091	0.468
-0.00952	10.0647	0.482
-0.00952	10.1201	0.478
-0.00952	10.1742	0.444
-0.00952	10.23	0.412
-0.00952	10.2856	0.44
-0.00952	10.3396	0.518
-0.00952	10.3954	0.582
-0.00952	10.4492	0.57
-0.00952	10.5048	0.548
-0.00952	10.5603	0.512
-0.00952	10.6144	0.448
-0.00952	10.6701	0.406
-0.00952	10.724	0.39
-0.00952	10.7797	0.418
-0.00952	10.8352	0.466
-0.00952	10.8892	0.506
-0.00952	10.9451	0.504
-0.00952	11.0005	0.496
-0.00942	-10.9986	0.522
-0.00942	-10.9428	0.506
-0.00942	-10.8887	0.476
-0.00942	-10.8332	0.454
-0.00942	-10.7795	0.44
-0.00942	-10.7237	0.44
-0.00942	-10.6683	0.462
-0.00942	-10.6141	0.488
-0.00942	-10.5584	0.498
-0.00942	-10.5043	0.494
-0.00942	-10.449	0.47
-0.00942	-10.3932	0.432
-0.00942	-10.3392	0.414
-0.00942	-10.2836	0.418
-0.00942	-10.2295	0.422
-0.00942	-10.1739	0.402
-0.00942	-10.1185	0.388
-0.00942	-10.0642	0.436
-0.00942	-10.0087	0.51
-0.00942	-9.9532	0.53
-0.00942	-9.8991	0.5
-0.00942	-9.8434	0.458
-0.00942	-9.7891	0.466
-0.00942	-9.73395	0.514
-0.00942	-9.67795	0.538
-0.00942	-9.6241	0.544
-0.00942	-9.56845	0.542
-0.00942	-9.51435	0.548
-0.00942	-9.4588	0.556
-0.00942	-9.4032	0.56
-0.00942	-9.34905	0.56
-0.00942	-9.29355	0.544
-0.00942	-9.2378	0.526
-0.00942	-9.18385	0.546
-0.00942	-9.12825	0.564
-0.00942	-9.0742	0.574
-0.00942	-9.01865	0.592
-0.00942	-8.963	0.584
-0.00942	-8.9091	0.55
-0.00942	-8.85325	0.528
-0.00942	-8.7991	0.5
-0.00942	-8.7436	0.5
-0.00942	-8.68775	0.514
-0.00942	-8.634	0.52
-0.00942	-8.5783	0.506
-0.00942	-8.52425	0.462
-0.00942	-8.4684	0.388
-0.00942	-8.41285	0.372
-0.00942	-8.35865	0.394
-0.00942	-8.30315	0.45
-0.00942	-8.24745	0.494
-0.00942	-8.19355	0.514
-0.00942	-8.138	0.468
-0.00942	-8.084	0.416
-0.00942	-8.0286	0.416
-0.00942	-7.97285	0.436
-0.00942	-7.9189	0.454
-0.00942	-7.86315	0.476
-0.00942	-7.809	0.488
-0.00942	-7.7533	0.514
-0.00942	-7.69795	0.516
-0.00942	-7.6438	0.494
-0.00942	-7.58825	0.476
-0.00942	-7.5328	0.482
-0.00942	-7.4786	0.496
-0.00942	-7.423	0.506
-0.00942	-7.3692	0.498
-0.00942	-7.31375	0.458
-0.00942	-7.25795	0.396
-0.00942	-7.20385	0.368
-0.00942	-7.14815	0.394
-0.00942	-7.09415	0.43
-0.00942	-7.0384	0.478
-0.00942	-6.98265	0.51
-0.00942	-6.9287	0.528
-0.00942	-6.8728	0.52
-0.00942	-6.8189	0.502
-0.00942	-6.7633	0.488
-0.00942	-6.7077	0.49
-0.00942	-6.65355	0.494
-0.00942	-6.59815	0.496
-0.00942	-6.5424	0.528
-0.00942	-6.4884	0.568
-0.00942	-6.4328	0.59
-0.00942	-6.37875	0.586
-0.00942	-6.32325	0.56
-0.00942	-6.2678	0.54
-0.00942	-6.2136	0.56
-0.00942	-6.1578	0.59
-0.00942	-6.1038	0.6
-0.00942	-6.04815	0.62
-0.00942	-5.9925	0.624
-0.00942	-5.93865	0.614
-0.00942	-5.8831	0.594
-0.00942	-5.8272	0.566
-0.00942	-5.77325	0.536
-0.00942	-5.71785	0.522
-0.00942	-5.6634	0.482
-0.00942	-5.608	0.462
-0.00942	-5.5525	0.444
-0.00942	-5.49825	0.398
-0.00942	-5.4427	0.404
-0.00942	-5.3886	0.428
-0.00942	-5.33285	0.432
-0.00942	-5.2772	0.428
-0.00942	-5.2231	0.422
-0.00942	-5.1674	0.436
-0.00942	-5.1133	0.48
-0.00942	-5.05775	0.522
-0.00942	-5.0022	0.512
-0.00942	-4.9481	0.518
-0.00942	-4.89263	0.494
-0.00942	-4.83709	0.498
-0.00942	-4.78301	0.514
-0.00942	-4.72707	0.51
-0.00942	-4.67347	0.528
-0.00942	-4.61762	0.534
-0.00942	-4.56221	0.544
-0.00942	-4.5079	0.538
-0.00942	-4.45231	0.524
-0.00942	-4.39802	0.5
-0.00942	-4.34252	0.51
-0.00942	-4.28707	0.54
-0.00942	-4.23285	0.542
-0.00942	-4.17741	0.54
-0.00942	-4.12158	0.532
-0.00942	-4.06782	0.548
-0.00942	-4.01221	0.558
-0.00942	-3.95828	0.518
-0.00942	-3.90278	0.46
-0.00942	-3.84719	0.448
-0.00942	-3.79301	0.452
-0.00942	-3.73733	0.436
-0.00942	-3.6833	0.43
-0.00942	-3.62788	0.416
-0.00942	-3.5721	0.406
-0.00942	-3.51786	0.446
-0.00942	-3.46244	0.532
-0.00942	-3.4083	0.572
-0.00942	-3.35229	0.562
-0.00942	-3.29686	0.512
-0.00942	-3.24266	0.454
-0.00942	-3.18705	0.436
-0.00942	-3.13153	0.454
-0.00942	-3.07729	0.446
-0.00942	-3.02177	0.438
-0.00942	-2.96783	0.422
-0.00942	-2.91208	0.43
-0.00942	-2.85642	0.444
-0.00942	-2.80231	0.444
-0.00942	-2.74658	0.468
-0.00942	-2.69248	0.482
-0.00942	-2.63707	0.454
-0.00942	-2.58143	0.452
-0.00942	-2.5274	0.484
-0.00942	-2.47179	0.524
-0.00942	-2.41624	0.54
-0.00942	-2.3622	0.526
-0.00942	-2.30667	0.484
-0.00942	-2.25279	0.44
-0.00942	-2.19713	0.428
-0.00942	-2.14147	0.488
-0.00942	-2.08758	0.556
-0.00942	-2.03171	0.596
-0.00942	-1.97768	0.584
-0.00942	-1.92197	0.55
-0.00942	-1.86627	0.52
-0.00942	-1.81222	0.49
-0.00942	-1.75658	0.484
-0.00942	-1.70251	0.488
-0.00942	-1.64691	0.462
-0.00942	-1.59137	0.454
-0.00942	-1.53731	0.462
-0.00942	-1.48161	0.476
-0.00942	-1.42592	0.446
-0.00942	-1.37214	0.412
-0.00942	-1.31646	0.402
-0.00942	-1.26232	0.404
-0.00942	-1.20682	0.392
-0.00942	-1.15124	0.394
-0.00942	-1.09682	0.402
-0.00942	-1.04122	0.428
-0.00942	-0.98725	0.432
-0.00942	-0.93157	0.43
-0.00942	-0.87604	0.424
-0.00942	-0.82205	0.422
-0.00942	-0.76607	0.394
-0.00942	-0.71062	0.372
-0.00942	-0.65683	0.376
-0.00942	-0.60128	0.384
-0.00942	-0.54705	0.386
-0.00942	-0.49157	0.434
-0.00942	-0.43617	0.488
-0.00942	-0.38223	0.49
-0.00942	-0.32626	0.484
-0.00942	-0.27224	0.478
-0.00942	-0.21663	0.474
-0.00942	-0.16098	0.48
-0.00942	-0.10713	0.458
-0.00942	-0.0512	0.392
-0.00942	0.00238	0.366
-0.00942	0.05212	0.392
-0.00942	0.10773	0.37
-0.00942	0.16156	0.344
-0.00942	0.21706	0.33
-0.00942	0.27271	0.366
-0.00942	0.3269	0.388
-0.00942	0.38282	0.416
-0.00942	0.43682	0.448
-0.00942	0.49239	0.47
-0.00942	0.54805	0.47
-0.00942	0.60193	0.452
-0.00942	0.65777	0.468
-0.00942	0.71158	0.496
-0.00942	0.7672	0.512
-0.00942	0.82267	0.528
-0.00942	0.87696	0.518
-0.00942	0.93226	0.484
-0.00942	0.98806	0.454
-0.00942	1.04221	0.44
-0.00942	1.09766	0.458
-0.00942	1.15188	0.476
-0.00942	1.20728	0.48
-0.00942	1.26271	0.444
-0.00942	1.31687	0.402
-0.00942	1.37263	0.398
-0.00942	1.42652	0.464
-0.00942	1.48233	0.526
-0.00942	1.53786	0.554
-0.00942	1.59174	0.546
-0.00942	1.64762	0.518
-0.00942	1.70319	0.464
-0.00942	1.75721	0.436
-0.00942	1.81287	0.44
-0.00942	1.86684	0.436
-0.00942	1.92259	0.438
-0.00942	1.9782	0.47
-0.00942	2.03259	0.526
-0.00942	2.0882	0.564
-0.00942	2.14199	0.562
-0.00942	2.19785	0.55
-0.00942	2.25309	0.528
-0.00942	2.30733	0.52
-0.00942	2.36287	0.496
-0.00942	2.41847	0.462
-0.00942	2.47231	0.454
-0.00942	2.52798	0.458
-0.00942	2.58201	0.452
-0.00942	2.63757	0.43
-0.00942	2.69344	0.416
-0.00942	2.74749	0.422
-0.00942	2.80311	0.438
-0.00942	2.85703	0.436
-0.00942	2.91295	0.432
-0.00942	2.96838	0.43
-0.00942	3.02224	0.44
-0.00942	3.07803	0.454
-0.00942	3.13345	0.454
-0.00942	3.18743	0.458
-0.00942	3.24329	0.448
-0.00942	3.29742	0.44
-0.00942	3.35308	0.428
-0.00942	3.4088	0.426
-0.00942	3.46265	0.444
-0.00942	3.51821	0.426
-0.00942	3.57244	0.398
-0.00942	3.62797	0.408
-0.00942	3.68352	0.426
-0.00942	3.73766	0.422
-0.00942	3.79324	0.418
-0.00942	3.84881	0.404
-0.00942	3.90285	0.422
-0.00942	3.95852	0.462
-0.00942	4.01242	0.48
-0.00942	4.068	0.464
-0.00942	4.12392	0.462
-0.00942	4.17794	0.49
-0.00942	4.23349	0.53
-0.00942	4.28776	0.516
-0.00942	4.34321	0.458
-0.00942	4.39872	0.408
-0.00942	4.45292	0.398
-0.00942	4.5085	0.402
-0.00942	4.56412	0.396
-0.00942	4.61836	0.422
-0.00942	4.67398	0.428
-0.00942	4.72804	0.43
-0.00942	4.78346	0.476
-0.00942	4.8392	0.524
-0.00942	4.89313	0.554
-0.00942	4.94878	0.552
-0.00942	5.0029	0.54
-0.00942	5.05815	0.53
-0.00942	5.1139	0.55
-0.00942	5.16835	0.574
-0.00942	5.2238	0.598
-0.00942	5.27935	0.582
-0.00942	5.33295	0.542
-0.00942	5.3888	0.51
-0.00942	5.44295	0.536
-0.00942	5.4985	0.562
-0.00942	5.55445	0.562
-0.00942	5.6083	0.53
-0.00942	5.66405	0.498
-0.00942	5.71815	0.47
-0.00942	5.7737	0.468
-0.00942	5.82945	0.498
-0.00942	5.8834	0.538
-0.00942	5.93885	0.578
-0.00942	5.9946	0.572
-0.00942	6.0488	0.546
-0.00942	6.10445	0.484
-0.00942	6.1584	0.424
-0.00942	6.214	0.394
-0.00942	6.26965	0.396
-0.00942	6.3235	0.386
-0.00942	6.37925	0.4
-0.00942	6.4332	0.438
-0.00942	6.48885	0.476
-0.00942	6.5445	0.474
-0.00942	6.59845	0.468
-0.00942	6.6543	0.47
-0.00942	6.70985	0.482
-0.00942	6.76415	0.498
-0.00942	6.8195	0.486
-0.00942	6.8735	0.468
-0.00942	6.9292	0.484
-0.00942	6.98485	0.506
-0.00942	7.0391	0.526
-0.00942	7.09465	0.51
-0.00942	7.14855	0.504
-0.00942	7.204	0.498
-0.00942	7.25975	0.476
-0.00942	7.3136	0.466
-0.00942	7.36915	0.474
-0.00942	7.4247	0.462
-0.00942	7.47875	0.466
-0.00942	7.5343	0.492
-0.00942	7.58825	0.484
-0.00942	7.6437	0.474
-0.00942	7.6995	0.484
-0.00942	7.75365	0.516
-0.00942	7.80935	0.522
-0.00942	7.86335	0.51
-0.00942	7.91885	0.512
-0.00942	7.9747	0.55
-0.00942	8.02865	0.586
-0.00942	8.08415	0.602
-0.00942	8.13985	0.612
-0.00942	8.1938	0.602
-0.00942	8.24925	0.582
-0.00942	8.3034	0.564
-0.00942	8.3591	0.568
-0.00942	8.41465	0.586
-0.00942	8.46885	0.552
-0.00942	8.5246	0.506
-0.00942	8.5786	0.484
-0.00942	8.6343	0.486
-0.00942	8.68985	0.498
-0.00942	8.7439	0.52
-0.00942	8.7993	0.534
-0.00942	8.85495	0.512
-0.00942	8.9089	0.428
-0.00942	8.9645	0.364
-0.00942	9.01875	0.326
-0.00942	9.07435	0.328
-0.00942	9.12985	0.396
-0.00942	9.18425	0.432
-0.00942	9.2395	0.408
-0.00942	9.29345	0.402
-0.00942	9.34895	0.444
-0.00942	9.4047	0.484
-0.00942	9.45865	0.466
-0.00942	9.51455	0.444
-0.00942	9.57005	0.418
-0.00942	9.6241	0.396
-0.00942	9.6799	0.37
-0.00942	9.73395	0.346
-0.00942	9.78945	0.35
-0.00942	9.8449	0.416
-0.00942	9.8991	0.452
-0.00942	9.95455	0.444
-0.00942	10.0088	0.466
-0.00942	10.0644	0.482
-0.00942	10.1201	0.47
-0.00942	10.1741	0.448
-0.00942	10.2299	0.468
-0.00942	10.2855	0.462
-0.00942	10.3394	0.428
-0.00942	10.3952	0.404
-0.00942	10.4492	0.43
-0.00942	10.5048	0.442
-0.00942	10.5602	0.414
-0.00942	10.6141	0.396
-0.00942	10.6698	0.394
-0.00942	10.7238	0.406
-0.00942	10.7796	0.384
-0.00942	10.8352	0.392
-0.00942	10.889	0.444
-0.00942	10.9448	0.466
-0.00942	11.0003	0.462
-0.00932	-10.9987	0.546
-0.00932	-10.9429	0.526
-0.00932	-10.8888	0.512
-0.00932	-10.8333	0.528
-0.00932	-10.7795	0.532
-0.00932	-10.7238	0.496
-0.00932	-10.6682	0.5
-0.00932	-10.6144	0.544
-0.00932	-10.5584	0.542
-0.00932	-10.5045	0.488
-0.00932	-10.4492	0.428
-0.00932	-10.3934	0.412
-0.00932	-10.3394	0.43
-0.00932	-10.2838	0.46
-0.00932	-10.2297	0.48
-0.00932	-10.174	0.482
-0.00932	-10.1185	0.506
-0.00932	-10.0641	0.532
-0.00932	-10.0085	0.514
-0.00932	-9.95295	0.474
-0.00932	-9.8988	0.438
-0.00932	-9.8431	0.436
-0.00932	-9.7889	0.406
-0.00932	-9.7329	0.384
-0.00932	-9.67735	0.408
-0.00932	-9.6239	0.422
-0.00932	-9.56825	0.41
-0.00932	-9.514	0.41
-0.00932	-9.45855	0.412
-0.00932	-9.4031	0.41
-0.00932	-9.34895	0.422
-0.00932	-9.2933	0.44
-0.00932	-9.2378	0.418
-0.00932	-9.1837	0.432
-0.00932	-9.12785	0.44
-0.00932	-9.0739	0.412
-0.00932	-9.0184	0.39
-0.00932	-8.96285	0.396
-0.00932	-8.9088	0.416
-0.00932	-8.8529	0.43
-0.00932	-8.79865	0.434
-0.00932	-8.7433	0.446
-0.00932	-8.68765	0.466
-0.00932	-8.63365	0.464
-0.00932	-8.5781	0.448
-0.00932	-8.5241	0.43
-0.00932	-8.46865	0.43
-0.00932	-8.4127	0.444
-0.00932	-8.35885	0.406
-0.00932	-8.30325	0.362
-0.00932	-8.2477	0.388
-0.00932	-8.19365	0.446
-0.00932	-8.13815	0.45
-0.00932	-8.0841	0.428
-0.00932	-8.02885	0.422
-0.00932	-7.97275	0.444
-0.00932	-7.9188	0.462
-0.00932	-7.8632	0.464
-0.00932	-7.80935	0.51
-0.00932	-7.75355	0.528
-0.00932	-7.69775	0.532
-0.00932	-7.6436	0.522
-0.00932	-7.58805	0.49
-0.00932	-7.53265	0.444
-0.00932	-7.4784	0.408
-0.00932	-7.4227	0.426
-0.00932	-7.36855	0.484
-0.00932	-7.31325	0.52
-0.00932	-7.2576	0.5
-0.00932	-7.2039	0.476
-0.00932	-7.1481	0.482
-0.00932	-7.0939	0.518
-0.00932	-7.03845	0.53
-0.00932	-6.98285	0.558
-0.00932	-6.92895	0.568
-0.00932	-6.87275	0.56
-0.00932	-6.81885	0.562
-0.00932	-6.76295	0.544
-0.00932	-6.70715	0.488
-0.00932	-6.6533	0.474
-0.00932	-6.5979	0.492
-0.00932	-6.542	0.498
-0.00932	-6.48825	0.5
-0.00932	-6.4327	0.528
-0.00932	-6.3785	0.528
-0.00932	-6.3227	0.52
-0.00932	-6.2672	0.496
-0.00932	-6.21295	0.456
-0.00932	-6.15745	0.422
-0.00932	-6.10365	0.424
-0.00932	-6.048	0.44
-0.00932	-5.99225	0.452
-0.00932	-5.9381	0.472
-0.00932	-5.88265	0.48
-0.00932	-5.8269	0.47
-0.00932	-5.773	0.468
-0.00932	-5.7176	0.498
-0.00932	-5.6635	0.526
-0.00932	-5.608	0.512
-0.00932	-5.5522	0.454
-0.00932	-5.49825	0.4
-0.00932	-5.44245	0.348
-0.00932	-5.38855	0.322
-0.00932	-5.33285	0.348
-0.00932	-5.27715	0.38
-0.00932	-5.22305	0.394
-0.00932	-5.16715	0.4
-0.00932	-5.1131	0.442
-0.00932	-5.05775	0.528
-0.00932	-5.00215	0.562
-0.00932	-4.9481	0.554
-0.00932	-4.89272	0.55
-0.00932	-4.83707	0.542
-0.00932	-4.78291	0.538
-0.00932	-4.72704	0.534
-0.00932	-4.6735	0.516
-0.00932	-4.6175	0.496
-0.00932	-4.56199	0.456
-0.00932	-4.508	0.442
-0.00932	-4.45224	0.464
-0.00932	-4.39836	0.47
-0.00932	-4.34276	0.464
-0.00932	-4.28666	0.466
-0.00932	-4.23268	0.484
-0.00932	-4.17704	0.496
-0.00932	-4.12129	0.48
-0.00932	-4.06736	0.474
-0.00932	-4.0117	0.484
-0.00932	-3.95806	0.49
-0.00932	-3.90205	0.508
-0.00932	-3.84673	0.498
-0.00932	-3.79265	0.49
-0.00932	-3.73714	0.478
-0.00932	-3.683	0.448
-0.00932	-3.62737	0.45
-0.00932	-3.5717	0.486
-0.00932	-3.51771	0.51
-0.00932	-3.46236	0.504
-0.00932	-3.40802	0.516
-0.00932	-3.3521	0.508
-0.00932	-3.29656	0.478
-0.00932	-3.24236	0.472
-0.00932	-3.18664	0.472
-0.00932	-3.13126	0.476
-0.00932	-3.07701	0.474
-0.00932	-3.0215	0.478
-0.00932	-2.96758	0.474
-0.00932	-2.91185	0.468
-0.00932	-2.85614	0.45
-0.00932	-2.80223	0.432
-0.00932	-2.74651	0.4
-0.00932	-2.69243	0.4
-0.00932	-2.63679	0.424
-0.00932	-2.58124	0.44
-0.00932	-2.52723	0.492
-0.00932	-2.47181	0.554
-0.00932	-2.41629	0.602
-0.00932	-2.36202	0.636
-0.00932	-2.30636	0.654
-0.00932	-2.25221	0.61
-0.00932	-2.1968	0.56
-0.00932	-2.14107	0.534
-0.00932	-2.08699	0.516
-0.00932	-2.0314	0.526
-0.00932	-1.97694	0.516
-0.00932	-1.9215	0.472
-0.00932	-1.86605	0.408
-0.00932	-1.81217	0.404
-0.00932	-1.75667	0.474
-0.00932	-1.70257	0.552
-0.00932	-1.64684	0.562
-0.00932	-1.59141	0.522
-0.00932	-1.53737	0.486
-0.00932	-1.48172	0.47
-0.00932	-1.42607	0.5
-0.00932	-1.37221	0.532
-0.00932	-1.31646	0.522
-0.00932	-1.26228	0.512
-0.00932	-1.20676	0.494
-0.00932	-1.151	0.518
-0.00932	-1.09697	0.564
-0.00932	-1.04136	0.542
-0.00932	-0.98761	0.48
-0.00932	-0.93195	0.416
-0.00932	-0.87651	0.388
-0.00932	-0.82218	0.414
-0.00932	-0.76664	0.468
-0.00932	-0.71125	0.512
-0.00932	-0.65716	0.518
-0.00932	-0.60153	0.512
-0.00932	-0.5475	0.508
-0.00932	-0.49205	0.488
-0.00932	-0.4365	0.47
-0.00932	-0.38261	0.46
-0.00932	-0.32655	0.414
-0.00932	-0.27217	0.416
-0.00932	-0.21654	0.448
-0.00932	-0.16092	0.462
-0.00932	-0.10687	0.452
-0.00932	-0.05127	0.444
-0.00932	0.00246	0.444
-0.00932	0.05219	0.432
-0.00932	0.1079	0.418
-0.00932	0.16171	0.422
-0.00932	0.21723	0.396
-0.00932	0.27313	0.372
-0.00932	0.32705	0.432
-0.00932	0.38254	0.534
-0.00932	0.43663	0.536
-0.00932	0.49229	0.488
-0.00932	0.54807	0.462
-0.00932	0.60208	0.478
-0.00932	0.65785	0.492
-0.00932	0.71174	0.466
-0.00932	0.76756	0.44
-0.00932	0.82307	0.43
-0.00932	0.87702	0.426
-0.00932	0.93273	0.42
-0.00932	0.98818	0.392
-0.00932	1.04231	0.384
-0.00932	1.09772	0.412
-0.00932	1.15177	0.424
-0.00932	1.20736	0.434
-0.00932	1.26313	0.472
-0.00932	1.31709	0.53
-0.00932	1.3729	0.56
-0.00932	1.42676	0.546
-0.00932	1.48259	0.494
-0.00932	1.53815	0.426
-0.00932	1.59219	0.37
-0.00932	1.64778	0.38
-0.00932	1.70331	0.45
-0.00932	1.75731	0.484
-0.00932	1.81285	0.498
-0.00932	1.86722	0.504
-0.00932	1.92269	0.506
-0.00932	1.97808	0.48
-0.00932	2.03242	0.458
-0.00932	2.08778	0.454
-0.00932	2.14176	0.488
-0.00932	2.19764	0.518
-0.00932	2.2533	0.516
-0.00932	2.30705	0.506
-0.00932	2.36292	0.51
-0.00932	2.41844	0.512
-0.00932	2.47257	0.494
-0.00932	2.52798	0.468
-0.00932	2.58203	0.46
-0.00932	2.63765	0.46
-0.00932	2.69316	0.466
-0.00932	2.74721	0.466
-0.00932	2.8027	0.482
-0.00932	2.85694	0.52
-0.00932	2.91292	0.532
-0.00932	2.96868	0.556
-0.00932	3.02247	0.566
-0.00932	3.07824	0.536
-0.00932	3.1337	0.5
-0.00932	3.18777	0.488
-0.00932	3.24331	0.48
-0.00932	3.29736	0.484
-0.00932	3.35296	0.504
-0.00932	3.40869	0.5
-0.00932	3.46234	0.488
-0.00932	3.51763	0.452
-0.00932	3.57183	0.446
-0.00932	3.62748	0.458
-0.00932	3.68308	0.48
-0.00932	3.73723	0.496
-0.00932	3.79283	0.496
-0.00932	3.84838	0.466
-0.00932	3.90264	0.452
-0.00932	3.9582	0.444
-0.00932	4.01197	0.426
-0.00932	4.06757	0.44
-0.00932	4.12336	0.472
-0.00932	4.17734	0.484
-0.00932	4.23333	0.492
-0.00932	4.28719	0.534
-0.00932	4.34298	0.564
-0.00932	4.39845	0.566
-0.00932	4.45246	0.578
-0.00932	4.50825	0.584
-0.00932	4.56367	0.6
-0.00932	4.61777	0.59
-0.00932	4.67342	0.552
-0.00932	4.72728	0.522
-0.00932	4.78315	0.504
-0.00932	4.83886	0.48
-0.00932	4.8931	0.466
-0.00932	4.94843	0.468
-0.00932	5.00275	0.494
-0.00932	5.0582	0.534
-0.00932	5.1138	0.562
-0.00932	5.1678	0.542
-0.00932	5.2238	0.498
-0.00932	5.27895	0.46
-0.00932	5.3333	0.452
-0.00932	5.389	0.474
-0.00932	5.44305	0.5
-0.00932	5.49865	0.454
-0.00932	5.55425	0.424
-0.00932	5.60825	0.422
-0.00932	5.66405	0.432
-0.00932	5.71785	0.418
-0.00932	5.7733	0.392
-0.00932	5.82925	0.414
-0.00932	5.8833	0.48
-0.00932	5.93885	0.54
-0.00932	5.99425	0.568
-0.00932	6.04845	0.562
-0.00932	6.10425	0.536
-0.00932	6.15815	0.514
-0.00932	6.2139	0.54
-0.00932	6.2694	0.578
-0.00932	6.3236	0.58
-0.00932	6.3791	0.522
-0.00932	6.43325	0.466
-0.00932	6.48875	0.424
-0.00932	6.54445	0.41
-0.00932	6.59845	0.416
-0.00932	6.65395	0.442
-0.00932	6.70955	0.432
-0.00932	6.7635	0.472
-0.00932	6.8191	0.562
-0.00932	6.8732	0.584
-0.00932	6.9289	0.564
-0.00932	6.98445	0.552
-0.00932	7.03845	0.55
-0.00932	7.0942	0.548
-0.00932	7.14805	0.504
-0.00932	7.2039	0.462
-0.00932	7.25955	0.454
-0.00932	7.3133	0.47
-0.00932	7.36885	0.506
-0.00932	7.4246	0.516
-0.00932	7.4788	0.48
-0.00932	7.5345	0.484
-0.00932	7.58875	0.526
-0.00932	7.64435	0.538
-0.00932	7.6999	0.512
-0.00932	7.75395	0.498
-0.00932	7.80955	0.5
-0.00932	7.8633	0.512
-0.00932	7.91895	0.532
-0.00932	7.97475	0.51
-0.00932	8.0286	0.49
-0.00932	8.08425	0.51
-0.00932	8.13995	0.534
-0.00932	8.1941	0.528
-0.00932	8.24955	0.504
-0.00932	8.30365	0.474
-0.00932	8.35915	0.422
-0.00932	8.4146	0.408
-0.00932	8.4687	0.452
-0.00932	8.5245	0.496
-0.00932	8.5786	0.486
-0.00932	8.63435	0.452
-0.00932	8.6898	0.434
-0.00932	8.74395	0.418
-0.00932	8.79965	0.408
-0.00932	8.85535	0.42
-0.00932	8.9094	0.462
-0.00932	8.96485	0.498
-0.00932	9.0188	0.544
-0.00932	9.07435	0.534
-0.00932	9.12995	0.522
-0.00932	9.184	0.528
-0.00932	9.23965	0.526
-0.00932	9.2937	0.508
-0.00932	9.3494	0.488
-0.00932	9.40505	0.47
-0.00932	9.45875	0.458
-0.00932	9.51445	0.436
-0.00932	9.5701	0.43
-0.00932	9.62405	0.442
-0.00932	9.67945	0.44
-0.00932	9.73355	0.42
-0.00932	9.7894	0.394
-0.00932	9.84485	0.386
-0.00932	9.8989	0.454
-0.00932	9.95425	0.524
-0.00932	10.0084	0.544
-0.00932	10.0643	0.54
-0.00932	10.1198	0.522
-0.00932	10.174	0.534
-0.00932	10.2296	0.53
-0.00932	10.2854	0.504
-0.00932	10.3394	0.48
-0.00932	10.3951	0.458
-0.00932	10.449	0.452
-0.00932	10.5049	0.474
-0.00932	10.5603	0.484
-0.00932	10.6144	0.478
-0.00932	10.67	0.466
-0.00932	10.724	0.476
-0.00932	10.7797	0.478
-0.00932	10.8351	0.466
-0.00932	10.889	0.468
-0.00932	10.9448	0.488
-0.00932	11.0005	0.478
-0.00922	-10.9987	0.38
-0.00922	-10.9433	0.4
-0.00922	-10.8888	0.432
-0.00922	-10.8333	0.444
-0.00922	-10.7794	0.458
-0.00922	-10.7236	0.44
-0.00922	-10.6679	0.444
-0.00922	-10.6141	0.458
-0.00922	-10.5585	0.448
-0.00922	-10.5043	0.414
-0.00922	-10.4487	0.412
-0.00922	-10.3931	0.438
-0.00922	-10.3389	0.484
-0.00922	-10.2835	0.518
-0.00922	-10.2295	0.49
-0.00922	-10.1736	0.46
-0.00922	-10.118	0.46
-0.00922	-10.064	0.45
-0.00922	-10.0083	0.436
-0.00922	-9.95265	0.44
-0.00922	-9.8987	0.48
-0.00922	-9.84305	0.498
-0.00922	-9.7893	0.48
-0.00922	-9.7331	0.454
-0.00922	-9.678	0.448
-0.00922	-9.62415	0.46
-0.00922	-9.56835	0.47
-0.00922	-9.51425	0.448
-0.00922	-9.4587	0.404
-0.00922	-9.4031	0.38
-0.00922	-9.34905	0.388
-0.00922	-9.2933	0.38
-0.00922	-9.2378	0.396
-0.00922	-9.18365	0.418
-0.00922	-9.12795	0.444
-0.00922	-9.0741	0.462
-0.00922	-9.0184	0.438
-0.00922	-8.96275	0.444
-0.00922	-8.9088	0.474
-0.00922	-8.8531	0.472
-0.00922	-8.7992	0.456
-0.00922	-8.7435	0.446
-0.00922	-8.6878	0.458
-0.00922	-8.6336	0.454
-0.00922	-8.57815	0.438
-0.00922	-8.5243	0.446
-0.00922	-8.46845	0.488
-0.00922	-8.4129	0.526
-0.00922	-8.35895	0.502
-0.00922	-8.30315	0.434
-0.00922	-8.24755	0.392
-0.00922	-8.1932	0.412
-0.00922	-8.1377	0.414
-0.00922	-8.0837	0.404
-0.00922	-8.028	0.422
-0.00922	-7.97245	0.446
-0.00922	-7.9185	0.512
-0.00922	-7.86285	0.562
-0.00922	-7.80915	0.6
-0.00922	-7.75355	0.636
-0.00922	-7.69785	0.614
-0.00922	-7.6438	0.544
-0.00922	-7.58805	0.482
-0.00922	-7.5323	0.432
-0.00922	-7.47825	0.412
-0.00922	-7.42255	0.414
-0.00922	-7.36855	0.424
-0.00922	-7.3131	0.44
-0.00922	-7.25735	0.45
-0.00922	-7.2036	0.438
-0.00922	-7.1479	0.434
-0.00922	-7.09385	0.436
-0.00922	-7.0381	0.452
-0.00922	-6.9826	0.476
-0.00922	-6.9286	0.486
-0.00922	-6.87275	0.452
-0.00922	-6.8188	0.446
-0.00922	-6.76305	0.438
-0.00922	-6.7075	0.422
-0.00922	-6.6536	0.422
-0.00922	-6.5978	0.428
-0.00922	-6.54195	0.428
-0.00922	-6.4881	0.442
-0.00922	-6.4325	0.468
-0.00922	-6.37835	0.496
-0.00922	-6.3229	0.536
-0.00922	-6.2674	0.544
-0.00922	-6.2134	0.532
-0.00922	-6.15775	0.546
-0.00922	-6.1039	0.574
-0.00922	-6.04795	0.6
-0.00922	-5.99215	0.61
-0.00922	-5.9382	0.564
-0.00922	-5.88275	0.504
-0.00922	-5.8271	0.492
-0.00922	-5.7733	0.498
-0.00922	-5.7176	0.486
-0.00922	-5.6635	0.46
-0.00922	-5.6078	0.454
-0.00922	-5.55205	0.44
-0.00922	-5.4982	0.43
-0.00922	-5.4425	0.448
-0.00922	-5.38845	0.476
-0.00922	-5.3329	0.468
-0.00922	-5.2771	0.468
-0.00922	-5.2231	0.466
-0.00922	-5.16715	0.466
-0.00922	-5.11325	0.494
-0.00922	-5.05775	0.506
-0.00922	-5.0022	0.512
-0.00922	-4.94811	0.492
-0.00922	-4.89264	0.46
-0.00922	-4.83716	0.444
-0.00922	-4.78303	0.422
-0.00922	-4.72748	0.428
-0.00922	-4.67348	0.438
-0.00922	-4.61751	0.438
-0.00922	-4.56197	0.47
-0.00922	-4.50798	0.484
-0.00922	-4.45226	0.478
-0.00922	-4.39821	0.468
-0.00922	-4.34237	0.452
-0.00922	-4.2866	0.46
-0.00922	-4.23276	0.508
-0.00922	-4.1771	0.55
-0.00922	-4.12138	0.542
-0.00922	-4.06728	0.526
-0.00922	-4.01188	0.512
-0.00922	-3.95796	0.5
-0.00922	-3.90227	0.458
-0.00922	-3.84684	0.402
-0.00922	-3.79297	0.384
-0.00922	-3.73724	0.384
-0.00922	-3.68317	0.408
-0.00922	-3.62766	0.462
-0.00922	-3.57169	0.534
-0.00922	-3.51746	0.56
-0.00922	-3.46182	0.552
-0.00922	-3.40782	0.528
-0.00922	-3.35191	0.504
-0.00922	-3.29631	0.482
-0.00922	-3.24204	0.46
-0.00922	-3.18646	0.464
-0.00922	-3.13087	0.504
-0.00922	-3.07658	0.526
-0.00922	-3.02081	0.496
-0.00922	-2.96709	0.456
-0.00922	-2.91143	0.43
-0.00922	-2.85586	0.44
-0.00922	-2.80188	0.47
-0.00922	-2.74625	0.482
-0.00922	-2.69201	0.5
-0.00922	-2.63644	0.508
-0.00922	-2.58085	0.504
-0.00922	-2.52682	0.496
-0.00922	-2.47113	0.476
-0.00922	-2.41579	0.458
-0.00922	-2.36162	0.444
-0.00922	-2.30604	0.454
-0.00922	-2.25216	0.486
-0.00922	-2.19645	0.498
-0.00922	-2.14088	0.516
-0.00922	-2.08703	0.528
-0.00922	-2.03136	0.532
-0.00922	-1.97733	0.492
-0.00922	-1.92163	0.448
-0.00922	-1.86612	0.414
-0.00922	-1.81205	0.418
-0.00922	-1.75642	0.446
-0.00922	-1.70235	0.47
-0.00922	-1.64658	0.494
-0.00922	-1.59089	0.496
-0.00922	-1.537	0.482
-0.00922	-1.48136	0.486
-0.00922	-1.42574	0.498
-0.00922	-1.37169	0.47
-0.00922	-1.31613	0.444
-0.00922	-1.26198	0.468
-0.00922	-1.20669	0.504
-0.00922	-1.15078	0.518
-0.00922	-1.09672	0.516
-0.00922	-1.04106	0.484
-0.00922	-0.98696	0.468
-0.00922	-0.9312	0.472
-0.00922	-0.87567	0.496
-0.00922	-0.82171	0.538
-0.00922	-0.76594	0.562
-0.00922	-0.71094	0.556
-0.00922	-0.65663	0.552
-0.00922	-0.60099	0.538
-0.00922	-0.547	0.522
-0.00922	-0.49151	0.526
-0.00922	-0.43583	0.51
-0.00922	-0.38183	0.51
-0.00922	-0.32608	0.52
-0.00922	-0.27184	0.514
-0.00922	-0.21645	0.512
-0.00922	-0.16085	0.508
-0.00922	-0.10672	0.52
-0.00922	-0.05114	0.528
-0.00922	0.00262	0.49
-0.00922	0.05219	0.438
-0.00922	0.10778	0.424
-0.00922	0.16167	0.412
-0.00922	0.2175	0.388
-0.00922	0.27333	0.396
-0.00922	0.32712	0.43
-0.00922	0.38307	0.448
-0.00922	0.43733	0.44
-0.00922	0.49287	0.462
-0.00922	0.54842	0.464
-0.00922	0.60251	0.474
-0.00922	0.65797	0.484
-0.00922	0.71187	0.482
-0.00922	0.76771	0.472
-0.00922	0.82309	0.458
-0.00922	0.87716	0.446
-0.00922	0.93273	0.452
-0.00922	0.98828	0.458
-0.00922	1.04233	0.46
-0.00922	1.09802	0.474
-0.00922	1.15208	0.522
-0.00922	1.20792	0.556
-0.00922	1.26345	0.562
-0.00922	1.31765	0.536
-0.00922	1.37326	0.514
-0.00922	1.42715	0.51
-0.00922	1.48273	0.466
-0.00922	1.5383	0.406
-0.00922	1.59211	0.386
-0.00922	1.64792	0.388
-0.00922	1.70365	0.39
-0.00922	1.75768	0.388
-0.00922	1.81317	0.392
-0.00922	1.8671	0.402
-0.00922	1.92244	0.458
-0.00922	1.97804	0.528
-0.00922	2.03217	0.562
-0.00922	2.08767	0.564
-0.00922	2.14169	0.53
-0.00922	2.19738	0.498
-0.00922	2.25268	0.49
-0.00922	2.30683	0.498
-0.00922	2.36249	0.49
-0.00922	2.4181	0.452
-0.00922	2.47223	0.434
-0.00922	2.52802	0.474
-0.00922	2.58182	0.508
-0.00922	2.63742	0.512
-0.00922	2.69315	0.5
-0.00922	2.7471	0.482
-0.00922	2.80267	0.472
-0.00922	2.85679	0.466
-0.00922	2.91264	0.474
-0.00922	2.96813	0.48
-0.00922	3.02214	0.446
-0.00922	3.07779	0.412
-0.00922	3.13337	0.402
-0.00922	3.1875	0.416
-0.00922	3.2431	0.422
-0.00922	3.2972	0.45
-0.00922	3.35263	0.496
-0.00922	3.40835	0.532
-0.00922	3.46248	0.532
-0.00922	3.51796	0.53
-0.00922	3.57218	0.504
-0.00922	3.62782	0.484
-0.00922	3.68346	0.466
-0.00922	3.73752	0.46
-0.00922	3.79315	0.47
-0.00922	3.84878	0.482
-0.00922	3.90287	0.476
-0.00922	3.95851	0.434
-0.00922	4.01242	0.4
-0.00922	4.06766	0.406
-0.00922	4.12327	0.44
-0.00922	4.17716	0.454
-0.00922	4.23311	0.44
-0.00922	4.28687	0.428
-0.00922	4.3427	0.444
-0.00922	4.39816	0.46
-0.00922	4.45238	0.466
-0.00922	4.50804	0.47
-0.00922	4.56383	0.448
-0.00922	4.61802	0.42
-0.00922	4.67353	0.432
-0.00922	4.72743	0.462
-0.00922	4.78283	0.482
-0.00922	4.83867	0.506
-0.00922	4.89267	0.47
-0.00922	4.94855	0.438
-0.00922	5.00245	0.444
-0.00922	5.05815	0.438
-0.00922	5.11365	0.438
-0.00922	5.1678	0.46
-0.00922	5.2238	0.496
-0.00922	5.2796	0.556
-0.00922	5.3336	0.574
-0.00922	5.38885	0.58
-0.00922	5.44305	0.572
-0.00922	5.4985	0.552
-0.00922	5.5543	0.518
-0.00922	5.60855	0.514
-0.00922	5.6642	0.542
-0.00922	5.7183	0.554
-0.00922	5.77375	0.558
-0.00922	5.82955	0.546
-0.00922	5.8836	0.526
-0.00922	5.93935	0.532
-0.00922	5.9948	0.518
-0.00922	6.04865	0.488
-0.00922	6.10435	0.47
-0.00922	6.1584	0.476
-0.00922	6.2141	0.484
-0.00922	6.2695	0.494
-0.00922	6.3236	0.486
-0.00922	6.37915	0.468
-0.00922	6.4332	0.444
-0.00922	6.48875	0.418
-0.00922	6.5444	0.398
-0.00922	6.59825	0.432
-0.00922	6.65385	0.514
-0.00922	6.7094	0.536
-0.00922	6.76345	0.532
-0.00922	6.81905	0.542
-0.00922	6.873	0.536
-0.00922	6.929	0.486
-0.00922	6.9845	0.42
-0.00922	7.03855	0.378
-0.00922	7.09425	0.35
-0.00922	7.14825	0.352
-0.00922	7.20355	0.394
-0.00922	7.2594	0.404
-0.00922	7.3132	0.394
-0.00922	7.36895	0.404
-0.00922	7.4245	0.434
-0.00922	7.4786	0.44
-0.00922	7.5342	0.448
-0.00922	7.5885	0.466
-0.00922	7.644	0.484
-0.00922	7.69955	0.462
-0.00922	7.75385	0.454
-0.00922	7.8095	0.426
-0.00922	7.86325	0.414
-0.00922	7.91895	0.424
-0.00922	7.9746	0.424
-0.00922	8.0285	0.426
-0.00922	8.08415	0.432
-0.00922	8.1398	0.454
-0.00922	8.19405	0.512
-0.00922	8.2494	0.56
-0.00922	8.3035	0.574
-0.00922	8.3591	0.552
-0.00922	8.4145	0.534
-0.00922	8.46855	0.518
-0.00922	8.52445	0.49
-0.00922	8.57845	0.442
-0.00922	8.6343	0.366
-0.00922	8.6898	0.33
-0.00922	8.74375	0.366
-0.00922	8.7991	0.428
-0.00922	8.855	0.496
-0.00922	8.9088	0.514
-0.00922	8.9645	0.496
-0.00922	9.0186	0.498
-0.00922	9.07395	0.522
-0.00922	9.1296	0.53
-0.00922	9.18375	0.526
-0.00922	9.2394	0.51
-0.00922	9.2936	0.482
-0.00922	9.34935	0.446
-0.00922	9.405	0.378
-0.00922	9.4591	0.314
-0.00922	9.51485	0.322
-0.00922	9.5703	0.378
-0.00922	9.62425	0.432
-0.00922	9.67995	0.482
-0.00922	9.7339	0.518
-0.00922	9.7896	0.51
-0.00922	9.8452	0.5
-0.00922	9.8993	0.498
-0.00922	9.9549	0.498
-0.00922	10.009	0.51
-0.00922	10.0645	0.52
-0.00922	10.1199	0.512
-0.00922	10.1741	0.506
-0.00922	10.23	0.524
-0.00922	10.2854	0.51
-0.00922	10.3392	0.488
-0.00922	10.395	0.498
-0.00922	10.449	0.504
-0.00922	10.5044	0.47
-0.00922	10.5602	0.404
-0.00922	10.6143	0.37
-0.00922	10.6699	0.392
[truncated: 78,602 more rows]

## Sheet: Fig.3b
Bz (T)	I (μA)	dV/dI (Ω)	y (μm)	Js (μA/μm)
-0.01033	2.49715	0.504	-3	0.01609
-0.01033	2.48452	0.47	-2.99	0.01448
-0.01033	2.47165	0.442	-2.98	0.01313
-0.01033	2.45895	0.44	-2.97	0.01221
-0.01033	2.44616	0.462	-2.96	0.01191
-0.01033	2.43351	0.474	-2.95	0.01238
-0.01033	2.42227	0.47	-2.94	0.01364
-0.01033	2.40956	0.482	-2.93	0.01561
-0.01033	2.39678	0.514	-2.92	0.01811
-0.01033	2.38404	0.542	-2.91	0.02101
-0.01033	2.37123	0.534	-2.9	0.02417
-0.01033	2.35861	0.538	-2.89	0.02748
-0.01033	2.34592	0.532	-2.88	0.03085
-0.01033	2.33474	0.544	-2.87	0.03418
-0.01033	2.3219	0.566	-2.86	0.0374
-0.01033	2.30915	0.558	-2.85	0.04042
-0.01033	2.29665	0.532	-2.84	0.04317
-0.01033	2.28396	0.556	-2.83	0.04559
-0.01033	2.27133	0.544	-2.82	0.04761
-0.01033	2.25848	0.532	-2.81	0.04919
-0.01033	2.24589	0.52	-2.8	0.0503
-0.01033	2.2345	0.506	-2.79	0.0509
-0.01033	2.2218	0.484	-2.78	0.051
-0.01033	2.20927	0.43	-2.77	0.05061
-0.01033	2.19638	0.41	-2.76	0.04973
-0.01033	2.18386	0.428	-2.75	0.04841
-0.01033	2.17126	0.486	-2.74	0.04669
-0.01033	2.15854	0.518	-2.73	0.04464
-0.01033	2.14758	0.494	-2.72	0.04233
-0.01033	2.13477	0.468	-2.71	0.03981
-0.01033	2.12216	0.438	-2.7	0.03718
-0.01033	2.10948	0.456	-2.69	0.03449
-0.01033	2.09679	0.504	-2.68	0.03179
-0.01033	2.08415	0.552	-2.67	0.02914
-0.01033	2.07149	0.554	-2.66	0.02654
-0.01033	2.05879	0.49	-2.65	0.024
-0.01033	2.0476	0.44	-2.64	0.0215
-0.01033	2.03462	0.47	-2.63	0.01898
-0.01033	2.02191	0.502	-2.62	0.01642
-0.01033	2.00896	0.518	-2.61	0.01379
-0.01033	1.99623	0.518	-2.6	0.01117
-0.01033	1.98344	0.5	-2.59	0.00877
-0.01033	1.97068	0.466	-2.58	0.00728
-0.01033	1.95963	0.444	-2.57	0.00776
-0.01033	1.94682	0.462	-2.56	0.0103
-0.01033	1.93408	0.5	-2.55	0.01407
-0.01033	1.92145	0.518	-2.54	0.01847
-0.01033	1.90869	0.498	-2.53	0.02319
-0.01033	1.89607	0.472	-2.52	0.02805
-0.01033	1.88333	0.47	-2.51	0.0329
-0.01033	1.87077	0.436	-2.5	0.0376
-0.01033	1.85959	0.388	-2.49	0.04203
-0.01033	1.84682	0.414	-2.48	0.04607
-0.01033	1.83421	0.478	-2.47	0.04961
-0.01033	1.82158	0.506	-2.46	0.05255
-0.01033	1.80888	0.506	-2.45	0.0548
-0.01033	1.79603	0.498	-2.44	0.05631
-0.01033	1.78317	0.528	-2.43	0.05702
-0.01033	1.77214	0.572	-2.42	0.0569
-0.01033	1.75943	0.57	-2.41	0.05596
-0.01033	1.74677	0.526	-2.4	0.05422
-0.01033	1.73417	0.48	-2.39	0.05172
-0.01033	1.7214	0.458	-2.38	0.04854
-0.01033	1.70881	0.458	-2.37	0.04478
-0.01033	1.69596	0.474	-2.36	0.04057
-0.01033	1.6834	0.53	-2.35	0.03606
-0.01033	1.67211	0.494	-2.34	0.03144
-0.01033	1.65939	0.404	-2.33	0.02694
-0.01033	1.64666	0.366	-2.32	0.02286
-0.01033	1.63384	0.396	-2.31	0.01953
-0.01033	1.62136	0.39	-2.3	0.01733
-0.01033	1.60842	0.388	-2.29	0.01647
-0.01033	1.59582	0.406	-2.28	0.0168
-0.01033	1.58477	0.414	-2.27	0.01789
-0.01033	1.57187	0.41	-2.26	0.01926
-0.01033	1.55912	0.436	-2.25	0.02058
-0.01033	1.54633	0.478	-2.24	0.02167
-0.01033	1.53374	0.518	-2.23	0.02251
-0.01033	1.52123	0.546	-2.22	0.02318
-0.01033	1.50846	0.54	-2.21	0.02383
-0.01033	1.49565	0.532	-2.2	0.0247
-0.01033	1.48453	0.52	-2.19	0.026
-0.01033	1.47174	0.518	-2.18	0.02791
-0.01033	1.45889	0.528	-2.17	0.03047
-0.01033	1.44618	0.5	-2.16	0.03361
-0.01033	1.43342	0.476	-2.15	0.03718
-0.01033	1.42075	0.494	-2.14	0.04096
-0.01033	1.40807	0.51	-2.13	0.04473
-0.01033	1.39712	0.458	-2.12	0.04825
-0.01033	1.38437	0.43	-2.11	0.05134
-0.01033	1.37163	0.448	-2.1	0.05379
-0.01033	1.35909	0.46	-2.09	0.05546
-0.01033	1.34628	0.478	-2.08	0.05622
-0.01033	1.33365	0.488	-2.07	0.05597
-0.01033	1.32066	0.502	-2.06	0.05467
-0.01033	1.30839	0.52	-2.05	0.05229
-0.01033	1.29709	0.5	-2.04	0.04886
-0.01033	1.28445	0.482	-2.03	0.04443
-0.01033	1.27175	0.478	-2.02	0.03912
-0.01033	1.2591	0.486	-2.01	0.03305
-0.01033	1.24635	0.512	-2	0.02642
-0.01033	1.23384	0.526	-1.99	0.01945
-0.01033	1.22087	0.516	-1.98	0.0125
-0.01033	1.20997	0.504	-1.97	0.00649
-0.01033	1.19716	0.48	-1.96	0.0057
-0.01033	1.1844	0.482	-1.95	0.01053
-0.01033	1.17147	0.518	-1.94	0.01577
-0.01033	1.1588	0.538	-1.93	0.02026
-0.01033	1.14599	0.554	-1.92	0.0236
-0.01033	1.13333	0.588	-1.91	0.02559
-0.01033	1.12035	0.588	-1.9	0.02604
-0.01033	1.10944	0.574	-1.89	0.02486
-0.01033	1.09678	0.538	-1.88	0.02203
-0.01033	1.08399	0.506	-1.87	0.01769
-0.01033	1.07147	0.498	-1.86	0.01241
-0.01033	1.05867	0.494	-1.85	0.00897
-0.01033	1.04577	0.442	-1.84	0.01326
-0.01033	1.03315	0.41	-1.83	0.02295
-0.01033	1.02213	0.444	-1.82	0.03482
-0.01033	1.00947	0.476	-1.81	0.0479
-0.01033	0.99666	0.482	-1.8	0.0617
-0.01033	0.98382	0.484	-1.79	0.0758
-0.01033	0.97111	0.474	-1.78	0.08982
-0.01033	0.95837	0.45	-1.77	0.10336
-0.01033	0.94564	0.436	-1.76	0.11604
-0.01033	0.93298	0.444	-1.75	0.12748
-0.01033	0.92174	0.448	-1.74	0.13732
-0.01033	0.90911	0.428	-1.73	0.14525
-0.01033	0.89644	0.49	-1.72	0.15098
-0.01033	0.88392	0.538	-1.71	0.15428
-0.01033	0.87126	0.542	-1.7	0.15497
-0.01033	0.85863	0.544	-1.69	0.15294
-0.01033	0.84582	0.516	-1.68	0.14816
-0.01033	0.83463	0.472	-1.67	0.14067
-0.01033	0.8219	0.45	-1.66	0.13058
-0.01033	0.80909	0.448	-1.65	0.11812
-0.01033	0.79629	0.438	-1.64	0.10359
-0.01033	0.78364	0.45	-1.63	0.08744
-0.01033	0.77092	0.468	-1.62	0.07026
-0.01033	0.75824	0.484	-1.61	0.05307
-0.01033	0.74551	0.52	-1.6	0.03788
-0.01033	0.73443	0.57	-1.59	0.02952
-0.01033	0.72195	0.558	-1.58	0.03347
-0.01033	0.70901	0.542	-1.57	0.04571
-0.01033	0.69667	0.556	-1.56	0.06011
-0.01033	0.68387	0.57	-1.55	0.07392
-0.01033	0.67111	0.548	-1.54	0.08592
-0.01033	0.65849	0.518	-1.53	0.09539
-0.01033	0.64738	0.514	-1.52	0.10187
-0.01033	0.63473	0.54	-1.51	0.10504
-0.01033	0.62191	0.54	-1.5	0.10475
-0.01033	0.60915	0.528	-1.49	0.10099
-0.01033	0.59639	0.538	-1.48	0.09393
-0.01033	0.58384	0.56	-1.47	0.08401
-0.01033	0.57084	0.556	-1.46	0.07213
-0.01033	0.55808	0.536	-1.45	0.06001
-0.01033	0.54717	0.526	-1.44	0.05113
-0.01033	0.53462	0.536	-1.43	0.05062
-0.01033	0.52194	0.574	-1.42	0.06072
-0.01033	0.50916	0.566	-1.41	0.07813
-0.01033	0.4966	0.552	-1.4	0.09887
-0.01033	0.48386	0.542	-1.39	0.12038
-0.01033	0.47116	0.482	-1.38	0.14097
-0.01033	0.45989	0.452	-1.37	0.15939
-0.01033	0.44696	0.416	-1.36	0.17459
-0.01033	0.43439	0.404	-1.35	0.18565
-0.01033	0.42175	0.418	-1.34	0.1918
-0.01033	0.40896	0.454	-1.33	0.19244
-0.01033	0.39622	0.482	-1.32	0.18718
-0.01033	0.38338	0.466	-1.31	0.176
-0.01033	0.37057	0.484	-1.3	0.1595
-0.01033	0.35958	0.518	-1.29	0.13953
-0.01033	0.34692	0.554	-1.28	0.12069
-0.01033	0.33401	0.55	-1.27	0.11259
-0.01033	0.3214	0.508	-1.26	0.12691
-0.01033	0.30878	0.468	-1.25	0.16556
-0.01033	0.29578	0.462	-1.24	0.22191
-0.01033	0.28322	0.492	-1.23	0.29014
-0.01033	0.27202	0.484	-1.22	0.36678
-0.01033	0.25949	0.492	-1.21	0.44957
-0.01033	0.24663	0.546	-1.2	0.53675
-0.01033	0.23401	0.598	-1.19	0.62675
-0.01033	0.22128	0.632	-1.18	0.71808
-0.01033	0.20874	0.612	-1.17	0.80928
-0.01033	0.1961	0.544	-1.16	0.8989
-0.01033	0.18339	0.458	-1.15	0.98551
-0.01033	0.1722	0.406	-1.14	1.06774
-0.01033	0.15942	0.37	-1.13	1.14427
-0.01033	0.14671	0.358	-1.12	1.21387
-0.01033	0.13394	0.356	-1.11	1.27541
-0.01033	0.12126	0.368	-1.1	1.3279
-0.01033	0.10843	0.42	-1.09	1.3705
-0.01033	0.09565	0.488	-1.08	1.40252
-0.01033	0.08459	0.522	-1.07	1.42346
-0.01033	0.07211	0.522	-1.06	1.43301
-0.01033	0.05949	0.5	-1.05	1.43103
-0.01033	0.04678	0.496	-1.04	1.41763
-0.01033	0.03417	0.5	-1.03	1.39306
-0.01033	0.02136	0.48	-1.02	1.3578
-0.01033	0.00868	0.438	-1.01	1.31249
-0.01033	-0.00242	0.404	-1	1.25798
-0.01033	-0.00919	0.382	-0.99	1.19522
-0.01033	-0.02189	0.398	-0.98	1.12534
-0.01033	-0.03428	0.456	-0.97	1.04959
-0.01033	-0.04735	0.518	-0.96	0.96928
-0.01033	-0.05982	0.554	-0.95	0.88586
-0.01033	-0.07274	0.536	-0.94	0.80079
-0.01033	-0.08535	0.494	-0.93	0.7156
-0.01033	-0.09644	0.474	-0.92	0.63186
-0.01033	-0.10933	0.434	-0.91	0.55119
-0.01033	-0.12186	0.394	-0.9	0.47525
-0.01033	-0.13446	0.386	-0.89	0.40578
-0.01033	-0.14727	0.422	-0.88	0.34463
-0.01033	-0.16011	0.484	-0.87	0.29368
-0.01033	-0.17283	0.516	-0.86	0.25458
-0.01033	-0.18556	0.508	-0.85	0.22817
-0.01033	-0.19667	0.528	-0.84	0.21362
-0.01033	-0.20955	0.574	-0.83	0.20822
-0.01033	-0.22202	0.566	-0.82	0.20821
-0.01033	-0.23466	0.526	-0.81	0.21011
-0.01033	-0.24741	0.496	-0.8	0.21134
-0.01033	-0.26009	0.48	-0.79	0.21037
-0.01033	-0.2727	0.496	-0.78	0.20648
-0.01033	-0.28415	0.548	-0.77	0.19959
-0.01033	-0.29689	0.588	-0.76	0.19008
-0.01033	-0.30946	0.546	-0.75	0.17868
-0.01033	-0.32219	0.476	-0.74	0.16641
-0.01033	-0.33482	0.444	-0.73	0.15455
-0.01033	-0.34777	0.432	-0.72	0.14448
-0.01033	-0.36045	0.472	-0.71	0.13751
-0.01033	-0.37323	0.498	-0.7	0.13451
-0.01033	-0.38437	0.49	-0.69	0.13559
-0.01033	-0.39706	0.486	-0.68	0.14004
-0.01033	-0.40991	0.484	-0.67	0.14666
-0.01033	-0.42287	0.476	-0.66	0.15409
-0.01033	-0.43557	0.488	-0.65	0.16114
-0.01033	-0.4482	0.508	-0.64	0.16691
-0.01033	-0.46091	0.526	-0.63	0.17072
-0.01033	-0.47218	0.51	-0.62	0.17216
-0.01033	-0.48482	0.486	-0.61	0.17101
-0.01033	-0.49758	0.502	-0.6	0.16724
-0.01033	-0.51018	0.508	-0.59	0.16091
-0.01033	-0.52292	0.484	-0.58	0.15225
-0.01033	-0.5356	0.484	-0.57	0.14154
-0.01033	-0.5483	0.512	-0.56	0.12915
-0.01033	-0.5609	0.522	-0.55	0.11553
-0.01033	-0.57204	0.51	-0.54	0.10118
-0.01033	-0.58466	0.502	-0.53	0.08671
-0.01033	-0.59728	0.486	-0.52	0.0729
-0.01033	-0.61013	0.45	-0.51	0.06084
-0.01033	-0.62273	0.444	-0.5	0.05215
-0.01033	-0.63545	0.444	-0.49	0.04873
-0.01033	-0.64829	0.47	-0.48	0.05155
-0.01033	-0.65944	0.498	-0.47	0.05957
-0.01033	-0.67222	0.508	-0.46	0.07093
-0.01033	-0.6849	0.48	-0.45	0.08425
-0.01033	-0.69759	0.454	-0.44	0.09875
-0.01033	-0.71021	0.484	-0.43	0.114
-0.01033	-0.72292	0.494	-0.42	0.12976
-0.01033	-0.7357	0.476	-0.41	0.14582
-0.01033	-0.74852	0.47	-0.4	0.16197
-0.01033	-0.75958	0.472	-0.39	0.17796
-0.01033	-0.77253	0.47	-0.38	0.19351
-0.01033	-0.78476	0.474	-0.37	0.20827
-0.01033	-0.79751	0.47	-0.36	0.22189
-0.01033	-0.8101	0.502	-0.35	0.23399
-0.01033	-0.82288	0.556	-0.34	0.24419
-0.01033	-0.83551	0.578	-0.33	0.25214
-0.01033	-0.84663	0.586	-0.32	0.2575
-0.01033	-0.85939	0.598	-0.31	0.26
-0.01033	-0.87201	0.568	-0.3	0.25942
-0.01033	-0.88466	0.51	-0.29	0.25563
-0.01033	-0.89739	0.43	-0.28	0.24856
-0.01033	-0.91007	0.39	-0.27	0.23824
-0.01033	-0.92273	0.398	-0.26	0.22478
-0.01033	-0.93564	0.438	-0.25	0.20838
-0.01033	-0.94701	0.49	-0.24	0.18936
-0.01033	-0.95961	0.514	-0.23	0.1681
-0.01033	-0.97224	0.51	-0.22	0.1451
-0.01033	-0.98495	0.49	-0.21	0.121
-0.01033	-0.9977	0.494	-0.2	0.0966
-0.01033	-1.01037	0.518	-0.19	0.07316
-0.01033	-1.02308	0.51	-0.18	0.05299
-0.01033	-1.03419	0.486	-0.17	0.04106
-0.01033	-1.04697	0.478	-0.16	0.04306
-0.01033	-1.05972	0.504	-0.15	0.0555
-0.01033	-1.07242	0.536	-0.14	0.07111
-0.01033	-1.08505	0.554	-0.13	0.08619
-0.01033	-1.0977	0.558	-0.12	0.09918
-0.01033	-1.11038	0.538	-0.11	0.10927
-0.01033	-1.12321	0.524	-0.1	0.11605
-0.01033	-1.13435	0.516	-0.09	0.11927
-0.01033	-1.14708	0.488	-0.08	0.11884
-0.01033	-1.1598	0.47	-0.07	0.11478
-0.01033	-1.1728	0.474	-0.06	0.10724
-0.01033	-1.18528	0.472	-0.05	0.09646
-0.01033	-1.19791	0.492	-0.04	0.08275
-0.01033	-1.21079	0.522	-0.03	0.06652
-0.01033	-1.22191	0.504	-0.02	0.04824
-0.01033	-1.23454	0.494	-0.01	0.02843
-0.01033	-1.24742	0.518	0	0.00768
-0.01033	-1.26012	0.51	0.01	0.01361
-0.01033	-1.27246	0.49	0.02	0.03457
-0.01033	-1.28512	0.462	0.03	0.05478
-0.01033	-1.29807	0.44	0.04	0.07367
-0.01033	-1.31072	0.448	0.05	0.0907
-0.01033	-1.32192	0.468	0.06	0.10542
-0.01033	-1.33446	0.49	0.07	0.11743
-0.01033	-1.34737	0.536	0.08	0.12641
-0.01033	-1.36004	0.542	0.09	0.13213
-0.01033	-1.3726	0.528	0.1	0.13445
-0.01033	-1.38515	0.508	0.11	0.13335
-0.01033	-1.39792	0.47	0.12	0.12891
-0.01033	-1.409	0.438	0.13	0.12136
-0.01033	-1.4216	0.434	0.14	0.1111
-0.01033	-1.43438	0.458	0.15	0.09875
-0.01033	-1.44737	0.478	0.16	0.08529
-0.01033	-1.46004	0.494	0.17	0.07242
-0.01033	-1.47276	0.52	0.18	0.06289
-0.01033	-1.4854	0.518	0.19	0.06041
-0.01033	-1.49807	0.474	0.2	0.06696
-0.01033	-1.50926	0.44	0.21	0.08078
-0.01033	-1.52216	0.464	0.22	0.09865
-0.01033	-1.53455	0.5	0.23	0.1182
-0.01033	-1.54741	0.51	0.24	0.13792
-0.01033	-1.5601	0.5	0.25	0.15684
-0.01033	-1.57295	0.514	0.26	0.17429
-0.01033	-1.5855	0.51	0.27	0.1898
-0.01033	-1.59696	0.468	0.28	0.20303
-0.01033	-1.60956	0.468	0.29	0.21376
-0.01033	-1.62219	0.502	0.3	0.22185
-0.01033	-1.63491	0.55	0.31	0.22729
-0.01033	-1.64784	0.53	0.32	0.23012
-0.01033	-1.66042	0.49	0.33	0.23045
-0.01033	-1.67302	0.46	0.34	0.22847
-0.01033	-1.68551	0.414	0.35	0.2244
-0.01033	-1.69681	0.402	0.36	0.2185
-0.01033	-1.70948	0.436	0.37	0.21105
-0.01033	-1.72208	0.474	0.38	0.20231
-0.01033	-1.7349	0.496	0.39	0.19256
-0.01033	-1.74762	0.494	0.4	0.18201
-0.01033	-1.76038	0.504	0.41	0.17084
-0.01033	-1.77318	0.542	0.42	0.1592
-0.01033	-1.7841	0.538	0.43	0.14719
-0.01033	-1.7971	0.486	0.44	0.13486
-0.01033	-1.80983	0.488	0.45	0.12228
-0.01033	-1.82268	0.522	0.46	0.10954
-0.01033	-1.83521	0.524	0.47	0.0968
-0.01033	-1.84814	0.528	0.48	0.0844
-0.01033	-1.86091	0.558	0.49	0.07295
-0.01033	-1.87373	0.536	0.5	0.06353
-0.01033	-1.88468	0.494	0.51	0.05774
-0.01033	-1.89736	0.502	0.52	0.05714
-0.01033	-1.90992	0.516	0.53	0.06209
-0.01033	-1.92235	0.554	0.54	0.07139
-0.01033	-1.93492	0.588	0.55	0.08329
-0.01033	-1.94775	0.594	0.56	0.09632
-0.01033	-1.9606	0.58	0.57	0.10945
-0.01033	-1.97334	0.592	0.58	0.12193
-0.01033	-1.98443	0.59	0.59	0.13322
-0.01033	-1.99723	0.556	0.6	0.1429
-0.01033	-2.00996	0.52	0.61	0.1507
-0.01033	-2.02291	0.46	0.62	0.15646
-0.01033	-2.03556	0.42	0.63	0.16012
-0.01033	-2.04838	0.42	0.64	0.16179
-0.01033	-2.06096	0.444	0.65	0.16169
-0.01033	-2.07209	0.462	0.66	0.16024
-0.01033	-2.08498	0.456	0.67	0.15795
-0.01033	-2.09781	0.454	0.68	0.15551
-0.01033	-2.11016	0.45	0.69	0.15365
-0.01033	-2.12284	0.442	0.7	0.15305
-0.01033	-2.13568	0.406	0.71	0.15424
-0.01033	-2.14823	0.376	0.72	0.15743
-0.01033	-2.16065	0.388	0.73	0.16243
-0.01033	-2.17205	0.452	0.74	0.16874
-0.01033	-2.18502	0.498	0.75	0.17564
-0.01033	-2.19742	0.532	0.76	0.18231
-0.01033	-2.2109	0.552	0.77	0.18796
-0.01033	-2.22276	0.568	0.78	0.19195
-0.01033	-2.23596	0.564	0.79	0.19389
-0.01033	-2.24867	0.546	0.8	0.1937
-0.01033	-2.25955	0.508	0.81	0.19176
-0.01033	-2.27219	0.506	0.82	0.18912
-0.01033	-2.28528	0.51	0.83	0.1876
-0.01033	-2.29767	0.504	0.84	0.18984
-0.01033	-2.31004	0.488	0.85	0.19894
-0.01033	-2.32283	0.484	0.86	0.21751
-0.01033	-2.33549	0.496	0.87	0.24676
-0.01033	-2.34842	0.502	0.88	0.28643
-0.01033	-2.35946	0.488	0.89	0.33526
-0.01033	-2.37217	0.454	0.9	0.39169
-0.01033	-2.38483	0.482	0.91	0.4541
-0.01033	-2.39765	0.56	0.92	0.52096
-0.01033	-2.41037	0.62	0.93	0.5908
-0.01033	-2.42314	0.652	0.94	0.66223
-0.01033	-2.43585	0.624	0.95	0.73388
-0.01033	-2.44701	0.566	0.96	0.80443
-0.01033	-2.45962	0.54	0.97	0.8726
-0.01033	-2.47233	0.518	0.98	0.93719
-0.01033	-2.485	0.504	0.99	0.99701
-0.01033	-2.49769	0.498	1	1.05102
-0.01023	2.49704	0.46	1.01	1.09823
-0.01023	2.48446	0.468	1.02	1.13779
-0.01023	2.47187	0.482	1.03	1.16898
-0.01023	2.45938	0.498	1.04	1.19122
-0.01023	2.44689	0.5	1.05	1.20408
-0.01023	2.43408	0.478	1.06	1.2073
-0.01023	2.42296	0.448	1.07	1.2008
-0.01023	2.41019	0.44	1.08	1.18463
-0.01023	2.39773	0.478	1.09	1.15906
-0.01023	2.38424	0.492	1.1	1.12446
-0.01023	2.37154	0.46	1.11	1.08141
-0.01023	2.3587	0.44	1.12	1.03059
-0.01023	2.34605	0.47	1.13	0.97281
-0.01023	2.33497	0.51	1.14	0.90901
-0.01023	2.32224	0.5	1.15	0.8402
-0.01023	2.30962	0.452	1.16	0.76748
-0.01023	2.29714	0.418	1.17	0.69196
-0.01023	2.28427	0.436	1.18	0.61481
-0.01023	2.27145	0.518	1.19	0.53721
-0.01023	2.2588	0.582	1.2	0.46031
-0.01023	2.24615	0.568	1.21	0.38523
-0.01023	2.23514	0.546	1.22	0.3131
-0.01023	2.22211	0.518	1.23	0.24501
-0.01023	2.20918	0.468	1.24	0.18215
-0.01023	2.19669	0.484	1.25	0.12615
-0.01023	2.18405	0.528	1.26	0.0803
-0.01023	2.17109	0.534	1.27	0.05411
-0.01023	2.15833	0.506	1.28	0.05955
-0.01023	2.14743	0.504	1.29	0.08161
-0.01023	2.13449	0.536	1.3	0.10427
-0.01023	2.12176	0.54	1.31	0.12278
-0.01023	2.10935	0.51	1.32	0.13595
-0.01023	2.0965	0.48	1.33	0.14362
-0.01023	2.08394	0.452	1.34	0.14603
-0.01023	2.07126	0.432	1.35	0.14363
-0.01023	2.05863	0.428	1.36	0.13705
-0.01023	2.04749	0.428	1.37	0.12702
-0.01023	2.03484	0.418	1.38	0.1144
-0.01023	2.02185	0.394	1.39	0.10017
-0.01023	2.00891	0.364	1.4	0.08553
-0.01023	1.99624	0.364	1.41	0.07198
-0.01023	1.98356	0.388	1.42	0.06142
-0.01023	1.97086	0.444	1.43	0.05589
-0.01023	1.95976	0.488	1.44	0.05626
-0.01023	1.94702	0.474	1.45	0.06122
-0.01023	1.93416	0.448	1.46	0.06832
-0.01023	1.92165	0.432	1.47	0.07552
-0.01023	1.90895	0.444	1.48	0.08148
-0.01023	1.89626	0.484	1.49	0.0854
-0.01023	1.88364	0.528	1.5	0.08683
-0.01023	1.87083	0.558	1.51	0.08558
-0.01023	1.85973	0.536	1.52	0.08159
-0.01023	1.84705	0.498	1.53	0.07494
-0.01023	1.83424	0.474	1.54	0.06582
-0.01023	1.8216	0.474	1.55	0.05453
-0.01023	1.80888	0.482	1.56	0.04145
-0.01023	1.79645	0.454	1.57	0.02721
-0.01023	1.78364	0.448	1.58	0.01365
-0.01023	1.77232	0.466	1.59	0.01264
-0.01023	1.75967	0.486	1.6	0.02667
-0.01023	1.74718	0.516	1.61	0.04281
-0.01023	1.73441	0.522	1.62	0.05883
-0.01023	1.72173	0.482	1.63	0.07404
-0.01023	1.7088	0.466	1.64	0.08803
-0.01023	1.69612	0.466	1.65	0.10045
-0.01023	1.68335	0.492	1.66	0.11104
-0.01023	1.67196	0.52	1.67	0.11959
-0.01023	1.65925	0.522	1.68	0.12597
-0.01023	1.64673	0.512	1.69	0.13011
-0.01023	1.63403	0.508	1.7	0.132
-0.01023	1.62122	0.504	1.71	0.13168
-0.01023	1.60844	0.508	1.72	0.12926
-0.01023	1.5959	0.504	1.73	0.12491
-0.01023	1.58468	0.474	1.74	0.11883
-0.01023	1.57196	0.458	1.75	0.11126
-0.01023	1.55916	0.43	1.76	0.10249
-0.01023	1.54645	0.41	1.77	0.09281
-0.01023	1.53408	0.41	1.78	0.08253
-0.01023	1.52137	0.408	1.79	0.072
-0.01023	1.50847	0.408	1.8	0.06155
-0.01023	1.49572	0.422	1.81	0.05151
-0.01023	1.48445	0.47	1.82	0.04221
-0.01023	1.47145	0.458	1.83	0.03402
-0.01023	1.45889	0.43	1.84	0.02725
-0.01023	1.44642	0.392	1.85	0.0222
-0.01023	1.43381	0.358	1.86	0.01894
-0.01023	1.42095	0.392	1.87	0.01716
-0.01023	1.4085	0.452	1.88	0.01616
-0.01023	1.39718	0.514	1.89	0.01523
-0.01023	1.38449	0.54	1.9	0.01385
-0.01023	1.37179	0.518	1.91	0.01177
-0.01023	1.35901	0.47	1.92	0.00895
-0.01023	1.34643	0.468	1.93	0.00568
-0.01023	1.33384	0.458	1.94	0.00376
-0.01023	1.32087	0.462	1.95	0.00668
-0.01023	1.30816	0.464	1.96	0.01178
-0.01023	1.29683	0.426	1.97	0.01747
-0.01023	1.2842	0.412	1.98	0.02332
-0.01023	1.27151	0.424	1.99	0.02909
-0.01023	1.25887	0.444	2	0.03455
-0.01023	1.24632	0.446	2.01	0.03955
-0.01023	1.23358	0.41	2.02	0.04393
-0.01023	1.22099	0.374	2.03	0.04756
-0.01023	1.20992	0.35	2.04	0.05035
-0.01023	1.19717	0.346	2.05	0.05221
-0.01023	1.18426	0.368	2.06	0.05313
-0.01023	1.17151	0.44	2.07	0.05309
-0.01023	1.15883	0.532	2.08	0.05211
-0.01023	1.14607	0.53	2.09	0.05027
-0.01023	1.13343	0.506	2.1	0.04763
-0.01023	1.12083	0.502	2.11	0.04431
-0.01023	1.10969	0.492	2.12	0.04044
-0.01023	1.09713	0.488	2.13	0.03619
-0.01023	1.08438	0.504	2.14	0.03172
-0.01023	1.07186	0.512	2.15	0.02725
-0.01023	1.05914	0.54	2.16	0.02302
-0.01023	1.04617	0.556	2.17	0.0193
-0.01023	1.03362	0.55	2.18	0.0164
-0.01023	1.02244	0.518	2.19	0.01462
-0.01023	1.00982	0.458	2.2	0.01401
-0.01023	0.99706	0.462	2.21	0.01434
-0.01023	0.98456	0.474	2.22	0.01516
-0.01023	0.97148	0.502	2.23	0.01609
-0.01023	0.95883	0.516	2.24	0.01692
-0.01023	0.94626	0.536	2.25	0.01757
-0.01023	0.93355	0.54	2.26	0.01808
-0.01023	0.92215	0.524	2.27	0.01861
-0.01023	0.90958	0.484	2.28	0.01933
-0.01023	0.89684	0.484	2.29	0.02048
-0.01023	0.88436	0.506	2.3	0.02219
-0.01023	0.87164	0.544	2.31	0.02452
-0.01023	0.8589	0.584	2.32	0.02742
-0.01023	0.8463	0.566	2.33	0.03076
-0.01023	0.83523	0.516	2.34	0.03439
-0.01023	0.82245	0.48	2.35	0.03813
-0.01023	0.80956	0.486	2.36	0.04182
-0.01023	0.7969	0.49	2.37	0.04532
-0.01023	0.78425	0.486	2.38	0.04849
-0.01023	0.77139	0.474	2.39	0.05124
-0.01023	0.75872	0.466	2.4	0.05347
-0.01023	0.74615	0.492	2.41	0.0551
-0.01023	0.73488	0.518	2.42	0.0561
-0.01023	0.72222	0.506	2.43	0.05643
-0.01023	0.70951	0.492	2.44	0.05608
-0.01023	0.69684	0.49	2.45	0.05506
-0.01023	0.6841	0.502	2.46	0.05339
-0.01023	0.67136	0.514	2.47	0.05111
-0.01023	0.65857	0.516	2.48	0.04828
-0.01023	0.64754	0.48	2.49	0.04494
-0.01023	0.63504	0.444	2.5	0.04118
-0.01023	0.62216	0.452	2.51	0.03707
-0.01023	0.60917	0.466	2.52	0.03269
-0.01023	0.59654	0.46	2.53	0.02813
-0.01023	0.58397	0.488	2.54	0.02348
-0.01023	0.57116	0.526	2.55	0.01885
-0.01023	0.55848	0.544	2.56	0.01444
-0.01023	0.54767	0.536	2.57	0.0106
-0.01023	0.53495	0.488	2.58	0.00818
-0.01023	0.52224	0.436	2.59	0.0084
-0.01023	0.50957	0.452	2.6	0.01097
-0.01023	0.49683	0.47	2.61	0.01458
-0.01023	0.48404	0.48	2.62	0.01852
-0.01023	0.47131	0.48	2.63	0.02251
-0.01023	0.46004	0.494	2.64	0.02642
-0.01023	0.44745	0.478	2.65	0.0302
-0.01023	0.43477	0.452	2.66	0.03379
-0.01023	0.42207	0.474	2.67	0.03715
-0.01023	0.40945	0.52	2.68	0.04025
-0.01023	0.39645	0.542	2.69	0.04306
-0.01023	0.38387	0.546	2.7	0.04553
-0.01023	0.3711	0.536	2.71	0.04765
-0.01023	0.35999	0.512	2.72	0.04936
-0.01023	0.34705	0.482	2.73	0.05066
-0.01023	0.33401	0.472	2.74	0.0515
-0.01023	0.32151	0.486	2.75	0.05189
-0.01023	0.309	0.514	2.76	0.05181
-0.01023	0.29606	0.53	2.77	0.05127
-0.01023	0.28335	0.55	2.78	0.05027
-0.01023	0.27206	0.562	2.79	0.04884
-0.01023	0.25948	0.524	2.8	0.04701
-0.01023	0.24689	0.468	2.81	0.04482
-0.01023	0.23417	0.452	2.82	0.04233
-0.01023	0.22159	0.458	2.83	0.03958
-0.01023	0.20878	0.484	2.84	0.03666
-0.01023	0.19627	0.508	2.85	0.03362
-0.01023	0.18364	0.48	2.86	0.03055
-0.01023	0.17247	0.418	2.87	0.02752
-0.01023	0.15981	0.392	2.88	0.0246
-0.01023	0.14715	0.406	2.89	0.02188
-0.01023	0.13434	0.438	2.9	0.01943
-0.01023	0.12172	0.466	2.91	0.01732
-0.01023	0.10879	0.482	2.92	0.01562
-0.01023	0.09621	0.512	2.93	0.01438
-0.01023	0.08491	0.522	2.94	0.01364
-0.01023	0.0722	0.474	2.95	0.01342
-0.01023	0.05939	0.432	2.96	0.01368
-0.01023	0.04675	0.452	2.97	0.01439
-0.01023	0.03369	0.49	2.98	0.01552
-0.01023	0.02142	0.514	2.99	0.017
-0.01023	0.00875	0.512	3	0.01881
-0.01023	-0.00217	0.508
-0.01023	-0.00896	0.518
-0.01023	-0.02166	0.54
-0.01023	-0.03433	0.528
-0.01023	-0.04748	0.482
-0.01023	-0.05999	0.428
-0.01023	-0.07265	0.39
-0.01023	-0.08539	0.37
-0.01023	-0.09668	0.376
-0.01023	-0.10939	0.374
-0.01023	-0.12218	0.358
-0.01023	-0.13493	0.4
-0.01023	-0.14731	0.448
-0.01023	-0.15979	0.426
-0.01023	-0.17264	0.392
-0.01023	-0.18543	0.376
-0.01023	-0.19641	0.362
-0.01023	-0.209	0.378
-0.01023	-0.22168	0.408
-0.01023	-0.2346	0.444
-0.01023	-0.24731	0.408
-0.01023	-0.2599	0.39
-0.01023	-0.27256	0.41
-0.01023	-0.28367	0.404
-0.01023	-0.29663	0.36
-0.01023	-0.3092	0.368
-0.01023	-0.32195	0.418
-0.01023	-0.33473	0.46
-0.01023	-0.34754	0.476
-0.01023	-0.36017	0.472
-0.01023	-0.37301	0.49
-0.01023	-0.38416	0.5
-0.01023	-0.39692	0.5
-0.01023	-0.40954	0.486
-0.01023	-0.42236	0.474
-0.01023	-0.43496	0.468
-0.01023	-0.44761	0.452
-0.01023	-0.46028	0.448
-0.01023	-0.47148	0.458
-0.01023	-0.48418	0.474
-0.01023	-0.4969	0.494
-0.01023	-0.5096	0.518
-0.01023	-0.52238	0.524
-0.01023	-0.53524	0.534
-0.01023	-0.54807	0.586
-0.01023	-0.56063	0.586
-0.01023	-0.57183	0.57
-0.01023	-0.58461	0.52
-0.01023	-0.59726	0.492
-0.01023	-0.61017	0.504
-0.01023	-0.62295	0.518
-0.01023	-0.63555	0.51
-0.01023	-0.64833	0.486
-0.01023	-0.65949	0.47
-0.01023	-0.67206	0.494
-0.01023	-0.68449	0.522
-0.01023	-0.69717	0.51
-0.01023	-0.70972	0.46
-0.01023	-0.72254	0.426
-0.01023	-0.73503	0.438
-0.01023	-0.74765	0.464
-0.01023	-0.75887	0.492
-0.01023	-0.77181	0.506
-0.01023	-0.7843	0.48
-0.01023	-0.79707	0.466
-0.01023	-0.80992	0.468
-0.01023	-0.82286	0.48
-0.01023	-0.83563	0.472
-0.01023	-0.84684	0.448
-0.01023	-0.85953	0.45
-0.01023	-0.87208	0.454
-0.01023	-0.88426	0.468
-0.01023	-0.89717	0.488
-0.01023	-0.91001	0.504
-0.01023	-0.92269	0.486
-0.01023	-0.93537	0.468
-0.01023	-0.94651	0.456
-0.01023	-0.95944	0.48
-0.01023	-0.97216	0.554
-0.01023	-0.98485	0.568
-0.01023	-0.99767	0.53
-0.01023	-1.01022	0.49
-0.01023	-1.02288	0.44
-0.01023	-1.03398	0.432
-0.01023	-1.04669	0.484
-0.01023	-1.0593	0.556
-0.01023	-1.07214	0.614
-0.01023	-1.08479	0.618
-0.01023	-1.09761	0.568
-0.01023	-1.11029	0.548
-0.01023	-1.12307	0.53
-0.01023	-1.13436	0.53
-0.01023	-1.14716	0.56
-0.01023	-1.15983	0.556
-0.01023	-1.17232	0.526
-0.01023	-1.18509	0.504
-0.01023	-1.19788	0.47
-0.01023	-1.21016	0.428
-0.01023	-1.2213	0.386
-0.01023	-1.23399	0.36
-0.01023	-1.24693	0.388
-0.01023	-1.25973	0.458
-0.01023	-1.27221	0.49
-0.01023	-1.28513	0.538
-0.01023	-1.29784	0.57
-0.01023	-1.31057	0.594
-0.01023	-1.32169	0.6
-0.01023	-1.33446	0.602
-0.01023	-1.3473	0.614
-0.01023	-1.35998	0.616
-0.01023	-1.37275	0.6
-0.01023	-1.38526	0.576
-0.01023	-1.39783	0.57
-0.01023	-1.40892	0.53
-0.01023	-1.42156	0.444
-0.01023	-1.43418	0.41
-0.01023	-1.44696	0.44
-0.01023	-1.45987	0.458
-0.01023	-1.47242	0.434
-0.01023	-1.48529	0.432
-0.01023	-1.49799	0.446
-0.01023	-1.5091	0.466
-0.01023	-1.52194	0.496
-0.01023	-1.53479	0.498
-0.01023	-1.54757	0.466
-0.01023	-1.56011	0.452
-0.01023	-1.57271	0.424
-0.01023	-1.58526	0.396
-0.01023	-1.59645	0.406
-0.01023	-1.60922	0.4
-0.01023	-1.62204	0.4
-0.01023	-1.6346	0.456
-0.01023	-1.64743	0.504
-0.01023	-1.6602	0.526
-0.01023	-1.67271	0.506
-0.01023	-1.68555	0.472
-0.01023	-1.69679	0.464
-0.01023	-1.70928	0.488
-0.01023	-1.72193	0.506
-0.01023	-1.73491	0.486
-0.01023	-1.74762	0.466
-0.01023	-1.76024	0.438
-0.01023	-1.77301	0.434
-0.01023	-1.78394	0.426
-0.01023	-1.79654	0.424
-0.01023	-1.8093	0.438
-0.01023	-1.82204	0.408
-0.01023	-1.83478	0.416
-0.01023	-1.84767	0.432
-0.01023	-1.86023	0.458
-0.01023	-1.87299	0.502
-0.01023	-1.88413	0.53
-0.01023	-1.89696	0.524
-0.01023	-1.90942	0.506
-0.01023	-1.92218	0.478
-0.01023	-1.93475	0.448
-0.01023	-1.94748	0.432
-0.01023	-1.96014	0.446
-0.01023	-1.97296	0.454
-0.01023	-1.98414	0.462
-0.01023	-1.99691	0.448
-0.01023	-2.00975	0.458
-0.01023	-2.02222	0.48
-0.01023	-2.03483	0.51
-0.01023	-2.0475	0.522
-0.01023	-2.06041	0.526
-0.01023	-2.07162	0.548
-0.01023	-2.08434	0.544
-0.01023	-2.09701	0.51
-0.01023	-2.10963	0.514
-0.01023	-2.12259	0.542
-0.01023	-2.13549	0.526
-0.01023	-2.14833	0.5
-0.01023	-2.16112	0.484
-0.01023	-2.17212	0.478
-0.01023	-2.18477	0.474
-0.01023	-2.1972	0.48
-0.01023	-2.21025	0.5
-0.01023	-2.22287	0.492
-0.01023	-2.23573	0.476
-0.01023	-2.24809	0.486
-0.01023	-2.25903	0.506
-0.01023	-2.27204	0.538
-0.01023	-2.28468	0.572
-0.01023	-2.29729	0.604
-0.01023	-2.31011	0.61
-0.01023	-2.32272	0.578
-0.01023	-2.3354	0.556
-0.01023	-2.34856	0.536
-0.01023	-2.3596	0.516
-0.01023	-2.37232	0.492
-0.01023	-2.38507	0.492
-0.01023	-2.39761	0.542
-0.01023	-2.41037	0.532
-0.01023	-2.42306	0.484
-0.01023	-2.43572	0.46
-0.01023	-2.44691	0.448
-0.01023	-2.45973	0.454
-0.01023	-2.47259	0.444
-0.01023	-2.4852	0.394
-0.01023	-2.49802	0.326
-0.01013	2.49724	0.464
-0.01013	2.48444	0.48
-0.01013	2.47196	0.464
-0.01013	2.45945	0.456
-0.01013	2.44655	0.48
-0.01013	2.43399	0.512
-0.01013	2.42266	0.514
-0.01013	2.40993	0.51
-0.01013	2.39718	0.496
-0.01013	2.38445	0.514
-0.01013	2.37157	0.564
-0.01013	2.35877	0.558
-0.01013	2.34611	0.524
-0.01013	2.33508	0.472
-0.01013	2.32239	0.458
-0.01013	2.30974	0.488
-0.01013	2.29693	0.534
-0.01013	2.28448	0.546
-0.01013	2.27162	0.512
-0.01013	2.25917	0.484
-0.01013	2.24628	0.492
-0.01013	2.23494	0.476
-0.01013	2.22212	0.446
-0.01013	2.20937	0.44
-0.01013	2.19651	0.472
-0.01013	2.18386	0.488
-0.01013	2.17123	0.516
-0.01013	2.1586	0.544
-0.01013	2.14749	0.516
-0.01013	2.1346	0.48
-0.01013	2.12202	0.472
-0.01013	2.10938	0.476
-0.01013	2.09654	0.498
-0.01013	2.084	0.48
-0.01013	2.07114	0.462
-0.01013	2.0583	0.488
-0.01013	2.04702	0.526
-0.01013	2.03464	0.538
-0.01013	2.02183	0.544
-0.01013	2.00884	0.55
-0.01013	1.99632	0.568
-0.01013	1.98346	0.536
-0.01013	1.97081	0.492
-0.01013	1.95988	0.496
-0.01013	1.94704	0.482
-0.01013	1.93465	0.486
-0.01013	1.92183	0.48
-0.01013	1.90891	0.456
-0.01013	1.89622	0.45
-0.01013	1.88352	0.47
-0.01013	1.8709	0.498
-0.01013	1.85975	0.508
-0.01013	1.84722	0.488
-0.01013	1.83443	0.476
-0.01013	1.82167	0.486
-0.01013	1.80893	0.496
-0.01013	1.79603	0.474
-0.01013	1.78315	0.456
-0.01013	1.77222	0.47
-0.01013	1.75972	0.486
-0.01013	1.747	0.504
-0.01013	1.73441	0.514
-0.01013	1.72153	0.504
-0.01013	1.70905	0.488
-0.01013	1.69608	0.466
-0.01013	1.68328	0.462
-0.01013	1.67208	0.476
-0.01013	1.65925	0.48
-0.01013	1.64661	0.48
-0.01013	1.63398	0.448
-0.01013	1.62136	0.432
-0.01013	1.60863	0.422
-0.01013	1.59592	0.436
-0.01013	1.58484	0.474
-0.01013	1.5719	0.504
-0.01013	1.55928	0.51
-0.01013	1.54655	0.514
-0.01013	1.53405	0.536
-0.01013	1.52123	0.544
-0.01013	1.5085	0.506
-0.01013	1.49563	0.472
-0.01013	1.48476	0.43
-0.01013	1.47224	0.416
-0.01013	1.45944	0.42
-0.01013	1.44644	0.442
-0.01013	1.43389	0.464
-0.01013	1.42108	0.462
-0.01013	1.40828	0.482
-0.01013	1.39725	0.52
-0.01013	1.38435	0.522
-0.01013	1.37187	0.488
-0.01013	1.35901	0.458
-0.01013	1.34629	0.444
-0.01013	1.33346	0.408
-0.01013	1.32078	0.376
-0.01013	1.30815	0.408
-0.01013	1.29708	0.472
-0.01013	1.2846	0.528
-0.01013	1.27172	0.554
-0.01013	1.25907	0.554
-0.01013	1.24639	0.55
-0.01013	1.23372	0.568
-0.01013	1.22092	0.558
-0.01013	1.20985	0.526
-0.01013	1.19705	0.516
-0.01013	1.18452	0.51
-0.01013	1.17165	0.48
-0.01013	1.15903	0.468
-0.01013	1.14623	0.472
-0.01013	1.13328	0.504
-0.01013	1.12054	0.558
-0.01013	1.10955	0.576
-0.01013	1.09689	0.576
-0.01013	1.08422	0.55
-0.01013	1.07157	0.482
-0.01013	1.05873	0.442
-0.01013	1.04611	0.452
-0.01013	1.03348	0.452
-0.01013	1.02234	0.454
-0.01013	1.00944	0.456
-0.01013	0.99677	0.5
-0.01013	0.984	0.488
-0.01013	0.97096	0.446
-0.01013	0.95842	0.432
-0.01013	0.94574	0.462
-0.01013	0.93301	0.508
-0.01013	0.92194	0.544
-0.01013	0.9091	0.536
-0.01013	0.89648	0.52
-0.01013	0.88379	0.504
-0.01013	0.87079	0.492
-0.01013	0.85805	0.458
-0.01013	0.84502	0.45
-0.01013	0.83405	0.452
-0.01013	0.82166	0.47
-0.01013	0.80874	0.462
-0.01013	0.79618	0.446
-0.01013	0.78334	0.474
-0.01013	0.77053	0.5
-0.01013	0.75772	0.522
-0.01013	0.74498	0.536
-0.01013	0.7341	0.522
-0.01013	0.72149	0.476
-0.01013	0.70898	0.45
-0.01013	0.69638	0.48
-0.01013	0.68377	0.524
-0.01013	0.67111	0.54
-0.01013	0.6584	0.534
-0.01013	0.64734	0.526
-0.01013	0.63465	0.508
-0.01013	0.62197	0.482
-0.01013	0.60924	0.48
-0.01013	0.59649	0.51
-0.01013	0.58381	0.558
-0.01013	0.57107	0.552
-0.01013	0.55827	0.526
-0.01013	0.54707	0.49
-0.01013	0.53444	0.506
-0.01013	0.52171	0.542
-0.01013	0.50899	0.528
-0.01013	0.49632	0.536
-0.01013	0.48369	0.55
-0.01013	0.47091	0.538
-0.01013	0.45977	0.506
-0.01013	0.44723	0.498
-0.01013	0.43461	0.502
-0.01013	0.42169	0.518
-0.01013	0.40923	0.524
-0.01013	0.39623	0.52
-0.01013	0.38336	0.504
-0.01013	0.37068	0.492
-0.01013	0.35975	0.51
-0.01013	0.34708	0.564
-0.01013	0.33404	0.61
-0.01013	0.32105	0.588
-0.01013	0.30831	0.51
-0.01013	0.29553	0.46
-0.01013	0.28284	0.474
-0.01013	0.27199	0.482
-0.01013	0.25936	0.496
-0.01013	0.2466	0.522
-0.01013	0.23369	0.532
-0.01013	0.22097	0.532
-0.01013	0.20828	0.536
-0.01013	0.19596	0.536
-0.01013	0.18318	0.556
-0.01013	0.17227	0.576
-0.01013	0.15935	0.552
-0.01013	0.14647	0.47
-0.01013	0.13373	0.412
-0.01013	0.12108	0.422
-0.01013	0.10847	0.446
-0.01013	0.09596	0.472
-0.01013	0.08477	0.468
-0.01013	0.07209	0.44
-0.01013	0.0595	0.414
-0.01013	0.04665	0.39
-0.01013	0.03368	0.368
-0.01013	0.02095	0.392
-0.01013	0.00848	0.452
-0.01013	-0.00254	0.472
-0.01013	-0.00919	0.48
-0.01013	-0.02199	0.466
-0.01013	-0.0345	0.446
-0.01013	-0.04752	0.372
-0.01013	-0.05996	0.322
-0.01013	-0.07281	0.312
-0.01013	-0.08566	0.338
-0.01013	-0.09676	0.372
-0.01013	-0.10953	0.426
-0.01013	-0.12221	0.49
-0.01013	-0.13514	0.596
-0.01013	-0.14769	0.646
-0.01013	-0.1605	0.606
-0.01013	-0.17306	0.548
-0.01013	-0.18576	0.482
-0.01013	-0.19656	0.442
-0.01013	-0.20925	0.414
-0.01013	-0.22199	0.414
-0.01013	-0.23447	0.438
-0.01013	-0.24738	0.448
-0.01013	-0.26002	0.464
-0.01013	-0.27276	0.504
-0.01013	-0.28397	0.528
-0.01013	-0.29651	0.528
-0.01013	-0.30936	0.508
-0.01013	-0.32204	0.506
-0.01013	-0.33474	0.518
-0.01013	-0.3477	0.52
-0.01013	-0.36036	0.514
-0.01013	-0.37305	0.504
-0.01013	-0.38428	0.458
-0.01013	-0.39709	0.408
-0.01013	-0.40978	0.418
-0.01013	-0.42249	0.462
-0.01013	-0.43521	0.514
-0.01013	-0.44785	0.566
-0.01013	-0.46055	0.62
-0.01013	-0.47164	0.638
-0.01013	-0.48432	0.596
-0.01013	-0.49689	0.548
-0.01013	-0.50936	0.508
-0.01013	-0.52213	0.488
-0.01013	-0.53475	0.478
-0.01013	-0.5477	0.464
-0.01013	-0.56038	0.45
-0.01013	-0.57161	0.444
-0.01013	-0.5845	0.434
-0.01013	-0.59719	0.426
-0.01013	-0.60968	0.452
-0.01013	-0.62222	0.47
-0.01013	-0.63489	0.484
-0.01013	-0.6478	0.5
-0.01013	-0.65905	0.512
-0.01013	-0.67189	0.52
-0.01013	-0.68446	0.522
-0.01013	-0.69716	0.508
-0.01013	-0.70994	0.498
-0.01013	-0.72273	0.528
-0.01013	-0.73554	0.554
-0.01013	-0.74829	0.568
-0.01013	-0.75946	0.564
-0.01013	-0.77245	0.546
-0.01013	-0.78496	0.512
-0.01013	-0.79754	0.494
-0.01013	-0.81025	0.49
-0.01013	-0.82307	0.484
-0.01013	-0.83574	0.458
-0.01013	-0.84681	0.434
-0.01013	-0.85922	0.474
-0.01013	-0.87199	0.512
-0.01013	-0.88443	0.55
-0.01013	-0.89724	0.548
-0.01013	-0.90974	0.516
-0.01013	-0.92271	0.442
-0.01013	-0.93543	0.396
-0.01013	-0.94683	0.402
-0.01013	-0.95957	0.44
-0.01013	-0.97211	0.47
-0.01013	-0.98464	0.446
-0.01013	-0.99727	0.416
-0.01013	-1.0101	0.384
-0.01013	-1.0226	0.414
-0.01013	-1.0337	0.476
-0.01013	-1.04644	0.494
-0.01013	-1.05914	0.522
-0.01013	-1.07196	0.55
-0.01013	-1.08473	0.546
-0.01013	-1.09745	0.516
-0.01013	-1.11022	0.482
-0.01013	-1.12298	0.46
-0.01013	-1.13408	0.466
-0.01013	-1.14681	0.444
-0.01013	-1.15942	0.426
-0.01013	-1.17199	0.452
-0.01013	-1.1847	0.486
-0.01013	-1.19753	0.468
-0.01013	-1.21001	0.428
-0.01013	-1.22124	0.446
-0.01013	-1.23416	0.472
-0.01013	-1.24707	0.484
-0.01013	-1.2598	0.496
-0.01013	-1.27263	0.47
-0.01013	-1.28523	0.454
-0.01013	-1.29809	0.466
-0.01013	-1.3106	0.5
-0.01013	-1.32178	0.556
-0.01013	-1.33444	0.598
-0.01013	-1.3473	0.618
-0.01013	-1.35994	0.568
-0.01013	-1.37272	0.516
-0.01013	-1.3855	0.462
-0.01013	-1.39822	0.476
-0.01013	-1.4091	0.52
-0.01013	-1.42175	0.526
-0.01013	-1.43462	0.532
-0.01013	-1.44738	0.544
-0.01013	-1.46004	0.55
-0.01013	-1.47287	0.522
-0.01013	-1.48552	0.478
-0.01013	-1.49817	0.468
-0.01013	-1.5092	0.428
-0.01013	-1.5219	0.402
-0.01013	-1.53455	0.404
-0.01013	-1.54713	0.444
-0.01013	-1.55985	0.474
-0.01013	-1.57262	0.5
-0.01013	-1.58541	0.524
-0.01013	-1.59648	0.542
-0.01013	-1.60908	0.52
-0.01013	-1.62191	0.5
-0.01013	-1.63457	0.538
-0.01013	-1.64749	0.512
-0.01013	-1.66016	0.444
-0.01013	-1.67314	0.414
-0.01013	-1.68582	0.442
-0.01013	-1.69687	0.484
-0.01013	-1.7097	0.532
-0.01013	-1.72235	0.572
-0.01013	-1.73496	0.562
-0.01013	-1.74781	0.544
-0.01013	-1.76055	0.522
-0.01013	-1.77338	0.468
-0.01013	-1.78432	0.452
-0.01013	-1.7969	0.474
-0.01013	-1.80951	0.5
-0.01013	-1.82237	0.51
-0.01013	-1.83505	0.534
-0.01013	-1.84767	0.54
-0.01013	-1.86032	0.524
-0.01013	-1.87309	0.506
-0.01013	-1.88422	0.498
-0.01013	-1.89712	0.52
-0.01013	-1.90989	0.532
-0.01013	-1.92274	0.524
-0.01013	-1.9355	0.518
-0.01013	-1.94814	0.52
-0.01013	-1.96073	0.488
-0.01013	-1.97348	0.458
-0.01013	-1.98439	0.468
-0.01013	-1.99717	0.45
-0.01013	-2.00991	0.434
-0.01013	-2.0224	0.49
-0.01013	-2.03535	0.548
-0.01013	-2.04823	0.588
-0.01013	-2.0608	0.582
-0.01013	-2.07199	0.54
-0.01013	-2.08467	0.492
-0.01013	-2.09734	0.452
-0.01013	-2.11006	0.452
-0.01013	-2.12255	0.504
-0.01013	-2.13536	0.552
-0.01013	-2.14827	0.55
-0.01013	-2.16086	0.53
-0.01013	-2.17201	0.514
-0.01013	-2.18466	0.51
-0.01013	-2.19726	0.512
-0.01013	-2.2102	0.526
-0.01013	-2.2231	0.57
-0.01013	-2.23567	0.58
-0.01013	-2.24856	0.54
-0.01013	-2.25986	0.52
-0.01013	-2.27233	0.504
-0.01013	-2.28517	0.51
-0.01013	-2.29785	0.496
-0.01013	-2.31046	0.452
-0.01013	-2.32316	0.416
-0.01013	-2.33595	0.42
-0.01013	-2.34844	0.464
-0.01013	-2.35979	0.488
-0.01013	-2.37239	0.482
-0.01013	-2.3851	0.482
-0.01013	-2.39789	0.504
-0.01013	-2.41042	0.5
-0.01013	-2.4232	0.484
-0.01013	-2.43596	0.468
-0.01013	-2.44694	0.462
-0.01013	-2.45957	0.452
-0.01013	-2.4721	0.444
-0.01013	-2.48493	0.418
-0.01013	-2.49754	0.416
-0.01003	2.49681	0.528
-0.01003	2.48402	0.544
-0.01003	2.47127	0.534
-0.01003	2.45859	0.546
-0.01003	2.44593	0.536
-0.01003	2.43336	0.494
-0.01003	2.42229	0.476
-0.01003	2.40949	0.448
-0.01003	2.3971	0.41
-0.01003	2.38439	0.398
-0.01003	2.37172	0.376
-0.01003	2.35898	0.374
-0.01003	2.34622	0.372
-0.01003	2.335	0.37
-0.01003	2.32226	0.374
-0.01003	2.30949	0.382
-0.01003	2.2969	0.376
-0.01003	2.28433	0.402
-0.01003	2.27141	0.44
-0.01003	2.25873	0.44
-0.01003	2.2461	0.46
-0.01003	2.23496	0.474
-0.01003	2.22231	0.446
-0.01003	2.20927	0.438
-0.01003	2.19672	0.492
-0.01003	2.18401	0.576
-0.01003	2.17139	0.604
-0.01003	2.15842	0.544
-0.01003	2.14723	0.52
-0.01003	2.13438	0.528
-0.01003	2.12182	0.566
-0.01003	2.10944	0.55
-0.01003	2.09677	0.504
-0.01003	2.08413	0.458
-0.01003	2.07135	0.452
-0.01003	2.05854	0.484
-0.01003	2.04741	0.5
-0.01003	2.03469	0.484
-0.01003	2.02166	0.456
-0.01003	2.00904	0.438
-0.01003	1.99663	0.406
-0.01003	1.98368	0.368
-0.01003	1.971	0.354
-0.01003	1.95989	0.384
-0.01003	1.94722	0.436
-0.01003	1.93448	0.486
-0.01003	1.92182	0.55
-0.01003	1.90922	0.574
-0.01003	1.89655	0.578
-0.01003	1.88399	0.578
-0.01003	1.87136	0.57
-0.01003	1.86028	0.556
-0.01003	1.84743	0.54
-0.01003	1.83478	0.518
-0.01003	1.8221	0.516
-0.01003	1.8093	0.506
-0.01003	1.79635	0.48
-0.01003	1.78362	0.438
-0.01003	1.77266	0.41
-0.01003	1.76003	0.402
-0.01003	1.74722	0.422
-0.01003	1.73437	0.438
-0.01003	1.72173	0.4
-0.01003	1.70911	0.378
-0.01003	1.69638	0.39
-0.01003	1.68372	0.428
-0.01003	1.67253	0.472
-0.01003	1.65978	0.514
-0.01003	1.64714	0.512
-0.01003	1.63438	0.472
-0.01003	1.62155	0.494
-0.01003	1.60891	0.496
-0.01003	1.59607	0.486
-0.01003	1.5848	0.46
-0.01003	1.57194	0.476
-0.01003	1.55933	0.496
-0.01003	1.54642	0.522
-0.01003	1.53379	0.514
-0.01003	1.521	0.528
-0.01003	1.50834	0.58
-0.01003	1.49557	0.6
-0.01003	1.48467	0.588
-0.01003	1.47167	0.568
-0.01003	1.45902	0.556
-0.01003	1.44628	0.546
-0.01003	1.4338	0.512
-0.01003	1.42095	0.494
-0.01003	1.40834	0.472
-0.01003	1.39698	0.44
-0.01003	1.38432	0.44
-0.01003	1.37168	0.464
-0.01003	1.35905	0.47
-0.01003	1.34643	0.44
-0.01003	1.33377	0.414
-0.01003	1.32107	0.398
-0.01003	1.30828	0.394
-0.01003	1.29747	0.43
-0.01003	1.2846	0.464
-0.01003	1.27214	0.504
-0.01003	1.2593	0.54
-0.01003	1.24672	0.536
-0.01003	1.23421	0.524
-0.01003	1.22139	0.48
-0.01003	1.21013	0.44
-0.01003	1.19723	0.438
-0.01003	1.18439	0.448
-0.01003	1.17167	0.492
-0.01003	1.159	0.522
-0.01003	1.14623	0.488
-0.01003	1.13333	0.46
-0.01003	1.12067	0.438
-0.01003	1.10968	0.464
-0.01003	1.09679	0.46
-0.01003	1.08415	0.436
-0.01003	1.07162	0.432
-0.01003	1.05886	0.506
-0.01003	1.04608	0.558
-0.01003	1.03369	0.53
-0.01003	1.0225	0.5
-0.01003	1.00989	0.498
-0.01003	0.99704	0.524
-0.01003	0.98428	0.54
-0.01003	0.97157	0.552
-0.01003	0.95852	0.536
-0.01003	0.94576	0.51
-0.01003	0.93348	0.498
-0.01003	0.92233	0.458
-0.01003	0.90974	0.436
-0.01003	0.89692	0.45
-0.01003	0.88426	0.492
-0.01003	0.87163	0.526
-0.01003	0.85875	0.514
-0.01003	0.84593	0.464
-0.01003	0.83478	0.398
-0.01003	0.82212	0.366
-0.01003	0.80939	0.394
-0.01003	0.79655	0.438
-0.01003	0.7838	0.45
-0.01003	0.77122	0.466
-0.01003	0.75851	0.496
-0.01003	0.74599	0.51
-0.01003	0.7346	0.514
-0.01003	0.72222	0.484
-0.01003	0.70969	0.468
-0.01003	0.69704	0.454
-0.01003	0.68422	0.462
-0.01003	0.6714	0.492
-0.01003	0.65871	0.46
-0.01003	0.64764	0.416
-0.01003	0.63505	0.414
-0.01003	0.62235	0.424
-0.01003	0.60951	0.452
-0.01003	0.59682	0.494
-0.01003	0.58418	0.492
-0.01003	0.57145	0.468
-0.01003	0.55881	0.456
-0.01003	0.54753	0.464
-0.01003	0.53472	0.496
-0.01003	0.522	0.512
-0.01003	0.50925	0.496
-0.01003	0.49648	0.502
-0.01003	0.48385	0.53
-0.01003	0.47091	0.518
-0.01003	0.45986	0.5
-0.01003	0.44708	0.512
-0.01003	0.43445	0.512
-0.01003	0.422	0.476
-0.01003	0.40928	0.454
-0.01003	0.3965	0.466
-0.01003	0.38367	0.472
-0.01003	0.37116	0.494
-0.01003	0.35988	0.532
-0.01003	0.34722	0.518
-0.01003	0.33436	0.462
-0.01003	0.32148	0.456
-0.01003	0.30867	0.476
-0.01003	0.2957	0.492
-0.01003	0.2828	0.462
-0.01003	0.27162	0.44
-0.01003	0.25914	0.46
-0.01003	0.24636	0.504
-0.01003	0.23376	0.496
-0.01003	0.22128	0.522
-0.01003	0.20871	0.548
-0.01003	0.19602	0.546
-0.01003	0.18333	0.554
-0.01003	0.17229	0.574
-0.01003	0.15969	0.578
-0.01003	0.14679	0.548
-0.01003	0.13399	0.494
-0.01003	0.12149	0.448
-0.01003	0.10862	0.424
-0.01003	0.09587	0.41
-0.01003	0.08467	0.432
-0.01003	0.07205	0.466
-0.01003	0.05934	0.488
-0.01003	0.0466	0.524
-0.01003	0.03383	0.536
-0.01003	0.02121	0.5
-0.01003	0.00869	0.464
-0.01003	-0.00237	0.47
-0.01003	-0.0096	0.518
-0.01003	-0.02213	0.536
-0.01003	-0.03487	0.538
-0.01003	-0.04766	0.518
-0.01003	-0.06032	0.52
-0.01003	-0.07316	0.51
-0.01003	-0.08579	0.518
-0.01003	-0.09683	0.506
-0.01003	-0.10953	0.476
-0.01003	-0.12205	0.438
-0.01003	-0.13506	0.434
-0.01003	-0.14777	0.484
-0.01003	-0.16032	0.522
-0.01003	-0.17283	0.5
-0.01003	-0.18569	0.462
-0.01003	-0.19679	0.462
-0.01003	-0.2094	0.464
-0.01003	-0.22217	0.48
-0.01003	-0.23484	0.508
-0.01003	-0.24747	0.518
-0.01003	-0.26014	0.546
-0.01003	-0.27281	0.552
-0.01003	-0.28393	0.526
-0.01003	-0.29668	0.49
-0.01003	-0.30936	0.48
-0.01003	-0.32223	0.48
-0.01003	-0.33463	0.498
-0.01003	-0.34759	0.516
-0.01003	-0.36023	0.524
-0.01003	-0.37299	0.494
-0.01003	-0.38424	0.466
-0.01003	-0.39694	0.476
-0.01003	-0.4096	0.494
-0.01003	-0.42247	0.508
-0.01003	-0.43534	0.494
-0.01003	-0.44806	0.496
-0.01003	-0.46055	0.51
-0.01003	-0.47188	0.53
-0.01003	-0.48431	0.518
-0.01003	-0.49707	0.516
-0.01003	-0.50958	0.48
-0.01003	-0.52231	0.45
-0.01003	-0.535	0.458
-0.01003	-0.54798	0.49
-0.01003	-0.56067	0.51
-0.01003	-0.5718	0.512
-0.01003	-0.58439	0.512
-0.01003	-0.59718	0.512
-0.01003	-0.60982	0.486
-0.01003	-0.62253	0.448
-0.01003	-0.63525	0.428
-0.01003	-0.64777	0.436
-0.01003	-0.65895	0.424
-0.01003	-0.67169	0.438
-0.01003	-0.68414	0.486
-0.01003	-0.69674	0.522
-0.01003	-0.70971	0.548
-0.01003	-0.72248	0.572
-0.01003	-0.73539	0.57
-0.01003	-0.74811	0.538
-0.01003	-0.75913	0.53
-0.01003	-0.77185	0.518
-0.01003	-0.78422	0.492
-0.01003	-0.79684	0.486
-0.01003	-0.80974	0.466
-0.01003	-0.82246	0.438
-0.01003	-0.83508	0.428
-0.01003	-0.84617	0.424
-0.01003	-0.85882	0.436
-0.01003	-0.87149	0.448
-0.01003	-0.88411	0.438
-0.01003	-0.89688	0.46
-0.01003	-0.90948	0.45
-0.01003	-0.92227	0.432
-0.01003	-0.9351	0.472
-0.01003	-0.94629	0.538
-0.01003	-0.9593	0.578
-0.01003	-0.97215	0.598
-0.01003	-0.98495	0.598
-0.01003	-0.99752	0.596
-0.01003	-1.01048	0.58
-0.01003	-1.02316	0.546
-0.01003	-1.03432	0.516
-0.01003	-1.04678	0.488
-0.01003	-1.05953	0.462
-0.01003	-1.07225	0.438
-0.01003	-1.0849	0.446
-0.01003	-1.09764	0.502
-0.01003	-1.11028	0.538
-0.01003	-1.12313	0.506
-0.01003	-1.13438	0.454
-0.01003	-1.14711	0.388
-0.01003	-1.15955	0.374
-0.01003	-1.1723	0.424
-0.01003	-1.18484	0.48
-0.01003	-1.19763	0.53
-0.01003	-1.21022	0.544
-0.01003	-1.22137	0.562
-0.01003	-1.23418	0.596
-0.01003	-1.24684	0.6
-0.01003	-1.25963	0.56
-0.01003	-1.27229	0.524
-0.01003	-1.28512	0.498
-0.01003	-1.29788	0.482
-0.01003	-1.31055	0.496
-0.01003	-1.32175	0.538
-0.01003	-1.33455	0.558
-0.01003	-1.3473	0.554
-0.01003	-1.36007	0.55
-0.01003	-1.37298	0.52
-0.01003	-1.38557	0.492
-0.01003	-1.39818	0.486
-0.01003	-1.40916	0.504
-0.01003	-1.42183	0.544
-0.01003	-1.43437	0.562
-0.01003	-1.44713	0.554
-0.01003	-1.45993	0.53
-0.01003	-1.47273	0.5
-0.01003	-1.48556	0.49
-0.01003	-1.49798	0.468
-0.01003	-1.50916	0.45
-0.01003	-1.52172	0.454
-0.01003	-1.53452	0.462
-0.01003	-1.5472	0.45
-0.01003	-1.5599	0.47
-0.01003	-1.57274	0.472
-0.01003	-1.5854	0.47
-0.01003	-1.5966	0.542
-0.01003	-1.60923	0.596
-0.01003	-1.62195	0.596
-0.01003	-1.63485	0.566
-0.01003	-1.64757	0.522
-0.01003	-1.66059	0.462
-0.01003	-1.67316	0.442
-0.01003	-1.68602	0.454
-0.01003	-1.69734	0.454
-0.01003	-1.70971	0.448
-0.01003	-1.72232	0.446
-0.01003	-1.73503	0.44
-0.01003	-1.74788	0.454
-0.01003	-1.76052	0.468
-0.01003	-1.77307	0.516
-0.01003	-1.78408	0.574
-0.01003	-1.79677	0.592
-0.01003	-1.80925	0.544
-0.01003	-1.82224	0.514
-0.01003	-1.835	0.502
-0.01003	-1.84768	0.494
-0.01003	-1.86038	0.474
-0.01003	-1.87313	0.444
-0.01003	-1.88432	0.408
-0.01003	-1.89699	0.402
-0.01003	-1.90929	0.438
-0.01003	-1.92207	0.478
-0.01003	-1.93471	0.508
-0.01003	-1.94753	0.494
-0.01003	-1.96033	0.468
-0.01003	-1.97313	0.458
-0.01003	-1.98419	0.462
-0.01003	-1.99709	0.49
-0.01003	-2.00981	0.484
-0.01003	-2.02251	0.452
-0.01003	-2.03535	0.434
-0.01003	-2.04817	0.442
-0.01003	-2.06092	0.458
-0.01003	-2.07209	0.52
-0.01003	-2.0847	0.57
-0.01003	-2.09741	0.552
-0.01003	-2.11029	0.484
-0.01003	-2.12313	0.422
-0.01003	-2.13585	0.388
-0.01003	-2.14813	0.402
-0.01003	-2.16083	0.432
-0.01003	-2.17244	0.446
-0.01003	-2.18496	0.474
-0.01003	-2.19747	0.51
-0.01003	-2.21026	0.54
-0.01003	-2.22333	0.568
-0.01003	-2.23607	0.568
-0.01003	-2.24862	0.554
-0.01003	-2.25942	0.514
-0.01003	-2.27222	0.47
-0.01003	-2.28519	0.432
-0.01003	-2.29766	0.452
-0.01003	-2.31018	0.53
-0.01003	-2.32304	0.572
-0.01003	-2.33566	0.542
-0.01003	-2.3486	0.478
-0.01003	-2.35969	0.414
-0.01003	-2.37256	0.382
-0.01003	-2.38529	0.386
-0.01003	-2.39808	0.424
-0.01003	-2.41079	0.43
-0.01003	-2.42342	0.418
-0.01003	-2.43634	0.418
-0.01003	-2.44722	0.438
-0.01003	-2.45985	0.46
-0.01003	-2.47248	0.474
-0.01003	-2.48523	0.492
-0.01003	-2.49798	0.476
-0.00993	2.49703	0.496
-0.00993	2.4844	0.47
-0.00993	2.47166	0.466
-0.00993	2.45906	0.466
-0.00993	2.4463	0.454
-0.00993	2.43377	0.452
-0.00993	2.42257	0.466
-0.00993	2.40996	0.494
-0.00993	2.39726	0.496
-0.00993	2.38445	0.506
-0.00993	2.37164	0.54
-0.00993	2.35896	0.552
-0.00993	2.34622	0.524
-0.00993	2.33502	0.522
-0.00993	2.32243	0.532
-0.00993	2.30949	0.552
-0.00993	2.29684	0.56
-0.00993	2.28412	0.53
-0.00993	2.27166	0.488
-0.00993	2.25891	0.472
-0.00993	2.2461	0.476
-0.00993	2.23509	0.472
-0.00993	2.22225	0.504
-0.00993	2.20947	0.58
-0.00993	2.19691	0.59
-0.00993	2.18417	0.57
-0.00993	2.17148	0.522
-0.00993	2.15869	0.522
-0.00993	2.14745	0.514
-0.00993	2.1347	0.488
-0.00993	2.1218	0.486
-0.00993	2.10944	0.524
-0.00993	2.09658	0.56
-0.00993	2.08398	0.598
-0.00993	2.07134	0.584
-0.00993	2.05838	0.524
-0.00993	2.04752	0.47
-0.00993	2.03488	0.42
-0.00993	2.02201	0.396
-0.00993	2.00919	0.412
-0.00993	1.99646	0.51
-0.00993	1.98372	0.548
-0.00993	1.97104	0.554
-0.00993	1.95985	0.524
-0.00993	1.94711	0.466
-0.00993	1.93436	0.458
-0.00993	1.9216	0.476
-0.00993	1.90863	0.472
-0.00993	1.89597	0.462
-0.00993	1.88339	0.45
-0.00993	1.87077	0.442
-0.00993	1.85972	0.478
-0.00993	1.8467	0.526
-0.00993	1.83409	0.544
-0.00993	1.82143	0.542
-0.00993	1.80861	0.51
-0.00993	1.79597	0.468
-0.00993	1.78338	0.44
-0.00993	1.77235	0.464
-0.00993	1.75971	0.5
-0.00993	1.74703	0.498
-0.00993	1.73427	0.486
-0.00993	1.72127	0.476
-0.00993	1.70881	0.472
-0.00993	1.69599	0.482
-0.00993	1.68344	0.506
-0.00993	1.67199	0.512
-0.00993	1.65937	0.514
-0.00993	1.64677	0.476
-0.00993	1.63393	0.442
-0.00993	1.62129	0.43
-0.00993	1.60875	0.47
-0.00993	1.59607	0.566
-0.00993	1.58505	0.6
-0.00993	1.57211	0.59
-0.00993	1.55953	0.554
-0.00993	1.54676	0.52
-0.00993	1.53429	0.504
-0.00993	1.5216	0.47
-0.00993	1.50887	0.462
-0.00993	1.49595	0.47
-0.00993	1.48477	0.516
-0.00993	1.47198	0.538
-0.00993	1.45933	0.542
-0.00993	1.44659	0.532
-0.00993	1.43378	0.51
-0.00993	1.42121	0.506
-0.00993	1.40862	0.484
-0.00993	1.39746	0.432
-0.00993	1.38497	0.396
-0.00993	1.37245	0.394
-0.00993	1.35955	0.394
-0.00993	1.34669	0.396
-0.00993	1.33431	0.412
-0.00993	1.32141	0.462
-0.00993	1.30857	0.514
-0.00993	1.29747	0.54
-0.00993	1.28481	0.554
-0.00993	1.27182	0.544
-0.00993	1.2592	0.518
-0.00993	1.2465	0.472
-0.00993	1.2339	0.45
-0.00993	1.22114	0.462
-0.00993	1.20989	0.48
-0.00993	1.19725	0.454
-0.00993	1.18443	0.432
-0.00993	1.1718	0.42
-0.00993	1.15918	0.4
-0.00993	1.14636	0.364
-0.00993	1.13356	0.392
-0.00993	1.12076	0.464
-0.00993	1.10968	0.478
-0.00993	1.097	0.468
-0.00993	1.08416	0.482
-0.00993	1.07161	0.508
-0.00993	1.05873	0.486
-0.00993	1.04601	0.436
-0.00993	1.03348	0.412
-0.00993	1.02238	0.448
-0.00993	1.0096	0.486
-0.00993	0.99697	0.532
-0.00993	0.98436	0.574
-0.00993	0.97162	0.604
-0.00993	0.95861	0.604
-0.00993	0.94594	0.578
-0.00993	0.93319	0.554
-0.00993	0.92194	0.53
-0.00993	0.90923	0.522
-0.00993	0.89658	0.516
-0.00993	0.88402	0.516
-0.00993	0.87147	0.54
-0.00993	0.85864	0.536
-0.00993	0.84605	0.512
-0.00993	0.83464	0.51
-0.00993	0.82205	0.5
-0.00993	0.80981	0.456
-0.00993	0.79674	0.414
-0.00993	0.78407	0.394
-0.00993	0.77144	0.39
-0.00993	0.75878	0.424
-0.00993	0.74589	0.462
-0.00993	0.73472	0.49
-0.00993	0.72243	0.51
-0.00993	0.70957	0.536
-0.00993	0.69663	0.576
-0.00993	0.6841	0.576
-0.00993	0.67154	0.55
-0.00993	0.65863	0.508
-0.00993	0.64739	0.498
-0.00993	0.63474	0.502
-0.00993	0.62201	0.494
-0.00993	0.60926	0.496
-0.00993	0.59656	0.484
-0.00993	0.58396	0.494
-0.00993	0.57113	0.518
-0.00993	0.55844	0.534
-0.00993	0.54736	0.548
-0.00993	0.53478	0.56
-0.00993	0.52187	0.586
-0.00993	0.50924	0.594
-0.00993	0.49649	0.598
-0.00993	0.48376	0.576
-0.00993	0.47112	0.524
-0.00993	0.45994	0.462
-0.00993	0.44736	0.456
-0.00993	0.43457	0.508
-0.00993	0.42182	0.568
-0.00993	0.40908	0.54
-0.00993	0.39644	0.504
-0.00993	0.38359	0.476
-0.00993	0.37099	0.462
-0.00993	0.35979	0.486
-0.00993	0.34728	0.462
-0.00993	0.33431	0.458
-0.00993	0.32164	0.472
-0.00993	0.30857	0.48
-0.00993	0.29597	0.49
-0.00993	0.28324	0.51
-0.00993	0.27202	0.52
-0.00993	0.25942	0.512
-0.00993	0.24675	0.518
-0.00993	0.23406	0.502
-0.00993	0.22112	0.452
-0.00993	0.20838	0.426
-0.00993	0.19567	0.46
-0.00993	0.18289	0.474
-0.00993	0.1718	0.462
-0.00993	0.15901	0.448
-0.00993	0.14635	0.434
-0.00993	0.13381	0.43
-0.00993	0.12116	0.438
-0.00993	0.10838	0.452
-0.00993	0.09575	0.482
-0.00993	0.08478	0.462
-0.00993	0.07184	0.428
-0.00993	0.05913	0.386
-0.00993	0.04631	0.4
-0.00993	0.03349	0.456
-0.00993	0.02087	0.472
-0.00993	0.00818	0.454
-0.00993	-0.00268	0.444
-0.00993	-0.00923	0.438
-0.00993	-0.02197	0.452
-0.00993	-0.03459	0.466
-0.00993	-0.04734	0.506
-0.00993	-0.05999	0.524
-0.00993	-0.07266	0.514
-0.00993	-0.08556	0.47
-0.00993	-0.09663	0.434
-0.00993	-0.10918	0.474
-0.00993	-0.12189	0.544
-0.00993	-0.13469	0.582
-0.00993	-0.14719	0.622
-0.00993	-0.15981	0.652
-0.00993	-0.17252	0.634
-0.00993	-0.18525	0.584
-0.00993	-0.19642	0.536
-0.00993	-0.20907	0.51
-0.00993	-0.22171	0.504
-0.00993	-0.23453	0.506
-0.00993	-0.24744	0.494
-0.00993	-0.26011	0.506
-0.00993	-0.27297	0.51
-0.00993	-0.28418	0.502
-0.00993	-0.29685	0.494
-0.00993	-0.30942	0.502
-0.00993	-0.32221	0.536
-0.00993	-0.33479	0.552
-0.00993	-0.34798	0.542
-0.00993	-0.36073	0.51
-0.00993	-0.37335	0.452
-0.00993	-0.38445	0.396
-0.00993	-0.39712	0.412
-0.00993	-0.41	0.45
-0.00993	-0.42279	0.458
-0.00993	-0.43563	0.448
-0.00993	-0.44814	0.442
-0.00993	-0.46111	0.478
-0.00993	-0.47203	0.494
-0.00993	-0.4847	0.53
-0.00993	-0.49738	0.566
-0.00993	-0.50999	0.552
-0.00993	-0.52275	0.536
-0.00993	-0.53543	0.536
-0.00993	-0.54817	0.518
-0.00993	-0.56066	0.482
-0.00993	-0.57159	0.434
-0.00993	-0.5844	0.412
-0.00993	-0.59706	0.436
-0.00993	-0.60973	0.466
-0.00993	-0.62251	0.502
-0.00993	-0.63525	0.528
-0.00993	-0.64811	0.504
-0.00993	-0.65921	0.468
-0.00993	-0.67184	0.43
-0.00993	-0.68468	0.42
-0.00993	-0.6973	0.452
-0.00993	-0.71004	0.526
-0.00993	-0.7228	0.568
-0.00993	-0.73563	0.56
-0.00993	-0.74817	0.548
-0.00993	-0.75929	0.548
-0.00993	-0.77185	0.514
-0.00993	-0.78435	0.484
-0.00993	-0.79709	0.49
-0.00993	-0.80992	0.492
-0.00993	-0.82267	0.48
-0.00993	-0.83557	0.466
-0.00993	-0.84682	0.448
-0.00993	-0.8596	0.448
-0.00993	-0.87207	0.48
-0.00993	-0.88477	0.512
-0.00993	-0.89737	0.528
-0.00993	-0.91007	0.516
-0.00993	-0.92275	0.496
-0.00993	-0.93564	0.504
-0.00993	-0.94673	0.514
-0.00993	-0.95933	0.518
-0.00993	-0.97198	0.494
-0.00993	-0.98476	0.488
-0.00993	-0.99735	0.494
-0.00993	-1.00994	0.482
-0.00993	-1.02269	0.484
-0.00993	-1.03357	0.502
-0.00993	-1.0467	0.53
-0.00993	-1.05945	0.554
-0.00993	-1.07196	0.566
-0.00993	-1.08489	0.518
-0.00993	-1.09761	0.462
-0.00993	-1.11044	0.444
-0.00993	-1.123	0.452
-0.00993	-1.13407	0.444
-0.00993	-1.14679	0.424
-0.00993	-1.15955	0.404
-0.00993	-1.17226	0.436
-0.00993	-1.18499	0.496
-0.00993	-1.1978	0.49
-0.00993	-1.21053	0.436
-0.00993	-1.22165	0.402
-0.00993	-1.23448	0.424
-0.00993	-1.24732	0.49
-0.00993	-1.25997	0.526
-0.00993	-1.27281	0.548
-0.00993	-1.28543	0.558
-0.00993	-1.29833	0.558
-0.00993	-1.31082	0.512
-0.00993	-1.32205	0.484
-0.00993	-1.33463	0.464
-0.00993	-1.34739	0.458
-0.00993	-1.36031	0.462
-0.00993	-1.37304	0.468
-0.00993	-1.38564	0.478
-0.00993	-1.3983	0.512
-0.00993	-1.40934	0.516
-0.00993	-1.4221	0.47
-0.00993	-1.43479	0.42
-0.00993	-1.44762	0.434
-0.00993	-1.46036	0.472
-0.00993	-1.4731	0.468
-0.00993	-1.4858	0.458
-0.00993	-1.4984	0.43
-0.00993	-1.50947	0.438
-0.00993	-1.52215	0.446
-0.00993	-1.5349	0.448
-0.00993	-1.54769	0.476
-0.00993	-1.56026	0.52
-0.00993	-1.57296	0.536
-0.00993	-1.58577	0.536
-0.00993	-1.59665	0.506
-0.00993	-1.60934	0.506
-0.00993	-1.62209	0.538
-0.00993	-1.63482	0.552
-0.00993	-1.64748	0.52
-0.00993	-1.66021	0.486
-0.00993	-1.67305	0.452
-0.00993	-1.68581	0.468
-0.00993	-1.69677	0.518
-0.00993	-1.70957	0.542
-0.00993	-1.72254	0.536
-0.00993	-1.73524	0.506
-0.00993	-1.74793	0.506
-0.00993	-1.76056	0.498
-0.00993	-1.77318	0.486
-0.00993	-1.7843	0.504
-0.00993	-1.79701	0.52
-0.00993	-1.80972	0.502
-0.00993	-1.82278	0.456
-0.00993	-1.83526	0.432
-0.00993	-1.84803	0.418
-0.00993	-1.86088	0.44
-0.00993	-1.87351	0.484
-0.00993	-1.88445	0.504
-0.00993	-1.89722	0.492
-0.00993	-1.90962	0.476
-0.00993	-1.9224	0.492
-0.00993	-1.93526	0.506
-0.00993	-1.94784	0.498
-0.00993	-1.9607	0.5
-0.00993	-1.97357	0.512
-0.00993	-1.98459	0.52
-0.00993	-1.99741	0.536
-0.00993	-2.00999	0.572
-0.00993	-2.02272	0.58
-0.00993	-2.03533	0.578
-0.00993	-2.04792	0.604
-0.00993	-2.06058	0.63
-0.00993	-2.07185	0.61
-0.00993	-2.08442	0.562
-0.00993	-2.09763	0.484
-0.00993	-2.10973	0.462
-0.00993	-2.12258	0.472
-0.00993	-2.13557	0.508
-0.00993	-2.14807	0.542
-0.00993	-2.16084	0.538
-0.00993	-2.17219	0.526
-0.00993	-2.18466	0.502
-0.00993	-2.19785	0.474
-0.00993	-2.21029	0.46
-0.00993	-2.22329	0.474
-0.00993	-2.23579	0.5
-0.00993	-2.24849	0.504
-0.00993	-2.25965	0.49
-0.00993	-2.27227	0.49
-0.00993	-2.28496	0.478
-0.00993	-2.29735	0.466
-0.00993	-2.31007	0.47
-0.00993	-2.32274	0.512
-0.00993	-2.33559	0.514
-0.00993	-2.34856	0.476
-0.00993	-2.35976	0.456
-0.00993	-2.37251	0.444
-0.00993	-2.38518	0.436
-0.00993	-2.39808	0.452
-0.00993	-2.41098	0.48
-0.00993	-2.42328	0.528
[truncated: 78,602 more rows]

## Sheet: Fig.3c
Bz (T)	I (μA)	dV/dI (Ω)	y (μm)	Js (μA/μm)
-0.00953	0.99918	1.575	-3	0.0234
-0.00953	0.99455	1.54	-2.99	0.02496
-0.00953	0.98953	1.53	-2.98	0.02641
-0.00953	0.98454	1.68	-2.97	0.02773
-0.00953	0.9795	1.795	-2.96	0.0289
-0.00953	0.97449	1.745	-2.95	0.02991
-0.00953	0.96953	1.65	-2.94	0.03075
-0.00953	0.96451	1.645	-2.93	0.0314
-0.00953	0.9595	1.76	-2.92	0.03185
-0.00953	0.95444	1.74	-2.91	0.03208
-0.00953	0.94947	1.665	-2.9	0.03208
-0.00953	0.94442	1.58	-2.89	0.03184
-0.00953	0.93938	1.585	-2.88	0.03134
-0.00953	0.93443	1.545	-2.87	0.03056
-0.00953	0.92937	1.54	-2.86	0.02951
-0.00953	0.92436	1.625	-2.85	0.02815
-0.00953	0.91936	1.74	-2.84	0.0265
-0.00953	0.91436	1.84	-2.83	0.02455
-0.00953	0.90935	1.845	-2.82	0.02231
-0.00953	0.90431	1.81	-2.81	0.01977
-0.00953	0.8993	1.75	-2.8	0.01695
-0.00953	0.89433	1.655	-2.79	0.01389
-0.00953	0.88942	1.6	-2.78	0.0106
-0.00953	0.88445	1.595	-2.77	0.00713
-0.00953	0.87936	1.65	-2.76	0.00355
-0.00953	0.87436	1.72	-2.75	0.000913482
-0.00953	0.86936	1.71	-2.74	0.00419
-0.00953	0.86437	1.705	-2.73	0.00796
-0.00953	0.85933	1.79	-2.72	0.0117
-0.00953	0.85438	1.745	-2.71	0.01534
-0.00953	0.8494	1.645	-2.7	0.01883
-0.00953	0.84441	1.68	-2.69	0.02212
-0.00953	0.8394	1.75	-2.68	0.02516
-0.00953	0.83439	1.805	-2.67	0.02793
-0.00953	0.82937	1.85	-2.66	0.03038
-0.00953	0.8243	1.83	-2.65	0.03252
-0.00953	0.81932	1.845	-2.64	0.03432
-0.00953	0.81431	1.865	-2.63	0.03581
-0.00953	0.80928	1.85	-2.62	0.03698
-0.00953	0.80427	1.79	-2.61	0.03788
-0.00953	0.79923	1.775	-2.6	0.03853
-0.00953	0.79426	1.69	-2.59	0.03897
-0.00953	0.78927	1.535	-2.58	0.03925
-0.00953	0.78422	1.5	-2.57	0.0394
-0.00953	0.77924	1.545	-2.56	0.03946
-0.00953	0.77419	1.62	-2.55	0.03945
-0.00953	0.7692	1.68	-2.54	0.0394
-0.00953	0.76417	1.64	-2.53	0.0393
-0.00953	0.75917	1.505	-2.52	0.03913
-0.00953	0.75413	1.375	-2.51	0.0389
-0.00953	0.74911	1.43	-2.5	0.03855
-0.00953	0.74447	1.625	-2.49	0.03807
-0.00953	0.73948	1.72	-2.48	0.03743
-0.00953	0.73444	1.67	-2.47	0.03661
-0.00953	0.72945	1.47	-2.46	0.0356
-0.00953	0.72441	1.405	-2.45	0.03439
-0.00953	0.71943	1.52	-2.44	0.03301
-0.00953	0.7144	1.655	-2.43	0.03148
-0.00953	0.70939	1.78	-2.42	0.02984
-0.00953	0.7044	1.82	-2.41	0.02816
-0.00953	0.69938	1.79	-2.4	0.0265
-0.00953	0.69441	1.78	-2.39	0.02493
-0.00953	0.6894	1.815	-2.38	0.0235
-0.00953	0.68438	1.81	-2.37	0.02226
-0.00953	0.6794	1.84	-2.36	0.02124
-0.00953	0.67436	1.8	-2.35	0.02039
-0.00953	0.66931	1.75	-2.34	0.01968
-0.00953	0.6643	1.71	-2.33	0.01902
-0.00953	0.65937	1.575	-2.32	0.0183
-0.00953	0.65434	1.45	-2.31	0.01744
-0.00953	0.64939	1.345	-2.3	0.01636
-0.00953	0.64435	1.285	-2.29	0.01498
-0.00953	0.63936	1.345	-2.28	0.01326
-0.00953	0.63435	1.495	-2.27	0.01121
-0.00953	0.62935	1.58	-2.26	0.00886
-0.00953	0.62436	1.695	-2.25	0.00636
-0.00953	0.61933	1.71	-2.24	0.00426
-0.00953	0.61433	1.755	-2.23	0.00427
-0.00953	0.60929	1.86	-2.22	0.00681
-0.00953	0.60426	1.85	-2.21	0.01032
-0.00953	0.59923	1.76	-2.2	0.01418
-0.00953	0.5942	1.64	-2.19	0.01814
-0.00953	0.5892	1.575	-2.18	0.02209
-0.00953	0.58416	1.625	-2.17	0.02592
-0.00953	0.57918	1.81	-2.16	0.02956
-0.00953	0.5742	1.93	-2.15	0.03293
-0.00953	0.5692	1.975	-2.14	0.03599
-0.00953	0.56419	1.905	-2.13	0.03868
-0.00953	0.55917	1.885	-2.12	0.04097
-0.00953	0.55415	1.9	-2.11	0.04285
-0.00953	0.54916	1.835	-2.1	0.04431
-0.00953	0.54418	1.695	-2.09	0.04537
-0.00953	0.53917	1.61	-2.08	0.04604
-0.00953	0.53412	1.57	-2.07	0.04636
-0.00953	0.52903	1.595	-2.06	0.04637
-0.00953	0.524	1.575	-2.05	0.04612
-0.00953	0.51897	1.58	-2.04	0.04565
-0.00953	0.514	1.685	-2.03	0.04501
-0.00953	0.50902	1.925	-2.02	0.04426
-0.00953	0.50402	1.995	-2.01	0.04344
-0.00953	0.49901	1.945	-2	0.04257
-0.00953	0.49435	1.875	-1.99	0.0417
-0.00953	0.48937	1.785	-1.98	0.04084
-0.00953	0.48438	1.64	-1.97	0.04001
-0.00953	0.47937	1.54	-1.96	0.03922
-0.00953	0.47437	1.535	-1.95	0.03848
-0.00953	0.46942	1.585	-1.94	0.0378
-0.00953	0.46444	1.72	-1.93	0.03718
-0.00953	0.45943	1.895	-1.92	0.03662
-0.00953	0.45445	1.915	-1.91	0.03613
-0.00953	0.44945	1.815	-1.9	0.03571
-0.00953	0.4444	1.625	-1.89	0.03533
-0.00953	0.43936	1.48	-1.88	0.035
-0.00953	0.43439	1.445	-1.87	0.03468
-0.00953	0.42935	1.36	-1.86	0.03437
-0.00953	0.42438	1.34	-1.85	0.03405
-0.00953	0.41936	1.435	-1.84	0.03371
-0.00953	0.41434	1.505	-1.83	0.03338
-0.00953	0.40937	1.525	-1.82	0.03309
-0.00953	0.40435	1.55	-1.81	0.0329
-0.00953	0.39926	1.57	-1.8	0.0329
-0.00953	0.39429	1.53	-1.79	0.03317
-0.00953	0.38926	1.48	-1.78	0.03383
-0.00953	0.38426	1.38	-1.77	0.03495
-0.00953	0.37927	1.34	-1.76	0.03656
-0.00953	0.37423	1.26	-1.75	0.03867
-0.00953	0.36917	1.28	-1.74	0.04119
-0.00953	0.36421	1.385	-1.73	0.04402
-0.00953	0.35921	1.535	-1.72	0.04702
-0.00953	0.35423	1.66	-1.71	0.05005
-0.00953	0.34921	1.78	-1.7	0.05295
-0.00953	0.34424	1.835	-1.69	0.05558
-0.00953	0.33918	1.85	-1.68	0.0578
-0.00953	0.33423	1.84	-1.67	0.05949
-0.00953	0.32918	1.835	-1.66	0.06055
-0.00953	0.32416	1.775	-1.65	0.0609
-0.00953	0.31916	1.695	-1.64	0.06049
-0.00953	0.31415	1.555	-1.63	0.05929
-0.00953	0.30914	1.53	-1.62	0.05729
-0.00953	0.30415	1.585	-1.61	0.05453
-0.00953	0.29915	1.675	-1.6	0.05105
-0.00953	0.29415	1.745	-1.59	0.04694
-0.00953	0.28911	1.77	-1.58	0.0423
-0.00953	0.28411	1.795	-1.57	0.0373
-0.00953	0.27909	1.735	-1.56	0.03209
-0.00953	0.27411	1.69	-1.55	0.02692
-0.00953	0.26911	1.72	-1.54	0.02209
-0.00953	0.26409	1.72	-1.53	0.01806
-0.00953	0.25909	1.57	-1.52	0.01543
-0.00953	0.25404	1.425	-1.51	0.0147
-0.00953	0.24899	1.325	-1.5	0.01576
-0.00953	0.24437	1.44	-1.49	0.01785
-0.00953	0.23938	1.595	-1.48	0.02027
-0.00953	0.23436	1.68	-1.47	0.02254
-0.00953	0.22932	1.67	-1.46	0.02444
-0.00953	0.22432	1.66	-1.45	0.02586
-0.00953	0.21936	1.665	-1.44	0.02679
-0.00953	0.21429	1.665	-1.43	0.02727
-0.00953	0.20925	1.59	-1.42	0.02737
-0.00953	0.20431	1.54	-1.41	0.0272
-0.00953	0.19927	1.535	-1.4	0.02689
-0.00953	0.19427	1.565	-1.39	0.02654
-0.00953	0.18929	1.53	-1.38	0.02623
-0.00953	0.18424	1.515	-1.37	0.02598
-0.00953	0.1793	1.46	-1.36	0.02576
-0.00953	0.17432	1.45	-1.35	0.02548
-0.00953	0.16932	1.46	-1.34	0.02503
-0.00953	0.16434	1.555	-1.33	0.02427
-0.00953	0.15932	1.63	-1.32	0.02307
-0.00953	0.15442	1.68	-1.31	0.02133
-0.00953	0.14943	1.64	-1.3	0.01903
-0.00953	0.14439	1.565	-1.29	0.01618
-0.00953	0.13941	1.57	-1.28	0.01296
-0.00953	0.1344	1.705	-1.27	0.00995
-0.00953	0.12938	1.895	-1.26	0.00858
-0.00953	0.12437	1.78	-1.25	0.01049
-0.00953	0.11934	1.605	-1.24	0.01493
-0.00953	0.11435	1.56	-1.23	0.02046
-0.00953	0.10935	1.535	-1.22	0.02638
-0.00953	0.10436	1.51	-1.21	0.03227
-0.00953	0.09939	1.5	-1.2	0.03786
-0.00953	0.09433	1.465	-1.19	0.04289
-0.00953	0.08935	1.395	-1.18	0.04716
-0.00953	0.08435	1.38	-1.17	0.05047
-0.00953	0.07927	1.45	-1.16	0.05267
-0.00953	0.07426	1.61	-1.15	0.05365
-0.00953	0.06922	1.64	-1.14	0.05332
-0.00953	0.06421	1.625	-1.13	0.05168
-0.00953	0.05919	1.57	-1.12	0.04875
-0.00953	0.05407	1.4	-1.11	0.04464
-0.00953	0.04906	1.395	-1.1	0.03954
-0.00953	0.04409	1.51	-1.09	0.03378
-0.00953	0.03905	1.56	-1.08	0.02789
-0.00953	0.03403	1.595	-1.07	0.02279
-0.00953	0.02906	1.705	-1.06	0.02
-0.00953	0.02408	1.815	-1.05	0.02086
-0.00953	0.01903	1.745	-1.04	0.02489
-0.00953	0.01398	1.66	-1.03	0.03044
-0.00953	0.00902	1.595	-1.02	0.03621
-0.00953	0.00399	1.525	-1.01	0.04142
-0.00953	-0.00061512	1.52	-1	0.0456
-0.00933	0.9992	1.785	-0.99	0.04842
-0.00933	0.99458	1.76	-0.98	0.04969
-0.00933	0.98959	1.7	-0.97	0.04935
-0.00933	0.98453	1.575	-0.96	0.04746
-0.00933	0.97956	1.495	-0.95	0.04429
-0.00933	0.9745	1.515	-0.94	0.04039
-0.00933	0.96949	1.585	-0.93	0.03675
-0.00933	0.96449	1.705	-0.92	0.03491
-0.00933	0.95948	1.71	-0.91	0.03647
-0.00933	0.95442	1.645	-0.9	0.04192
-0.00933	0.94944	1.565	-0.89	0.0504
-0.00933	0.94446	1.555	-0.88	0.0606
-0.00933	0.93945	1.505	-0.87	0.07139
-0.00933	0.9345	1.44	-0.86	0.08188
-0.00933	0.92945	1.46	-0.85	0.09135
-0.00933	0.92441	1.6	-0.84	0.09923
-0.00933	0.91938	1.63	-0.83	0.10502
-0.00933	0.91434	1.555	-0.82	0.10836
-0.00933	0.90938	1.515	-0.81	0.10898
-0.00933	0.90433	1.6	-0.8	0.1068
-0.00933	0.89939	1.695	-0.79	0.10194
-0.00933	0.89442	1.73	-0.78	0.09485
-0.00933	0.88937	1.8	-0.77	0.08645
-0.00933	0.88438	1.86	-0.76	0.07841
-0.00933	0.8794	1.83	-0.75	0.07339
-0.00933	0.87433	1.75	-0.74	0.07449
-0.00933	0.86933	1.645	-0.73	0.08327
-0.00933	0.86437	1.6	-0.72	0.09866
-0.00933	0.85934	1.68	-0.71	0.11821
-0.00933	0.85436	1.755	-0.7	0.13962
-0.00933	0.84937	1.865	-0.69	0.16098
-0.00933	0.84436	1.965	-0.68	0.18074
-0.00933	0.83932	2.01	-0.67	0.19753
-0.00933	0.83432	1.975	-0.66	0.21013
-0.00933	0.82932	1.875	-0.65	0.21742
-0.00933	0.8243	1.72	-0.64	0.21843
-0.00933	0.81931	1.655	-0.63	0.21232
-0.00933	0.81432	1.635	-0.62	0.19847
-0.00933	0.80929	1.64	-0.61	0.17666
-0.00933	0.80425	1.53	-0.6	0.14742
-0.00933	0.79927	1.425	-0.59	0.11339
-0.00933	0.79427	1.38	-0.58	0.08484
-0.00933	0.7893	1.355	-0.57	0.08959
-0.00933	0.78426	1.32	-0.56	0.13846
-0.00933	0.77929	1.35	-0.55	0.21176
-0.00933	0.77428	1.565	-0.54	0.29899
-0.00933	0.76922	1.75	-0.53	0.39632
-0.00933	0.7642	1.82	-0.52	0.5017
-0.00933	0.75916	1.855	-0.51	0.61351
-0.00933	0.75416	1.865	-0.5	0.73026
-0.00933	0.74914	1.88	-0.49	0.85044
-0.00933	0.7445	1.8	-0.48	0.9725
-0.00933	0.73952	1.685	-0.47	1.09489
-0.00933	0.73446	1.61	-0.46	1.21604
-0.00933	0.72949	1.64	-0.45	1.33442
-0.00933	0.72447	1.695	-0.44	1.44852
-0.00933	0.71945	1.705	-0.43	1.55697
-0.00933	0.71443	1.725	-0.42	1.65847
-0.00933	0.70942	1.8	-0.41	1.75188
-0.00933	0.70444	1.915	-0.4	1.83622
-0.00933	0.69944	1.97	-0.39	1.91069
-0.00933	0.69444	1.975	-0.38	1.97471
-0.00933	0.68948	1.96	-0.37	2.0279
-0.00933	0.68442	1.845	-0.36	2.07009
-0.00933	0.67939	1.695	-0.35	2.10134
-0.00933	0.67437	1.585	-0.34	2.12192
-0.00933	0.66935	1.53	-0.33	2.13231
-0.00933	0.66435	1.525	-0.32	2.13319
-0.00933	0.65935	1.65	-0.31	2.12537
-0.00933	0.65433	1.795	-0.3	2.10985
-0.00933	0.64929	1.81	-0.29	2.08773
-0.00933	0.64427	1.68	-0.28	2.06018
-0.00933	0.63923	1.495	-0.27	2.02847
-0.00933	0.63424	1.32	-0.26	1.99386
-0.00933	0.62922	1.225	-0.25	1.9576
-0.00933	0.62423	1.23	-0.24	1.92092
-0.00933	0.61926	1.475	-0.23	1.88496
-0.00933	0.61422	1.7	-0.22	1.85076
-0.00933	0.60918	1.86	-0.21	1.81924
-0.00933	0.60415	1.925	-0.2	1.79117
-0.00933	0.59913	1.885	-0.19	1.76716
-0.00933	0.59416	1.83	-0.18	1.74766
-0.00933	0.58919	1.79	-0.17	1.73291
-0.00933	0.58418	1.705	-0.16	1.72302
-0.00933	0.57917	1.605	-0.15	1.7179
-0.00933	0.57416	1.55	-0.14	1.71732
-0.00933	0.56922	1.555	-0.13	1.72089
-0.00933	0.56417	1.64	-0.12	1.72812
-0.00933	0.55919	1.68	-0.11	1.73839
-0.00933	0.55413	1.64	-0.1	1.75102
-0.00933	0.54924	1.615	-0.09	1.76527
-0.00933	0.54421	1.6	-0.08	1.78036
-0.00933	0.53917	1.53	-0.07	1.79552
-0.00933	0.53412	1.515	-0.06	1.81001
-0.00933	0.52903	1.61	-0.05	1.82311
-0.00933	0.524	1.74	-0.04	1.83421
-0.00933	0.51903	1.835	-0.03	1.84277
-0.00933	0.514	1.86	-0.02	1.84838
-0.00933	0.50906	1.87	-0.01	1.85072
-0.00933	0.50399	1.9	0	1.84966
-0.00933	0.49901	1.885	0.01	1.84517
-0.00933	0.49439	1.825	0.02	1.83739
-0.00933	0.48934	1.75	0.03	1.8266
-0.00933	0.48437	1.73	0.04	1.81319
-0.00933	0.47939	1.765	0.05	1.7977
-0.00933	0.47434	1.805	0.06	1.78076
-0.00933	0.46936	1.86	0.07	1.76309
-0.00933	0.46439	1.845	0.08	1.74546
-0.00933	0.45937	1.795	0.09	1.72869
-0.00933	0.45438	1.7	0.1	1.71361
-0.00933	0.44935	1.64	0.11	1.701
-0.00933	0.44433	1.525	0.12	1.69163
-0.00933	0.43934	1.525	0.13	1.68617
-0.00933	0.4343	1.635	0.14	1.68519
-0.00933	0.42932	1.855	0.15	1.68913
-0.00933	0.42432	1.94	0.16	1.69827
-0.00933	0.41926	1.845	0.17	1.71274
-0.00933	0.41428	1.705	0.18	1.73248
-0.00933	0.40923	1.635	0.19	1.75724
-0.00933	0.40424	1.565	0.2	1.78659
-0.00933	0.39926	1.535	0.21	1.81992
-0.00933	0.39428	1.53	0.22	1.85645
-0.00933	0.38929	1.585	0.23	1.89525
-0.00933	0.38428	1.63	0.24	1.93526
-0.00933	0.37928	1.625	0.25	1.97531
-0.00933	0.37427	1.655	0.26	2.01418
-0.00933	0.36923	1.64	0.27	2.05056
-0.00933	0.36419	1.62	0.28	2.08316
-0.00933	0.35919	1.625	0.29	2.1107
-0.00933	0.35421	1.62	0.3	2.13194
-0.00933	0.3492	1.585	0.31	2.14574
-0.00933	0.34422	1.635	0.32	2.15104
-0.00933	0.33927	1.605	0.33	2.14695
-0.00933	0.3342	1.605	0.34	2.13273
-0.00933	0.32917	1.605	0.35	2.10782
-0.00933	0.32417	1.655	0.36	2.07186
-0.00933	0.3192	1.745	0.37	2.0247
-0.00933	0.31417	1.845	0.38	1.96642
-0.00933	0.30918	1.785	0.39	1.89731
-0.00933	0.30413	1.675	0.4	1.81785
-0.00933	0.29917	1.62	0.41	1.72877
-0.00933	0.29418	1.5	0.42	1.63095
-0.00933	0.28913	1.355	0.43	1.52547
-0.00933	0.2841	1.355	0.44	1.41354
-0.00933	0.27908	1.465	0.45	1.29652
-0.00933	0.27415	1.52	0.46	1.17582
-0.00933	0.26912	1.58	0.47	1.05296
-0.00933	0.26414	1.655	0.48	0.92946
-0.00933	0.25914	1.62	0.49	0.80685
-0.00933	0.2541	1.585	0.5	0.68663
-0.00933	0.24908	1.525	0.51	0.57023
-0.00933	0.2444	1.47	0.52	0.45898
-0.00933	0.2394	1.595	0.53	0.35411
-0.00933	0.23437	1.705	0.54	0.2567
-0.00933	0.22936	1.695	0.55	0.16771
-0.00933	0.22435	1.56	0.56	0.08809
-0.00933	0.21934	1.515	0.57	0.02129
-0.00933	0.21432	1.47	0.58	0.04605
-0.00933	0.20934	1.48	0.59	0.09551
-0.00933	0.20432	1.57	0.6	0.13571
-0.00933	0.19931	1.645	0.61	0.16628
-0.00933	0.19432	1.7	0.62	0.18752
-0.00933	0.18928	1.725	0.63	0.19997
-0.00933	0.18429	1.64	0.64	0.20432
-0.00933	0.17928	1.53	0.65	0.20141
-0.00933	0.17424	1.43	0.66	0.19214
-0.00933	0.16924	1.415	0.67	0.17751
-0.00933	0.16426	1.475	0.68	0.15858
-0.00933	0.15928	1.48	0.69	0.13644
-0.00933	0.15426	1.525	0.7	0.11221
-0.00933	0.14926	1.58	0.71	0.08712
-0.00933	0.1442	1.645	0.72	0.06266
-0.00933	0.13923	1.65	0.73	0.04139
-0.00933	0.13421	1.51	0.74	0.02971
-0.00933	0.12924	1.455	0.75	0.03494
-0.00933	0.12427	1.45	0.76	0.04917
-0.00933	0.11922	1.405	0.77	0.06415
-0.00933	0.11423	1.34	0.78	0.07719
-0.00933	0.10923	1.335	0.79	0.08738
-0.00933	0.10422	1.475	0.8	0.09438
-0.00933	0.09923	1.59	0.81	0.09811
-0.00933	0.09418	1.595	0.82	0.09867
-0.00933	0.08917	1.605	0.83	0.09626
-0.00933	0.08417	1.63	0.84	0.0912
-0.00933	0.07916	1.52	0.85	0.08387
-0.00933	0.07416	1.39	0.86	0.07474
-0.00933	0.06913	1.305	0.87	0.06429
-0.00933	0.06409	1.23	0.88	0.05311
-0.00933	0.05908	1.22	0.89	0.04187
-0.00933	0.05402	1.4	0.9	0.03145
-0.00933	0.049	1.56	0.91	0.0233
-0.00933	0.04406	1.54	0.92	0.01966
-0.00933	0.03906	1.49	0.93	0.02147
-0.00933	0.03411	1.465	0.94	0.02622
-0.00933	0.02901	1.46	0.95	0.03133
-0.00933	0.02405	1.475	0.96	0.03555
-0.00933	0.019	1.49	0.97	0.03837
-0.00933	0.01399	1.555	0.98	0.03957
-0.00933	0.00899	1.575	0.99	0.03911
-0.00933	0.00403	1.535	1	0.03706
-0.00933	-0.000610352	1.55	1.01	0.03355
-0.00913	0.99916	1.59	1.02	0.02878
-0.00913	0.99453	1.49	1.03	0.02305
-0.00913	0.98949	1.445	1.04	0.01675
-0.00913	0.98447	1.53	1.05	0.01071
-0.00913	0.97948	1.66	1.06	0.00768
-0.00913	0.97443	1.67	1.07	0.01107
-0.00913	0.96947	1.625	1.08	0.01727
-0.00913	0.96446	1.565	1.09	0.02375
-0.00913	0.95939	1.395	1.1	0.02981
-0.00913	0.95436	1.28	1.11	0.03511
-0.00913	0.94934	1.3	1.12	0.03946
-0.00913	0.94434	1.395	1.13	0.04275
-0.00913	0.93937	1.62	1.14	0.04489
-0.00913	0.93434	1.755	1.15	0.04587
-0.00913	0.92936	1.77	1.16	0.0457
-0.00913	0.92433	1.715	1.17	0.04444
-0.00913	0.91932	1.67	1.18	0.04218
-0.00913	0.91437	1.62	1.19	0.03904
-0.00913	0.90937	1.575	1.2	0.03516
-0.00913	0.90435	1.56	1.21	0.0307
-0.00913	0.89939	1.67	1.22	0.02585
-0.00913	0.89438	1.705	1.23	0.02083
-0.00913	0.88937	1.66	1.24	0.01591
-0.00913	0.8844	1.635	1.25	0.01154
-0.00913	0.87939	1.605	1.26	0.00864
-0.00913	0.87435	1.52	1.27	0.00854
-0.00913	0.86938	1.485	1.28	0.0109
-0.00913	0.86438	1.43	1.29	0.01418
-0.00913	0.85936	1.425	1.3	0.01752
-0.00913	0.85433	1.485	1.31	0.0206
-0.00913	0.84932	1.58	1.32	0.0233
-0.00913	0.84431	1.6	1.33	0.02558
-0.00913	0.83933	1.62	1.34	0.02742
-0.00913	0.83436	1.665	1.35	0.02882
-0.00913	0.82933	1.64	1.36	0.02979
-0.00913	0.82435	1.59	1.37	0.03035
-0.00913	0.8193	1.7	1.38	0.03051
-0.00913	0.81432	1.8	1.39	0.03025
-0.00913	0.80925	1.825	1.4	0.02958
-0.00913	0.80425	1.785	1.41	0.02847
-0.00913	0.79926	1.755	1.42	0.02691
-0.00913	0.79422	1.68	1.43	0.0249
-0.00913	0.78917	1.64	1.44	0.02243
-0.00913	0.7842	1.705	1.45	0.01951
-0.00913	0.77917	1.74	1.46	0.01622
-0.00913	0.77415	1.79	1.47	0.01268
-0.00913	0.76919	1.785	1.48	0.00929
-0.00913	0.76416	1.7	1.49	0.00715
-0.00913	0.7591	1.725	1.5	0.00813
-0.00913	0.75413	1.8	1.51	0.01179
-0.00913	0.74914	1.74	1.52	0.01658
-0.00913	0.74448	1.725	1.53	0.02176
-0.00913	0.73952	1.745	1.54	0.02702
-0.00913	0.73454	1.755	1.55	0.03219
-0.00913	0.72955	1.685	1.56	0.0371
-0.00913	0.7245	1.655	1.57	0.04165
-0.00913	0.7195	1.61	1.58	0.04572
-0.00913	0.71445	1.59	1.59	0.04924
-0.00913	0.70944	1.58	1.6	0.05213
-0.00913	0.70446	1.565	1.61	0.05434
-0.00913	0.6994	1.51	1.62	0.05584
-0.00913	0.69446	1.525	1.63	0.05661
-0.00913	0.68942	1.55	1.64	0.05666
-0.00913	0.68443	1.615	1.65	0.05601
-0.00913	0.67943	1.645	1.66	0.05471
-0.00913	0.67448	1.635	1.67	0.05282
-0.00913	0.66937	1.68	1.68	0.05042
-0.00913	0.66437	1.705	1.69	0.04762
-0.00913	0.65941	1.67	1.7	0.04451
-0.00913	0.65441	1.55	1.71	0.04122
-0.00913	0.64937	1.505	1.72	0.03791
-0.00913	0.64431	1.58	1.73	0.03472
-0.00913	0.63934	1.65	1.74	0.03182
-0.00913	0.63436	1.725	1.75	0.02939
-0.00913	0.62937	1.71	1.76	0.02759
-0.00913	0.62435	1.575	1.77	0.02655
-0.00913	0.61938	1.485	1.78	0.02628
-0.00913	0.6143	1.495	1.79	0.02674
-0.00913	0.60928	1.525	1.8	0.02777
-0.00913	0.60417	1.57	1.81	0.02922
-0.00913	0.59921	1.7	1.82	0.03091
-0.00913	0.59419	1.85	1.83	0.03271
-0.00913	0.5892	1.925	1.84	0.03452
-0.00913	0.58426	1.99	1.85	0.03626
-0.00913	0.57921	1.87	1.86	0.03789
-0.00913	0.5742	1.745	1.87	0.03936
-0.00913	0.56917	1.6	1.88	0.04065
-0.00913	0.56413	1.49	1.89	0.04174
-0.00913	0.55916	1.46	1.9	0.04264
-0.00913	0.55411	1.5	1.91	0.04335
-0.00913	0.54917	1.595	1.92	0.04387
-0.00913	0.54416	1.575	1.93	0.04422
-0.00913	0.53918	1.57	1.94	0.04443
-0.00913	0.53413	1.57	1.95	0.04453
-0.00913	0.52905	1.625	1.96	0.04454
-0.00913	0.52404	1.55	1.97	0.04451
-0.00913	0.51902	1.515	1.98	0.04445
-0.00913	0.51402	1.485	1.99	0.0444
-0.00913	0.50901	1.5	2	0.04436
-0.00913	0.50398	1.56	2.01	0.04434
-0.00913	0.49901	1.66	2.02	0.04434
-0.00913	0.49437	1.73	2.03	0.04432
-0.00913	0.4894	1.745	2.04	0.04425
-0.00913	0.4844	1.69	2.05	0.04408
-0.00913	0.47938	1.72	2.06	0.04378
-0.00913	0.47434	1.755	2.07	0.04329
-0.00913	0.46931	1.755	2.08	0.04257
-0.00913	0.4643	1.675	2.09	0.04158
-0.00913	0.45933	1.6	2.1	0.04029
-0.00913	0.4544	1.61	2.11	0.03869
-0.00913	0.44936	1.655	2.12	0.03678
-0.00913	0.44431	1.645	2.13	0.03457
-0.00913	0.43931	1.645	2.14	0.03207
-0.00913	0.4343	1.65	2.15	0.02933
-0.00913	0.4293	1.65	2.16	0.0264
-0.00913	0.4243	1.63	2.17	0.02332
-0.00913	0.41928	1.64	2.18	0.02017
-0.00913	0.41426	1.575	2.19	0.01704
-0.00913	0.40919	1.44	2.2	0.01403
-0.00913	0.40418	1.335	2.21	0.01126
-0.00913	0.39915	1.39	2.22	0.00895
-0.00913	0.39418	1.535	2.23	0.0074
-0.00913	0.38921	1.65	2.24	0.0069
-0.00913	0.38423	1.665	2.25	0.00744
-0.00913	0.3792	1.62	2.26	0.00863
-0.00913	0.3742	1.595	2.27	0.01008
-0.00913	0.36921	1.57	2.28	0.01158
-0.00913	0.36422	1.525	2.29	0.01306
-0.00913	0.3592	1.54	2.3	0.01449
-0.00913	0.35422	1.65	2.31	0.01589
-0.00913	0.34923	1.675	2.32	0.01728
-0.00913	0.34422	1.685	2.33	0.0187
-0.00913	0.33923	1.725	2.34	0.02016
-0.00913	0.33424	1.69	2.35	0.02168
-0.00913	0.32917	1.665	2.36	0.02323
-0.00913	0.32421	1.64	2.37	0.02481
-0.00913	0.31923	1.55	2.38	0.02637
-0.00913	0.31423	1.54	2.39	0.02787
-0.00913	0.30925	1.52	2.4	0.02928
-0.00913	0.30419	1.585	2.41	0.03055
-0.00913	0.29919	1.62	2.42	0.03166
-0.00913	0.29409	1.545	2.43	0.03257
-0.00913	0.28909	1.485	2.44	0.03327
-0.00913	0.28408	1.535	2.45	0.03377
-0.00913	0.27901	1.59	2.46	0.03408
-0.00913	0.27403	1.645	2.47	0.03423
-0.00913	0.26903	1.715	2.48	0.03424
-0.00913	0.26399	1.75	2.49	0.03417
-0.00913	0.259	1.73	2.5	0.03406
-0.00913	0.25397	1.65	2.51	0.03396
-0.00913	0.24896	1.635	2.52	0.03392
-0.00913	0.24431	1.655	2.53	0.03395
-0.00913	0.23934	1.69	2.54	0.03408
-0.00913	0.23431	1.75	2.55	0.03428
-0.00913	0.22931	1.765	2.56	0.03453
-0.00913	0.22432	1.73	2.57	0.0348
-0.00913	0.21928	1.695	2.58	0.03501
-0.00913	0.21425	1.545	2.59	0.03512
-0.00913	0.20922	1.465	2.6	0.03506
-0.00913	0.20425	1.47	2.61	0.03479
-0.00913	0.19928	1.48	2.62	0.03426
-0.00913	0.19431	1.5	2.63	0.03343
-0.00913	0.18933	1.555	2.64	0.03228
-0.00913	0.1843	1.74	2.65	0.0308
-0.00913	0.17932	1.92	2.66	0.02899
-0.00913	0.17432	1.86	2.67	0.02687
-0.00913	0.16929	1.695	2.68	0.02445
-0.00913	0.16429	1.655	2.69	0.02178
-0.00913	0.15926	1.73	2.7	0.0189
-0.00913	0.15432	1.765	2.71	0.01588
-0.00913	0.1493	1.73	2.72	0.01279
-0.00913	0.1443	1.715	2.73	0.00976
-0.00913	0.13932	1.75	2.74	0.00708
-0.00913	0.13431	1.71	2.75	0.00537
-0.00913	0.1293	1.665	2.76	0.0056
-0.00913	0.12427	1.65	2.77	0.00749
-0.00913	0.11923	1.575	2.78	0.01003
-0.00913	0.11427	1.48	2.79	0.0127
-0.00913	0.10927	1.52	2.8	0.01532
-0.00913	0.10425	1.555	2.81	0.01778
-0.00913	0.09922	1.53	2.82	0.02005
-0.00913	0.09418	1.47	2.83	0.0221
-0.00913	0.08918	1.505	2.84	0.02392
-0.00913	0.08423	1.555	2.85	0.02551
-0.00913	0.0792	1.49	2.86	0.02687
-0.00913	0.07418	1.35	2.87	0.028
-0.00913	0.06916	1.28	2.88	0.02893
-0.00913	0.06415	1.25	2.89	0.02966
-0.00913	0.05913	1.29	2.9	0.0302
-0.00913	0.05404	1.34	2.91	0.03057
-0.00913	0.04909	1.32	2.92	0.03078
-0.00913	0.04409	1.235	2.93	0.03083
-0.00913	0.03902	1.205	2.94	0.03072
-0.00913	0.03406	1.24	2.95	0.03046
-0.00913	0.02902	1.345	2.96	0.03004
-0.00913	0.02402	1.44	2.97	0.02944
-0.00913	0.01905	1.525	2.98	0.02868
-0.00913	0.01402	1.51	2.99	0.02772
-0.00913	0.00906	1.435	3	0.02658
-0.00913	0.00406	1.45
-0.00913	-0.00054121	1.42
-0.00893	0.99912	1.675
-0.00893	0.99443	1.65
-0.00893	0.98945	1.58
-0.00893	0.98445	1.485
-0.00893	0.97945	1.44
-0.00893	0.97447	1.43
-0.00893	0.96948	1.49
-0.00893	0.96452	1.64
-0.00893	0.95948	1.7
-0.00893	0.95447	1.705
-0.00893	0.94948	1.625
-0.00893	0.94446	1.65
-0.00893	0.93952	1.68
-0.00893	0.9345	1.68
-0.00893	0.9295	1.65
-0.00893	0.92446	1.665
-0.00893	0.91943	1.71
-0.00893	0.91443	1.735
-0.00893	0.9094	1.815
-0.00893	0.90439	1.895
-0.00893	0.89937	1.905
-0.00893	0.89438	1.86
-0.00893	0.88937	1.845
-0.00893	0.88434	1.805
-0.00893	0.87934	1.75
-0.00893	0.87436	1.71
-0.00893	0.86936	1.7
-0.00893	0.86436	1.635
-0.00893	0.85938	1.555
-0.00893	0.85436	1.48
-0.00893	0.84935	1.445
-0.00893	0.84431	1.38
-0.00893	0.83933	1.385
-0.00893	0.83434	1.475
-0.00893	0.82931	1.52
-0.00893	0.82426	1.615
-0.00893	0.81932	1.715
-0.00893	0.81423	1.72
-0.00893	0.80925	1.62
-0.00893	0.80424	1.62
-0.00893	0.79926	1.73
-0.00893	0.79421	1.725
-0.00893	0.78922	1.625
-0.00893	0.78419	1.58
-0.00893	0.77923	1.63
-0.00893	0.77424	1.755
-0.00893	0.76921	1.765
-0.00893	0.76422	1.695
-0.00893	0.75916	1.76
-0.00893	0.75418	1.84
-0.00893	0.74916	1.855
-0.00893	0.74451	1.83
-0.00893	0.73954	1.815
-0.00893	0.73451	1.77
-0.00893	0.72953	1.74
-0.00893	0.72447	1.59
-0.00893	0.71948	1.56
-0.00893	0.71444	1.625
-0.00893	0.70945	1.705
-0.00893	0.70447	1.73
-0.00893	0.69943	1.735
-0.00893	0.69445	1.62
-0.00893	0.68941	1.515
-0.00893	0.68439	1.495
-0.00893	0.67943	1.45
-0.00893	0.67445	1.44
-0.00893	0.6694	1.465
-0.00893	0.66444	1.61
-0.00893	0.6594	1.78
-0.00893	0.6544	1.91
-0.00893	0.6494	1.89
-0.00893	0.64437	1.76
-0.00893	0.63937	1.67
-0.00893	0.63437	1.675
-0.00893	0.62936	1.685
-0.00893	0.62436	1.64
-0.00893	0.61934	1.6
-0.00893	0.61432	1.55
-0.00893	0.60932	1.46
-0.00893	0.60427	1.41
-0.00893	0.59922	1.475
-0.00893	0.59424	1.58
-0.00893	0.58926	1.625
-0.00893	0.58429	1.695
-0.00893	0.57926	1.685
-0.00893	0.57428	1.55
-0.00893	0.56927	1.495
-0.00893	0.56424	1.555
-0.00893	0.55923	1.585
-0.00893	0.55422	1.565
-0.00893	0.5492	1.565
-0.00893	0.54419	1.6
-0.00893	0.5392	1.6
-0.00893	0.53418	1.59
-0.00893	0.52912	1.625
-0.00893	0.52413	1.655
-0.00893	0.51915	1.675
-0.00893	0.51415	1.735
-0.00893	0.50913	1.81
-0.00893	0.50416	1.705
-0.00893	0.49913	1.495
-0.00893	0.49448	1.485
-0.00893	0.48943	1.585
-0.00893	0.4844	1.61
-0.00893	0.47941	1.67
-0.00893	0.47436	1.77
-0.00893	0.46939	1.805
-0.00893	0.46439	1.705
-0.00893	0.45939	1.65
-0.00893	0.45437	1.675
-0.00893	0.44936	1.75
-0.00893	0.44427	1.83
-0.00893	0.43926	1.835
-0.00893	0.43426	1.9
-0.00893	0.42929	1.95
-0.00893	0.42426	1.91
-0.00893	0.41926	1.835
-0.00893	0.41424	1.71
-0.00893	0.40925	1.665
-0.00893	0.40423	1.61
-0.00893	0.39924	1.525
-0.00893	0.39422	1.465
-0.00893	0.38923	1.525
-0.00893	0.38422	1.63
-0.00893	0.37922	1.665
-0.00893	0.37424	1.685
-0.00893	0.3692	1.66
-0.00893	0.36421	1.615
-0.00893	0.3592	1.605
-0.00893	0.35417	1.67
-0.00893	0.34913	1.71
-0.00893	0.34412	1.72
-0.00893	0.33911	1.7
-0.00893	0.3341	1.665
-0.00893	0.32908	1.675
-0.00893	0.32409	1.75
-0.00893	0.31908	1.815
-0.00893	0.31407	1.825
-0.00893	0.30911	1.78
-0.00893	0.3041	1.725
-0.00893	0.29912	1.745
-0.00893	0.29405	1.775
-0.00893	0.28903	1.75
-0.00893	0.28402	1.775
-0.00893	0.27904	1.735
-0.00893	0.27404	1.62
-0.00893	0.26904	1.605
-0.00893	0.26405	1.66
-0.00893	0.25903	1.755
-0.00893	0.25396	1.8
-0.00893	0.2489	1.8
-0.00893	0.24432	1.73
-0.00893	0.23931	1.655
-0.00893	0.23431	1.525
-0.00893	0.22929	1.47
-0.00893	0.22432	1.495
-0.00893	0.21925	1.535
-0.00893	0.21428	1.545
-0.00893	0.20928	1.62
-0.00893	0.2043	1.72
-0.00893	0.1993	1.76
-0.00893	0.19432	1.72
-0.00893	0.18935	1.705
-0.00893	0.18436	1.665
-0.00893	0.17936	1.565
-0.00893	0.17433	1.495
-0.00893	0.16934	1.435
-0.00893	0.16424	1.505
-0.00893	0.15928	1.545
-0.00893	0.15431	1.67
-0.00893	0.14929	1.69
-0.00893	0.14427	1.655
-0.00893	0.13928	1.66
-0.00893	0.13428	1.545
-0.00893	0.12929	1.41
-0.00893	0.1243	1.325
-0.00893	0.11928	1.36
-0.00893	0.1143	1.475
-0.00893	0.1093	1.55
-0.00893	0.10428	1.63
-0.00893	0.09924	1.715
-0.00893	0.09421	1.725
-0.00893	0.08926	1.765
-0.00893	0.08422	1.705
-0.00893	0.07911	1.525
-0.00893	0.0741	1.385
-0.00893	0.06912	1.41
-0.00893	0.06406	1.51
-0.00893	0.05906	1.54
-0.00893	0.05399	1.695
-0.00893	0.04897	1.685
-0.00893	0.04398	1.615
-0.00893	0.03901	1.6
-0.00893	0.03403	1.595
-0.00893	0.02903	1.62
-0.00893	0.02402	1.645
-0.00893	0.01903	1.585
-0.00893	0.01395	1.59
-0.00893	0.009	1.585
-0.00893	0.00399	1.535
-0.00893	-0.000629425	1.5
-0.00873	0.9991	1.69
-0.00873	0.99443	1.85
-0.00873	0.98938	1.88
-0.00873	0.98443	1.805
-0.00873	0.97948	1.8
-0.00873	0.97436	1.77
-0.00873	0.96937	1.69
-0.00873	0.96437	1.625
-0.00873	0.95938	1.61
-0.00873	0.95436	1.6
-0.00873	0.94933	1.63
-0.00873	0.9443	1.68
-0.00873	0.93932	1.77
-0.00873	0.93431	1.825
-0.00873	0.92935	1.8
-0.00873	0.92436	1.715
-0.00873	0.91931	1.61
-0.00873	0.91433	1.525
-0.00873	0.90934	1.46
-0.00873	0.90428	1.53
-0.00873	0.89936	1.685
-0.00873	0.8943	1.835
-0.00873	0.88939	1.93
-0.00873	0.88437	1.91
-0.00873	0.87933	1.78
-0.00873	0.87437	1.68
-0.00873	0.86933	1.6
-0.00873	0.86434	1.505
-0.00873	0.8593	1.415
-0.00873	0.85434	1.29
-0.00873	0.84932	1.28
-0.00873	0.84429	1.445
-0.00873	0.83926	1.535
-0.00873	0.83427	1.5
-0.00873	0.82928	1.37
-0.00873	0.82431	1.305
-0.00873	0.81925	1.365
-0.00873	0.81426	1.42
-0.00873	0.80923	1.45
-0.00873	0.8042	1.53
-0.00873	0.79917	1.59
-0.00873	0.79412	1.62
-0.00873	0.7892	1.595
-0.00873	0.78417	1.61
-0.00873	0.77921	1.63
-0.00873	0.77419	1.68
-0.00873	0.76917	1.785
-0.00873	0.76411	1.81
-0.00873	0.75916	1.705
-0.00873	0.75419	1.645
-0.00873	0.74912	1.695
-0.00873	0.74454	1.775
-0.00873	0.73951	1.805
-0.00873	0.73449	1.8
-0.00873	0.72945	1.8
-0.00873	0.72444	1.66
-0.00873	0.71944	1.555
-0.00873	0.71439	1.53
-0.00873	0.70939	1.54
-0.00873	0.70442	1.575
-0.00873	0.69943	1.635
-0.00873	0.69444	1.695
-0.00873	0.68945	1.745
-0.00873	0.6844	1.76
-0.00873	0.67942	1.85
-0.00873	0.6744	1.835
-0.00873	0.6694	1.75
-0.00873	0.66438	1.835
-0.00873	0.65937	1.905
-0.00873	0.65436	1.87
-0.00873	0.64935	1.785
-0.00873	0.64433	1.785
-0.00873	0.63938	1.86
-0.00873	0.63436	1.82
-0.00873	0.62936	1.695
-0.00873	0.62434	1.59
-0.00873	0.61931	1.555
-0.00873	0.61432	1.53
-0.00873	0.60926	1.59
-0.00873	0.6042	1.625
-0.00873	0.59919	1.58
-0.00873	0.59421	1.54
-0.00873	0.58927	1.59
-0.00873	0.58425	1.705
-0.00873	0.57926	1.75
-0.00873	0.57425	1.715
-0.00873	0.56924	1.67
-0.00873	0.56424	1.565
-0.00873	0.55923	1.46
-0.00873	0.5542	1.47
-0.00873	0.54921	1.465
-0.00873	0.5442	1.425
-0.00873	0.53925	1.37
-0.00873	0.53423	1.355
-0.00873	0.52915	1.38
-0.00873	0.52412	1.45
-0.00873	0.51913	1.6
-0.00873	0.51416	1.65
-0.00873	0.50919	1.7
-0.00873	0.50413	1.705
-0.00873	0.49908	1.605
-0.00873	0.49439	1.575
-0.00873	0.48938	1.675
-0.00873	0.48439	1.69
-0.00873	0.47938	1.68
-0.00873	0.47439	1.66
-0.00873	0.46938	1.71
-0.00873	0.46438	1.795
-0.00873	0.45939	1.87
-0.00873	0.4544	1.91
-0.00873	0.44938	1.87
-0.00873	0.44435	1.91
-0.00873	0.43934	1.935
-0.00873	0.43433	1.965
-0.00873	0.42931	1.975
-0.00873	0.42432	1.98
-0.00873	0.41935	1.89
-0.00873	0.41434	1.785
-0.00873	0.40926	1.715
-0.00873	0.40427	1.67
-0.00873	0.3992	1.555
-0.00873	0.39423	1.5
-0.00873	0.38924	1.565
-0.00873	0.38423	1.625
-0.00873	0.37924	1.585
-0.00873	0.37425	1.505
-0.00873	0.36923	1.53
-0.00873	0.36418	1.565
-0.00873	0.35919	1.64
-0.00873	0.35418	1.655
-0.00873	0.34917	1.625
-0.00873	0.34412	1.585
-0.00873	0.33915	1.65
-0.00873	0.3341	1.69
-0.00873	0.32905	1.685
-0.00873	0.32402	1.575
-0.00873	0.31902	1.465
-0.00873	0.31402	1.445
-0.00873	0.309	1.39
-0.00873	0.304	1.33
-0.00873	0.29898	1.36
-0.00873	0.29395	1.555
-0.00873	0.28893	1.69
-0.00873	0.28397	1.795
-0.00873	0.27896	1.855
-0.00873	0.27401	1.855
-0.00873	0.26896	1.655
-0.00873	0.26395	1.41
-0.00873	0.25896	1.335
-0.00873	0.25395	1.455
-0.00873	0.24895	1.66
-0.00873	0.24429	1.74
-0.00873	0.23925	1.82
-0.00873	0.23427	1.91
-0.00873	0.22926	1.975
-0.00873	0.22423	1.95
-0.00873	0.2192	1.97
-0.00873	0.21424	1.96
-0.00873	0.20924	1.925
-0.00873	0.20428	1.83
-0.00873	0.19921	1.74
-0.00873	0.19422	1.665
-0.00873	0.18924	1.555
-0.00873	0.18424	1.485
-0.00873	0.17923	1.465
-0.00873	0.17419	1.55
-0.00873	0.16915	1.615
-0.00873	0.16415	1.72
-0.00873	0.15908	1.735
-0.00873	0.15413	1.735
-0.00873	0.14916	1.725
-0.00873	0.14419	1.72
-0.00873	0.13915	1.655
-0.00873	0.13414	1.6
-0.00873	0.12915	1.65
-0.00873	0.12414	1.79
-0.00873	0.11916	1.895
-0.00873	0.11413	1.895
-0.00873	0.1091	1.82
-0.00873	0.10415	1.775
-0.00873	0.09913	1.725
-0.00873	0.09416	1.73
-0.00873	0.08916	1.725
-0.00873	0.08409	1.635
-0.00873	0.07913	1.585
-0.00873	0.07413	1.62
-0.00873	0.06913	1.665
-0.00873	0.0641	1.68
-0.00873	0.05909	1.6
-0.00873	0.05397	1.6
-0.00873	0.04902	1.52
-0.00873	0.04401	1.375
-0.00873	0.03906	1.415
-0.00873	0.03407	1.48
-0.00873	0.02911	1.52
-0.00873	0.02404	1.565
-0.00873	0.01908	1.7
-0.00873	0.01408	1.735
-0.00873	0.00908	1.72
-0.00873	0.00404	1.69
-0.00873	-0.000576973	1.605
-0.00853	0.99915	1.495
-0.00853	0.99444	1.48
-0.00853	0.98948	1.54
-0.00853	0.98447	1.665
-0.00853	0.97943	1.76
-0.00853	0.97445	1.855
-0.00853	0.9694	1.9
-0.00853	0.96439	1.825
-0.00853	0.95937	1.735
-0.00853	0.95431	1.605
-0.00853	0.94929	1.505
-0.00853	0.94431	1.55
-0.00853	0.93933	1.615
-0.00853	0.93434	1.565
-0.00853	0.92934	1.625
-0.00853	0.92434	1.6
-0.00853	0.91928	1.57
-0.00853	0.91432	1.58
-0.00853	0.90933	1.71
-0.00853	0.90432	1.815
-0.00853	0.89929	1.815
-0.00853	0.89431	1.68
-0.00853	0.88931	1.565
-0.00853	0.88432	1.625
-0.00853	0.87926	1.795
-0.00853	0.87427	1.93
-0.00853	0.86926	1.935
-0.00853	0.86431	1.91
-0.00853	0.85928	1.795
-0.00853	0.85421	1.67
-0.00853	0.84924	1.57
-0.00853	0.84421	1.43
-0.00853	0.83923	1.405
-0.00853	0.83421	1.435
-0.00853	0.82916	1.53
-0.00853	0.82418	1.69
-0.00853	0.81922	1.805
-0.00853	0.81423	1.84
-0.00853	0.80921	1.715
-0.00853	0.80421	1.595
-0.00853	0.79915	1.6
-0.00853	0.79414	1.6
-0.00853	0.78914	1.65
-0.00853	0.78414	1.69
-0.00853	0.77916	1.705
-0.00853	0.77417	1.705
-0.00853	0.76916	1.605
-0.00853	0.76414	1.535
-0.00853	0.75915	1.575
-0.00853	0.75413	1.505
-0.00853	0.74912	1.59
-0.00853	0.7445	1.735
-0.00853	0.73943	1.785
-0.00853	0.73442	1.79
-0.00853	0.72944	1.765
-0.00853	0.72442	1.665
-0.00853	0.7194	1.48
-0.00853	0.7144	1.385
-0.00853	0.70938	1.39
-0.00853	0.70437	1.435
-0.00853	0.69936	1.43
-0.00853	0.69435	1.41
-0.00853	0.68927	1.395
-0.00853	0.68428	1.475
-0.00853	0.67931	1.535
-0.00853	0.67428	1.565
-0.00853	0.6693	1.535
-0.00853	0.66429	1.54
-0.00853	0.65929	1.56
-0.00853	0.6543	1.545
-0.00853	0.64933	1.51
-0.00853	0.64428	1.525
-0.00853	0.63932	1.58
-0.00853	0.63431	1.66
-0.00853	0.62932	1.675
-0.00853	0.62427	1.68
-0.00853	0.61927	1.755
-0.00853	0.61425	1.815
-0.00853	0.60923	1.72
-0.00853	0.60414	1.605
-0.00853	0.59915	1.485
-0.00853	0.59416	1.4
-0.00853	0.58918	1.445
-0.00853	0.58414	1.505
-0.00853	0.57914	1.47
-0.00853	0.57414	1.47
-0.00853	0.56916	1.585
-0.00853	0.56412	1.645
-0.00853	0.55909	1.685
-0.00853	0.55406	1.65
-0.00853	0.54912	1.53
-0.00853	0.5441	1.56
-0.00853	0.53906	1.64
-0.00853	0.53405	1.695
-0.00853	0.52895	1.605
-0.00853	0.52396	1.505
-0.00853	0.51899	1.445
-0.00853	0.51398	1.395
-0.00853	0.50903	1.43
-0.00853	0.50397	1.53
-0.00853	0.49896	1.525
-0.00853	0.49431	1.47
-0.00853	0.4893	1.505
-0.00853	0.48432	1.54
-0.00853	0.47936	1.495
-0.00853	0.47433	1.455
-0.00853	0.46931	1.47
-0.00853	0.46429	1.465
-0.00853	0.45928	1.555
-0.00853	0.45429	1.565
-0.00853	0.44933	1.545
-0.00853	0.44429	1.51
-0.00853	0.43926	1.58
-0.00853	0.43427	1.61
-0.00853	0.42924	1.655
-0.00853	0.42426	1.675
-0.00853	0.41921	1.66
-0.00853	0.41419	1.575
-0.00853	0.40917	1.555
-0.00853	0.40415	1.59
-0.00853	0.39916	1.52
-0.00853	0.39419	1.47
-0.00853	0.38919	1.405
-0.00853	0.3842	1.44
-0.00853	0.37916	1.5
-0.00853	0.37414	1.645
-0.00853	0.36917	1.74
-0.00853	0.36416	1.75
-0.00853	0.35918	1.755
-0.00853	0.35419	1.775
-0.00853	0.3492	1.785
-0.00853	0.34418	1.725
-0.00853	0.33918	1.695
-0.00853	0.33415	1.695
-0.00853	0.32909	1.635
-0.00853	0.32411	1.5
-0.00853	0.31913	1.37
-0.00853	0.31414	1.35
-0.00853	0.30914	1.46
-0.00853	0.30417	1.595
-0.00853	0.29917	1.78
-0.00853	0.29414	1.925
-0.00853	0.28915	1.97
-0.00853	0.28414	1.87
-0.00853	0.2791	1.785
-0.00853	0.27408	1.695
-0.00853	0.26914	1.655
-0.00853	0.26411	1.635
-0.00853	0.25911	1.685
-0.00853	0.25407	1.715
-0.00853	0.24904	1.665
-0.00853	0.24438	1.63
-0.00853	0.23934	1.68
-0.00853	0.23435	1.71
-0.00853	0.2293	1.695
-0.00853	0.22435	1.725
-0.00853	0.21935	1.69
-0.00853	0.2143	1.66
-0.00853	0.20931	1.625
-0.00853	0.20432	1.59
-0.00853	0.19936	1.575
-0.00853	0.19437	1.565
-0.00853	0.18933	1.61
-0.00853	0.18437	1.66
-0.00853	0.17932	1.69
-0.00853	0.17428	1.665
-0.00853	0.16927	1.65
-0.00853	0.16419	1.565
-0.00853	0.15921	1.475
-0.00853	0.15428	1.41
-0.00853	0.14925	1.56
-0.00853	0.14424	1.695
-0.00853	0.13922	1.77
-0.00853	0.13416	1.71
-0.00853	0.12917	1.59
-0.00853	0.12417	1.48
-0.00853	0.11914	1.52
-0.00853	0.11415	1.59
-0.00853	0.10917	1.625
-0.00853	0.10417	1.6
-0.00853	0.09915	1.605
-0.00853	0.09414	1.58
-0.00853	0.08918	1.57
-0.00853	0.0841	1.59
-0.00853	0.07909	1.665
-0.00853	0.07408	1.745
-0.00853	0.0691	1.815
-0.00853	0.06407	1.915
-0.00853	0.05901	1.85
-0.00853	0.05395	1.7
-0.00853	0.04897	1.62
-0.00853	0.04399	1.67
-0.00853	0.039	1.675
-0.00853	0.03399	1.725
-0.00853	0.02895	1.83
-0.00853	0.02402	1.925
-0.00853	0.01893	1.86
-0.00853	0.01392	1.79
-0.00853	0.00892	1.77
-0.00853	0.00391	1.73
-0.00853	-0.00074625	1.645
-0.00833	0.99909	1.6
-0.00833	0.99447	1.71
-0.00833	0.98948	1.775
-0.00833	0.98445	1.765
-0.00833	0.9794	1.715
-0.00833	0.97441	1.595
-0.00833	0.96941	1.565
-0.00833	0.96438	1.515
-0.00833	0.95934	1.485
-0.00833	0.9543	1.49
-0.00833	0.94934	1.57
-0.00833	0.94435	1.69
-0.00833	0.93937	1.8
-0.00833	0.93443	1.84
-0.00833	0.92939	1.935
-0.00833	0.92439	1.865
-0.00833	0.91933	1.795
-0.00833	0.91438	1.76
-0.00833	0.90935	1.76
-0.00833	0.90439	1.84
-0.00833	0.89937	1.92
-0.00833	0.89438	1.9
-0.00833	0.8894	1.76
-0.00833	0.88442	1.64
-0.00833	0.87935	1.57
-0.00833	0.87433	1.545
-0.00833	0.86931	1.58
-0.00833	0.8644	1.62
-0.00833	0.85937	1.6
-0.00833	0.85436	1.6
-0.00833	0.84932	1.565
-0.00833	0.84429	1.53
-0.00833	0.8393	1.48
-0.00833	0.83429	1.45
-0.00833	0.82923	1.455
-0.00833	0.82423	1.57
-0.00833	0.8192	1.725
-0.00833	0.81424	1.86
-0.00833	0.80921	1.935
-0.00833	0.80422	1.975
-0.00833	0.79919	1.93
-0.00833	0.79419	1.925
-0.00833	0.7892	1.87
-0.00833	0.78419	1.735
-0.00833	0.77921	1.665
-0.00833	0.77421	1.63
-0.00833	0.7692	1.67
-0.00833	0.76415	1.77
-0.00833	0.75911	1.82
-0.00833	0.75411	1.835
-0.00833	0.74911	1.855
-0.00833	0.74448	1.87
-0.00833	0.73947	1.805
-0.00833	0.73442	1.705
-0.00833	0.72947	1.665
-0.00833	0.72445	1.605
-0.00833	0.71947	1.525
-0.00833	0.71447	1.455
-0.00833	0.70945	1.365
-0.00833	0.70445	1.29
-0.00833	0.69946	1.34
-0.00833	0.69444	1.525
-0.00833	0.68946	1.635
-0.00833	0.68441	1.63
-0.00833	0.67945	1.54
-0.00833	0.67443	1.555
-0.00833	0.6694	1.62
-0.00833	0.66438	1.645
-0.00833	0.65937	1.715
-0.00833	0.6544	1.7
-0.00833	0.64944	1.63
-0.00833	0.64438	1.59
-0.00833	0.63938	1.555
-0.00833	0.6344	1.585
-0.00833	0.62934	1.695
-0.00833	0.62435	1.78
-0.00833	0.61935	1.78
-0.00833	0.6143	1.675
-0.00833	0.6093	1.66
-0.00833	0.60429	1.705
-0.00833	0.5993	1.66
-0.00833	0.59426	1.46
-0.00833	0.58928	1.4
-0.00833	0.58426	1.42
-0.00833	0.57929	1.42
-0.00833	0.57425	1.45
-0.00833	0.56922	1.55
-0.00833	0.56422	1.715
-0.00833	0.55918	1.86
-0.00833	0.55414	1.84
-0.00833	0.54914	1.75
-0.00833	0.54413	1.57
-0.00833	0.53915	1.51
-0.00833	0.53421	1.535
-0.00833	0.52905	1.52
-0.00833	0.52405	1.53
-0.00833	0.51906	1.48
-0.00833	0.51406	1.435
-0.00833	0.50911	1.525
-0.00833	0.5041	1.635
-0.00833	0.49905	1.625
-0.00833	0.49438	1.58
-0.00833	0.48932	1.45
-0.00833	0.48437	1.31
-0.00833	0.4794	1.21
-0.00833	0.47437	1.26
-0.00833	0.46939	1.335
-0.00833	0.46437	1.405
-0.00833	0.45939	1.46
-0.00833	0.45442	1.51
-0.00833	0.44941	1.54
-0.00833	0.44437	1.61
-0.00833	0.43934	1.675
-0.00833	0.43431	1.73
-0.00833	0.42929	1.775
-0.00833	0.42428	1.76
-0.00833	0.41928	1.71
-0.00833	0.41422	1.65
-0.00833	0.40923	1.585
-0.00833	0.40424	1.61
-0.00833	0.39922	1.675
-0.00833	0.39423	1.725
-0.00833	0.38924	1.735
-0.00833	0.38423	1.615
-0.00833	0.37922	1.52
-0.00833	0.37414	1.58
-0.00833	0.36913	1.75
-0.00833	0.36414	1.81
-0.00833	0.35913	1.76
-0.00833	0.35412	1.69
-0.00833	0.34918	1.68
-0.00833	0.34416	1.695
-0.00833	0.33919	1.675
-0.00833	0.33418	1.65
-0.00833	0.32917	1.575
-0.00833	0.32416	1.57
-0.00833	0.31913	1.615
-0.00833	0.31411	1.7
-0.00833	0.30911	1.685
-0.00833	0.30408	1.615
-0.00833	0.2991	1.505
-0.00833	0.29409	1.425
-0.00833	0.28909	1.375
-0.00833	0.28408	1.35
-0.00833	0.27909	1.315
-0.00833	0.27409	1.315
-0.00833	0.26908	1.435
-0.00833	0.26405	1.57
-0.00833	0.25906	1.665
-0.00833	0.25407	1.7
-0.00833	0.249	1.76
-0.00833	0.24435	1.78
-0.00833	0.23936	1.765
-0.00833	0.23435	1.66
-0.00833	0.22932	1.56
-0.00833	0.22432	1.53
-0.00833	0.2193	1.6
-0.00833	0.21428	1.63
-0.00833	0.20931	1.63
-0.00833	0.20431	1.66
-0.00833	0.19927	1.705
-0.00833	0.19431	1.61
-0.00833	0.18928	1.535
-0.00833	0.18431	1.5
-0.00833	0.17935	1.495
-0.00833	0.17429	1.59
-0.00833	0.16928	1.61
-0.00833	0.16427	1.605
-0.00833	0.15924	1.67
-0.00833	0.15425	1.73
-0.00833	0.14931	1.635
-0.00833	0.14432	1.54
-0.00833	0.13932	1.57
-0.00833	0.13433	1.75
-0.00833	0.12931	1.9
-0.00833	0.12426	1.94
-0.00833	0.11923	1.855
-0.00833	0.11423	1.73
-0.00833	0.10924	1.61
-0.00833	0.10421	1.51
-0.00833	0.09922	1.53
-0.00833	0.09419	1.545
-0.00833	0.08921	1.61
-0.00833	0.08419	1.675
-0.00833	0.07915	1.71
-0.00833	0.07415	1.735
-0.00833	0.06913	1.76
-0.00833	0.06411	1.74
-0.00833	0.05908	1.78
-0.00833	0.05398	1.88
-0.00833	0.04895	1.89
-0.00833	0.044	1.795
-0.00833	0.039	1.695
-0.00833	0.03398	1.54
-0.00833	0.0289	1.41
-0.00833	0.02391	1.38
-0.00833	0.01894	1.37
-0.00833	0.01398	1.35
-0.00833	0.00896	1.405
-0.00833	0.00397	1.54
-0.00833	-0.000627041	1.62
-0.00813	0.99925	1.585
-0.00813	0.99466	1.54
-0.00813	0.98964	1.6
-0.00813	0.98462	1.75
-0.00813	0.97961	1.815
-0.00813	0.97457	1.795
-0.00813	0.9696	1.75
-0.00813	0.96466	1.655
-0.00813	0.9596	1.505
-0.00813	0.9546	1.475
-0.00813	0.94959	1.5
-0.00813	0.94459	1.59
-0.00813	0.93958	1.59
-0.00813	0.93458	1.555
-0.00813	0.92956	1.62
-0.00813	0.92454	1.77
-0.00813	0.91948	1.84
-0.00813	0.91453	1.825
-0.00813	0.90949	1.64
-0.00813	0.90447	1.475
-0.00813	0.89944	1.525
-0.00813	0.89442	1.515
-0.00813	0.88947	1.49
-0.00813	0.88441	1.57
-0.00813	0.87943	1.695
-0.00813	0.8744	1.795
-0.00813	0.86942	1.815
-0.00813	0.8644	1.795
-0.00813	0.85942	1.82
-0.00813	0.85437	1.75
-0.00813	0.84932	1.625
-0.00813	0.84431	1.535
-0.00813	0.83933	1.455
-0.00813	0.83432	1.45
-0.00813	0.82932	1.425
-0.00813	0.82427	1.55
-0.00813	0.81932	1.755
-0.00813	0.81434	1.885
-0.00813	0.8093	1.855
-0.00813	0.80432	1.83
-0.00813	0.79925	1.785
-0.00813	0.79423	1.71
-0.00813	0.78926	1.62
-0.00813	0.78427	1.5
-0.00813	0.77921	1.475
-0.00813	0.77422	1.445
-0.00813	0.76924	1.37
-0.00813	0.76418	1.38
-0.00813	0.75924	1.44
-0.00813	0.7542	1.525
-0.00813	0.7492	1.615
-0.00813	0.74455	1.685
-0.00813	0.73957	1.72
-0.00813	0.73451	1.715
-0.00813	0.72945	1.735
-0.00813	0.72449	1.71
-0.00813	0.71944	1.62
-0.00813	0.71445	1.565
-0.00813	0.70944	1.55
-0.00813	0.70442	1.535
-0.00813	0.69939	1.465
-0.00813	0.69441	1.395
-0.00813	0.68934	1.485
-0.00813	0.68434	1.62
-0.00813	0.67937	1.725
-0.00813	0.67438	1.82
-0.00813	0.66936	1.8
-0.00813	0.66439	1.71
-0.00813	0.65944	1.67
-0.00813	0.65442	1.665
-0.00813	0.64938	1.63
-0.00813	0.64433	1.635
-0.00813	0.63935	1.575
-0.00813	0.63434	1.525
-0.00813	0.62931	1.48
-0.00813	0.62433	1.57
-0.00813	0.6193	1.765
-0.00813	0.61429	1.875
-0.00813	0.60928	1.755
-0.00813	0.60423	1.665
-0.00813	0.59922	1.67
-0.00813	0.59419	1.67
-0.00813	0.58925	1.61
-0.00813	0.58425	1.525
-0.00813	0.57922	1.54
-0.00813	0.57423	1.525
-0.00813	0.56918	1.515
-0.00813	0.56416	1.545
-0.00813	0.55918	1.61
-0.00813	0.5542	1.68
-0.00813	0.54922	1.78
-0.00813	0.54418	1.805
-0.00813	0.53919	1.875
-0.00813	0.53415	1.91
-0.00813	0.52908	1.805
-0.00813	0.52407	1.61
-0.00813	0.51907	1.53
-0.00813	0.51407	1.58
-0.00813	0.50914	1.695
-0.00813	0.50408	1.695
-0.00813	0.49904	1.685
-0.00813	0.49443	1.635
-0.00813	0.48943	1.55
-0.00813	0.48446	1.465
-0.00813	0.47947	1.455
-0.00813	0.47446	1.555
-0.00813	0.46945	1.685
-0.00813	0.46446	1.855
-0.00813	0.45946	1.945
-0.00813	0.45443	1.925
-0.00813	0.44943	1.815
-0.00813	0.44439	1.795
-0.00813	0.4394	1.735
-0.00813	0.43436	1.645
-0.00813	0.42933	1.625
-0.00813	0.42427	1.68
-0.00813	0.41931	1.685
-0.00813	0.41429	1.71
-0.00813	0.4093	1.72
-0.00813	0.40427	1.78
-0.00813	0.39926	1.735
-0.00813	0.39423	1.665
-0.00813	0.38919	1.63
-0.00813	0.3842	1.645
-0.00813	0.37921	1.685
-0.00813	0.37421	1.73
-0.00813	0.36922	1.73
-0.00813	0.36418	1.805
-0.00813	0.35917	1.82
-0.00813	0.35416	1.715
-0.00813	0.34916	1.625
-0.00813	0.34418	1.675
-0.00813	0.33917	1.69
-0.00813	0.33416	1.645
-0.00813	0.32913	1.61
-0.00813	0.3241	1.6
-0.00813	0.31917	1.64
-0.00813	0.31411	1.66
-0.00813	0.30914	1.655
-0.00813	0.30411	1.645
-0.00813	0.29915	1.7
-0.00813	0.29413	1.69
-0.00813	0.28907	1.715
-0.00813	0.28403	1.675
-0.00813	0.27911	1.645
-0.00813	0.27409	1.62
-0.00813	0.26908	1.605
-0.00813	0.26405	1.595
-0.00813	0.25907	1.52
-0.00813	0.25408	1.56
-0.00813	0.24899	1.6
-0.00813	0.24437	1.505
-0.00813	0.23937	1.485
-0.00813	0.23437	1.525
-0.00813	0.22937	1.555
-0.00813	0.22435	1.58
-0.00813	0.21931	1.585
-0.00813	0.21429	1.54
-0.00813	0.20928	1.545
-0.00813	0.20426	1.485
-0.00813	0.19923	1.455
-0.00813	0.19424	1.535
-0.00813	0.18925	1.625
-0.00813	0.18424	1.655
-0.00813	0.1793	1.665
-0.00813	0.17427	1.66
-0.00813	0.16921	1.545
-0.00813	0.16416	1.405
-0.00813	0.15915	1.36
-0.00813	0.15423	1.395
-0.00813	0.14922	1.54
-0.00813	0.14421	1.74
-0.00813	0.13919	1.81
-0.00813	0.13419	1.8
-0.00813	0.1292	1.65
-0.00813	0.12418	1.47
-0.00813	0.11913	1.395
-0.00813	0.11415	1.425
-0.00813	0.10918	1.335
-0.00813	0.10419	1.285
-0.00813	0.09916	1.325
-0.00813	0.09416	1.375
-0.00813	0.08913	1.395
-0.00813	0.08415	1.455
-0.00813	0.07913	1.49
-0.00813	0.07421	1.59
-0.00813	0.06921	1.665
-0.00813	0.06413	1.695
-0.00813	0.05909	1.59
-0.00813	0.05394	1.415
-0.00813	0.04897	1.39
-0.00813	0.04397	1.335
-0.00813	0.03897	1.28
-0.00813	0.03394	1.4
-0.00813	0.02906	1.56
-0.00813	0.02404	1.645
-0.00813	0.01909	1.58
-0.00813	0.01404	1.535
-0.00813	0.00903	1.515
-0.00813	0.00405	1.4
-0.00813	-0.000572205	1.31
-0.00793	0.9992	2.04
-0.00793	0.99453	2.1
-0.00793	0.98953	2.055
-0.00793	0.9845	1.91
-0.00793	0.97946	1.735
-0.00793	0.97445	1.695
-0.00793	0.96941	1.595
-0.00793	0.96442	1.475
-0.00793	0.95945	1.495
-0.00793	0.95443	1.655
-0.00793	0.94943	1.765
-0.00793	0.94443	1.915
-0.00793	0.93941	2.01
-0.00793	0.93443	2.05
-0.00793	0.92946	2.02
-0.00793	0.92447	1.965
-0.00793	0.91945	1.865
-0.00793	0.91447	1.775
-0.00793	0.90943	1.76
-0.00793	0.90446	1.775
-0.00793	0.89946	1.86
-0.00793	0.89444	1.805
-0.00793	0.88942	1.72
-0.00793	0.88443	1.81
-0.00793	0.87935	1.86
-0.00793	0.87436	1.76
-0.00793	0.86931	1.725
-0.00793	0.86442	1.76
-0.00793	0.85944	1.75
-0.00793	0.85438	1.67
-0.00793	0.84938	1.57
-0.00793	0.84433	1.505
-0.00793	0.83935	1.59
-0.00793	0.8343	1.795
-0.00793	0.82932	1.87
-0.00793	0.8243	1.765
-0.00793	0.81935	1.715
-0.00793	0.81436	1.67
-0.00793	0.80932	1.67
-0.00793	0.80431	1.675
-0.00793	0.79932	1.605
-0.00793	0.79429	1.505
-0.00793	0.78928	1.495
-0.00793	0.78428	1.575
-0.00793	0.77927	1.77
-0.00793	0.77427	2.005
-0.00793	0.76922	2.215
-0.00793	0.76421	2.3
-0.00793	0.75918	2.095
-0.00793	0.75415	1.87
-0.00793	0.74913	1.69
-0.00793	0.7445	1.68
-0.00793	0.73947	1.765
-0.00793	0.73442	1.855
-0.00793	0.72942	1.895
-0.00793	0.7244	1.825
-0.00793	0.71936	1.73
-0.00793	0.71438	1.71
-0.00793	0.70936	1.68
-0.00793	0.70442	1.71
-0.00793	0.6994	1.785
-0.00793	0.69439	1.83
-0.00793	0.68942	1.815
-0.00793	0.6844	1.78
-0.00793	0.67937	1.82
-0.00793	0.67434	1.835
-0.00793	0.66933	1.795
-0.00793	0.66435	1.74
-0.00793	0.65934	1.71
-0.00793	0.65435	1.755
-0.00793	0.64933	1.825
-0.00793	0.64427	1.73
-0.00793	0.6393	1.59
-0.00793	0.63433	1.565
-0.00793	0.62933	1.56
-0.00793	0.62429	1.535
-0.00793	0.61927	1.5
-0.00793	0.61423	1.535
-0.00793	0.60926	1.605
-0.00793	0.6042	1.64
-0.00793	0.59921	1.605
-0.00793	0.59418	1.625
-0.00793	0.58924	1.755
-0.00793	0.58419	1.825
-0.00793	0.57917	1.79
-0.00793	0.57417	1.795
-0.00793	0.56916	1.8
-0.00793	0.56414	1.87
-0.00793	0.55911	1.875
-0.00793	0.55407	1.855
-0.00793	0.54909	1.86
-0.00793	0.54411	1.835
-0.00793	0.5391	1.77
-0.00793	0.53407	1.71
-0.00793	0.529	1.615
-0.00793	0.524	1.575
-0.00793	0.51901	1.57
-0.00793	0.51408	1.675
-0.00793	0.50914	1.755
-0.00793	0.50407	1.705
-0.00793	0.49904	1.63
-0.00793	0.49441	1.585
-0.00793	0.48939	1.57
-0.00793	0.4844	1.51
-0.00793	0.47941	1.575
-0.00793	0.47444	1.75
-0.00793	0.46944	1.86
-0.00793	0.46441	1.835
-0.00793	0.45943	1.81
-0.00793	0.45441	1.825
-0.00793	0.44935	1.79
-0.00793	0.44436	1.72
-0.00793	0.43937	1.725
-0.00793	0.43433	1.665
-0.00793	0.42934	1.5
-0.00793	0.42431	1.425
-0.00793	0.41928	1.435
-0.00793	0.41427	1.395
-0.00793	0.40928	1.48
-0.00793	0.40425	1.68
-0.00793	0.39928	1.785
-0.00793	0.39426	1.825
-0.00793	0.38922	1.725
-0.00793	0.38426	1.6
-0.00793	0.37922	1.5
-0.00793	0.37419	1.43
-0.00793	0.36919	1.44
-0.00793	0.36422	1.565
-0.00793	0.3592	1.715
-0.00793	0.35419	1.75
-0.00793	0.34919	1.76
-0.00793	0.3442	1.785
-0.00793	0.33917	1.755
-0.00793	0.33424	1.765
-0.00793	0.32918	1.77
-0.00793	0.32413	1.765
-0.00793	0.31918	1.695
-0.00793	0.31418	1.605
-0.00793	0.30922	1.595
-0.00793	0.30416	1.705
-0.00793	0.29921	1.755
-0.00793	0.2942	1.69
-0.00793	0.28921	1.655
-0.00793	0.2842	1.705
-0.00793	0.27918	1.72
-0.00793	0.27416	1.78
-0.00793	0.26915	1.94
-0.00793	0.26411	1.955
-0.00793	0.25914	1.875
-0.00793	0.2541	1.735
-0.00793	0.24906	1.58
-0.00793	0.24443	1.41
-0.00793	0.23941	1.285
-0.00793	0.23438	1.225
-0.00793	0.22938	1.155
-0.00793	0.22443	1.145
-0.00793	0.21939	1.225
-0.00793	0.21432	1.505
-0.00793	0.20932	1.76
-0.00793	0.20433	1.865
-0.00793	0.19935	1.805
-0.00793	0.1943	1.68
-0.00793	0.18937	1.615
-0.00793	0.18433	1.59
-0.00793	0.17929	1.53
-0.00793	0.17425	1.525
-0.00793	0.16924	1.58
-0.00793	0.16419	1.62
-0.00793	0.15918	1.585
-0.00793	0.15424	1.62
-0.00793	0.1492	1.65
-0.00793	0.14421	1.59
-0.00793	0.13918	1.52
-0.00793	0.13418	1.505
-0.00793	0.12922	1.535
-0.00793	0.12419	1.51
-0.00793	0.11921	1.395
-0.00793	0.11426	1.2
-0.00793	0.10924	1.165
-0.00793	0.10422	1.185
-0.00793	0.09923	1.275
-0.00793	0.09414	1.33
-0.00793	0.08914	1.36
-0.00793	0.08413	1.425
-0.00793	0.07912	1.565
-0.00793	0.07412	1.555
-0.00793	0.06908	1.46
-0.00793	0.0641	1.43
-0.00793	0.0591	1.475
-0.00793	0.05403	1.455
-0.00793	0.04903	1.4
-0.00793	0.04405	1.37
-0.00793	0.03902	1.46
-0.00793	0.03405	1.66
-0.00793	0.02903	1.69
-0.00793	0.02404	1.605
-0.00793	0.01901	1.585
-0.00793	0.01396	1.505
-0.00793	0.00898	1.375
-0.00793	0.00396	1.25
-0.00793	-0.000720024	1.06
-0.00773	0.99914	1.745
-0.00773	0.9945	1.71
-0.00773	0.98948	1.695
-0.00773	0.98447	1.79
-0.00773	0.97944	1.755
-0.00773	0.97444	1.64
-0.00773	0.9694	1.64
-0.00773	0.96441	1.775
-0.00773	0.95942	1.79
-0.00773	0.95441	1.71
-0.00773	0.9494	1.64
-0.00773	0.94437	1.59
-0.00773	0.93937	1.54
-0.00773	0.93438	1.515
-0.00773	0.92939	1.53
-0.00773	0.92436	1.62
-0.00773	0.91931	1.8
-0.00773	0.91432	1.845
-0.00773	0.90932	1.855
-0.00773	0.9043	1.805
-0.00773	0.89929	1.725
-0.00773	0.89423	1.71
-0.00773	0.88928	1.755
-0.00773	0.8843	1.695
-0.00773	0.87925	1.64
-0.00773	0.87425	1.635
-0.00773	0.86925	1.72
-0.00773	0.86428	1.735
-0.00773	0.85925	1.79
-0.00773	0.85429	1.83
-0.00773	0.84929	1.84
-0.00773	0.84432	1.825
-0.00773	0.83924	1.81
-0.00773	0.83424	1.885
-0.00773	0.82928	2.065
-0.00773	0.82426	2.06
-0.00773	0.81928	1.89
-0.00773	0.81428	1.74
-0.00773	0.80928	1.72
-0.00773	0.80421	1.68
-0.00773	0.79917	1.685
-0.00773	0.79418	1.785
-0.00773	0.78915	1.88
-0.00773	0.78411	1.91
-0.00773	0.77914	2
-0.00773	0.77415	2.085
-0.00773	0.7691	2.125
-0.00773	0.76408	2.04
-0.00773	0.75909	2.01
-0.00773	0.75409	1.905
-0.00773	0.74907	1.755
-0.00773	0.74443	1.63
-0.00773	0.73943	1.58
-0.00773	0.73444	1.545
-0.00773	0.72946	1.565
-0.00773	0.72444	1.67
-0.00773	0.71944	1.86
-0.00773	0.7144	1.97
-0.00773	0.70939	1.92
-0.00773	0.70441	1.905
-0.00773	0.69949	1.92
-0.00773	0.69443	1.94
-0.00773	0.68941	1.99
-0.00773	0.68436	2.03
-0.00773	0.67938	1.89
-0.00773	0.67439	1.74
-0.00773	0.66939	1.67
-0.00773	0.66437	1.705
-0.00773	0.65937	1.745
-0.00773	0.65437	1.79
-0.00773	0.64933	1.8
-0.00773	0.64431	1.915
-0.00773	0.63933	1.945
-0.00773	0.63436	1.87
-0.00773	0.62928	1.73
-0.00773	0.62428	1.72
-0.00773	0.61934	1.755
-0.00773	0.61424	1.865
-0.00773	0.60925	2.005
-0.00773	0.6042	2.055
-0.00773	0.59916	2.005
-0.00773	0.59415	1.935
-0.00773	0.58919	1.82
-0.00773	0.58417	1.715
-0.00773	0.57914	1.73
-0.00773	0.57415	1.795
-0.00773	0.56915	1.895
-0.00773	0.56415	1.885
-0.00773	0.55911	1.825
-0.00773	0.55414	1.74
-0.00773	0.54912	1.685
-0.00773	0.54415	1.695
-0.00773	0.53913	1.745
-0.00773	0.53409	1.735
-0.00773	0.52898	1.705
-0.00773	0.52399	1.665
-0.00773	0.51897	1.745
-0.00773	0.51403	1.835
-0.00773	0.50904	1.775
-0.00773	0.50402	1.63
-0.00773	0.49904	1.515
-0.00773	0.49438	1.48
-0.00773	0.48936	1.475
-0.00773	0.48431	1.575
-0.00773	0.47928	1.64
-0.00773	0.47424	1.68
-0.00773	0.46923	1.71
-0.00773	0.46422	1.745
-0.00773	0.45928	1.79
-0.00773	0.45431	1.84
-0.00773	0.44926	1.78
-0.00773	0.44427	1.7
-0.00773	0.43929	1.74
-0.00773	0.43429	1.85
-0.00773	0.42934	1.98
-0.00773	0.42431	2.075
-0.00773	0.41934	2.135
-0.00773	0.41431	2.075
-0.00773	0.40925	2.09
-0.00773	0.40424	2.09
-0.00773	0.39922	2.005
-0.00773	0.39422	1.75
-0.00773	0.38925	1.57
-0.00773	0.38428	1.55
-0.00773	0.37924	1.655
-0.00773	0.37422	1.675
-0.00773	0.36926	1.62
-0.00773	0.36425	1.56
-0.00773	0.3592	1.585
-0.00773	0.35421	1.505
-0.00773	0.34922	1.46
-0.00773	0.34421	1.49
-0.00773	0.33927	1.505
-0.00773	0.33421	1.56
-0.00773	0.32918	1.705
-0.00773	0.32416	1.895
-0.00773	0.3192	1.96
-0.00773	0.31416	1.825
-0.00773	0.30918	1.655
-0.00773	0.30422	1.61
-0.00773	0.29915	1.605
-0.00773	0.29414	1.69
-0.00773	0.28914	1.825
-0.00773	0.28415	1.81
-0.00773	0.27911	1.675
-0.00773	0.2741	1.625
-0.00773	0.26907	1.66
-0.00773	0.2641	1.735
-0.00773	0.2591	1.805
-0.00773	0.25402	1.76
-0.00773	0.24901	1.68
-0.00773	0.24435	1.625
-0.00773	0.23938	1.59
-0.00773	0.23437	1.55
-0.00773	0.22932	1.6
-0.00773	0.22431	1.65
-0.00773	0.21928	1.6
-0.00773	0.21428	1.61
-0.00773	0.20929	1.635
-0.00773	0.2043	1.675
-0.00773	0.19922	1.67
-0.00773	0.19422	1.515
-0.00773	0.18923	1.47
-0.00773	0.18424	1.445
-0.00773	0.17925	1.41
-0.00773	0.17424	1.33
-0.00773	0.16923	1.33
-0.00773	0.16421	1.455
-0.00773	0.15919	1.61
-0.00773	0.15427	1.74
-0.00773	0.14923	1.765
-0.00773	0.14425	1.63
-0.00773	0.13921	1.46
-0.00773	0.13421	1.4
-0.00773	0.12921	1.34
-0.00773	0.12419	1.29
-0.00773	0.11917	1.265
-0.00773	0.1142	1.23
-0.00773	0.10917	1.175
-0.00773	0.10415	1.195
-0.00773	0.09912	1.36
-0.00773	0.09408	1.48
-0.00773	0.08912	1.485
-0.00773	0.08408	1.395
-0.00773	0.0791	1.185
-0.00773	0.07416	1.015
-0.00773	0.0692	0.975
-0.00773	0.06412	0.96
-0.00773	0.05914	0.94
-0.00773	0.05399	0.93
[truncated: 28,904 more rows]

## Sheet: Fig.3d
Bz (T)	I (μA)	dV/dI (Ω)	y (μm)	Js (μA/μm)
-0.00469	1.99937	1.365	-3	0.00786
-0.00469	1.98974	1.34	-2.99	0.0076
-0.00469	1.97969	1.365	-2.98	0.00757
-0.00469	1.96966	1.405	-2.97	0.00776
-0.00469	1.9597	1.475	-2.96	0.00817
-0.00469	1.94969	1.585	-2.95	0.00873
-0.00469	1.93959	1.665	-2.94	0.00941
-0.00469	1.92963	1.74	-2.93	0.01015
-0.00469	1.91966	1.78	-2.92	0.01091
-0.00469	1.90963	1.755	-2.91	0.01165
-0.00469	1.89958	1.72	-2.9	0.01235
-0.00469	1.88952	1.795	-2.89	0.01298
-0.00469	1.87953	1.815	-2.88	0.01352
-0.00469	1.86954	1.78	-2.87	0.01395
-0.00469	1.85956	1.76	-2.86	0.01428
-0.00469	1.84955	1.82	-2.85	0.01447
-0.00469	1.83954	1.815	-2.84	0.01454
-0.00469	1.82958	1.735	-2.83	0.01446
-0.00469	1.8195	1.735	-2.82	0.01426
-0.00469	1.80947	1.765	-2.81	0.01392
-0.00469	1.79945	1.785	-2.8	0.01345
-0.00469	1.78948	1.63	-2.79	0.01286
-0.00469	1.77948	1.47	-2.78	0.01216
-0.00469	1.76949	1.51	-2.77	0.01138
-0.00469	1.75949	1.57	-2.76	0.01054
-0.00469	1.7494	1.565	-2.75	0.00969
-0.00469	1.73972	1.61	-2.74	0.00886
-0.00469	1.72971	1.615	-2.73	0.00813
-0.00469	1.71972	1.575	-2.72	0.00759
-0.00469	1.70967	1.61	-2.71	0.00733
-0.00469	1.69961	1.68	-2.7	0.00741
-0.00469	1.68965	1.69	-2.69	0.00784
-0.00469	1.67962	1.695	-2.68	0.00859
-0.00469	1.6696	1.7	-2.67	0.00955
-0.00469	1.65957	1.6	-2.66	0.01067
-0.00469	1.64957	1.465	-2.65	0.01186
-0.00469	1.63954	1.445	-2.64	0.01307
-0.00469	1.62954	1.465	-2.63	0.01426
-0.00469	1.61952	1.465	-2.62	0.0154
-0.00469	1.60953	1.53	-2.61	0.01645
-0.00469	1.59952	1.6	-2.6	0.0174
-0.00469	1.58948	1.63	-2.59	0.01821
-0.00469	1.57947	1.675	-2.58	0.01889
-0.00469	1.56953	1.745	-2.57	0.01941
-0.00469	1.55952	1.81	-2.56	0.01976
-0.00469	1.54943	1.835	-2.55	0.01994
-0.00469	1.53941	1.91	-2.54	0.01995
-0.00469	1.52935	1.895	-2.53	0.01978
-0.00469	1.5193	1.875	-2.52	0.01944
-0.00469	1.50929	1.84	-2.51	0.01894
-0.00469	1.49929	1.775	-2.5	0.01829
-0.00469	1.48966	1.725	-2.49	0.01751
-0.00469	1.47966	1.69	-2.48	0.01663
-0.00469	1.46959	1.665	-2.47	0.01569
-0.00469	1.45962	1.575	-2.46	0.01474
-0.00469	1.44959	1.48	-2.45	0.01384
-0.00469	1.43961	1.48	-2.44	0.01306
-0.00469	1.42957	1.54	-2.43	0.01251
-0.00469	1.41952	1.56	-2.42	0.01227
-0.00469	1.40956	1.485	-2.41	0.01241
-0.00469	1.39962	1.455	-2.4	0.01294
-0.00469	1.38954	1.495	-2.39	0.01384
-0.00469	1.37949	1.47	-2.38	0.01504
-0.00469	1.36952	1.425	-2.37	0.01647
-0.00469	1.35949	1.505	-2.36	0.01803
-0.00469	1.34942	1.535	-2.35	0.01967
-0.00469	1.3394	1.615	-2.34	0.02134
-0.00469	1.32941	1.595	-2.33	0.02297
-0.00469	1.31938	1.51	-2.32	0.02454
-0.00469	1.30934	1.435	-2.31	0.026
-0.00469	1.29935	1.385	-2.3	0.02733
-0.00469	1.28932	1.345	-2.29	0.02851
-0.00469	1.27934	1.385	-2.28	0.02951
-0.00469	1.26933	1.465	-2.27	0.03033
-0.00469	1.25928	1.605	-2.26	0.03094
-0.00469	1.24928	1.68	-2.25	0.03135
-0.00469	1.2396	1.66	-2.24	0.03155
-0.00469	1.22957	1.645	-2.23	0.03153
-0.00469	1.21951	1.675	-2.22	0.03131
-0.00469	1.20958	1.655	-2.21	0.0309
-0.00469	1.19957	1.64	-2.2	0.0303
-0.00469	1.18954	1.625	-2.19	0.02955
-0.00469	1.17949	1.745	-2.18	0.02868
-0.00469	1.16947	1.785	-2.17	0.0277
-0.00469	1.15947	1.79	-2.16	0.02668
-0.00469	1.14939	1.795	-2.15	0.02565
-0.00469	1.1394	1.9	-2.14	0.02468
-0.00469	1.12936	1.945	-2.13	0.02382
-0.00469	1.11934	1.91	-2.12	0.02314
-0.00469	1.10934	1.825	-2.11	0.0227
-0.00469	1.09933	1.675	-2.1	0.02253
-0.00469	1.0893	1.58	-2.09	0.02267
-0.00469	1.07926	1.69	-2.08	0.02311
-0.00469	1.06923	1.715	-2.07	0.02381
-0.00469	1.05923	1.645	-2.06	0.02475
-0.00469	1.04927	1.585	-2.05	0.02585
-0.00469	1.0392	1.585	-2.04	0.02705
-0.00469	1.02921	1.56	-2.03	0.02829
-0.00469	1.01923	1.61	-2.02	0.02951
-0.00469	1.00922	1.68	-2.01	0.03066
-0.00469	0.9992	1.735	-2	0.03169
-0.00469	0.98947	1.74	-1.99	0.03257
-0.00469	0.9795	1.78	-1.98	0.03325
-0.00469	0.96948	1.795	-1.97	0.03372
-0.00469	0.9595	1.85	-1.96	0.03395
-0.00469	0.9495	1.805	-1.95	0.03393
-0.00469	0.93948	1.71	-1.94	0.03363
-0.00469	0.92953	1.73	-1.93	0.03306
-0.00469	0.91944	1.76	-1.92	0.03222
-0.00469	0.90945	1.705	-1.91	0.0311
-0.00469	0.89947	1.77	-1.9	0.02971
-0.00469	0.88951	1.835	-1.89	0.02807
-0.00469	0.87946	1.84	-1.88	0.0262
-0.00469	0.86945	1.68	-1.87	0.02411
-0.00469	0.85946	1.685	-1.86	0.02184
-0.00469	0.84944	1.73	-1.85	0.01943
-0.00469	0.83943	1.85	-1.84	0.01693
-0.00469	0.82939	1.94	-1.83	0.01441
-0.00469	0.81938	1.94	-1.82	0.01197
-0.00469	0.80939	1.885	-1.81	0.00982
-0.00469	0.79933	1.905	-1.8	0.00824
-0.00469	0.78933	1.935	-1.79	0.00766
-0.00469	0.77936	1.88	-1.78	0.00827
-0.00469	0.76934	1.795	-1.77	0.00979
-0.00469	0.75926	1.845	-1.76	0.01178
-0.00469	0.74925	1.935	-1.75	0.01394
-0.00469	0.73959	1.905	-1.74	0.01609
-0.00469	0.72963	1.695	-1.73	0.01813
-0.00469	0.71956	1.525	-1.72	0.01998
-0.00469	0.7095	1.49	-1.71	0.02159
-0.00469	0.69955	1.59	-1.7	0.02291
-0.00469	0.68948	1.65	-1.69	0.02393
-0.00469	0.67947	1.705	-1.68	0.0246
-0.00469	0.66946	1.74	-1.67	0.0249
-0.00469	0.65942	1.695	-1.66	0.02483
-0.00469	0.64945	1.66	-1.65	0.02437
-0.00469	0.63941	1.715	-1.64	0.02352
-0.00469	0.62937	1.76	-1.63	0.02227
-0.00469	0.61934	1.785	-1.62	0.02064
-0.00469	0.60929	1.875	-1.61	0.01862
-0.00469	0.59924	1.94	-1.6	0.01624
-0.00469	0.58927	1.825	-1.59	0.01352
-0.00469	0.57928	1.745	-1.58	0.0105
-0.00469	0.56927	1.71	-1.57	0.00723
-0.00469	0.55923	1.765	-1.56	0.00388
-0.00469	0.54921	1.765	-1.55	0.00214
-0.00469	0.5392	1.845	-1.54	0.00507
-0.00469	0.52912	1.925	-1.53	0.00908
-0.00469	0.51905	1.865	-1.52	0.01331
-0.00469	0.50909	1.85	-1.51	0.01764
-0.00469	0.49907	1.87	-1.5	0.02199
-0.00469	0.48941	1.8	-1.49	0.02631
-0.00469	0.47939	1.755	-1.48	0.03054
-0.00469	0.46938	1.74	-1.47	0.03463
-0.00469	0.45935	1.73	-1.46	0.03853
-0.00469	0.44932	1.69	-1.45	0.04219
-0.00469	0.43932	1.67	-1.44	0.04556
-0.00469	0.42931	1.65	-1.43	0.0486
-0.00469	0.41928	1.63	-1.42	0.05126
-0.00469	0.40924	1.56	-1.41	0.05351
-0.00469	0.39923	1.545	-1.4	0.05531
-0.00469	0.38925	1.595	-1.39	0.05664
-0.00469	0.37922	1.725	-1.38	0.05746
-0.00469	0.36918	1.745	-1.37	0.05777
-0.00469	0.35919	1.8	-1.36	0.05754
-0.00469	0.34922	1.795	-1.35	0.05676
-0.00469	0.33921	1.74	-1.34	0.05545
-0.00469	0.32916	1.735	-1.33	0.0536
-0.00469	0.31916	1.845	-1.32	0.05123
-0.00469	0.3092	1.86	-1.31	0.04836
-0.00469	0.29911	1.725	-1.3	0.04502
-0.00469	0.28909	1.635	-1.29	0.04124
-0.00469	0.27906	1.61	-1.28	0.03709
-0.00469	0.26905	1.635	-1.27	0.03261
-0.00469	0.25906	1.65	-1.26	0.0279
-0.00469	0.24901	1.63	-1.25	0.02309
-0.00469	0.23934	1.585	-1.24	0.01838
-0.00469	0.22936	1.5	-1.23	0.01419
-0.00469	0.2194	1.505	-1.22	0.01139
-0.00469	0.20933	1.44	-1.21	0.01124
-0.00469	0.19934	1.395	-1.2	0.01382
-0.00469	0.18932	1.415	-1.19	0.01789
-0.00469	0.17933	1.44	-1.18	0.02251
-0.00469	0.16932	1.45	-1.17	0.02724
-0.00469	0.15926	1.545	-1.16	0.03183
-0.00469	0.14939	1.545	-1.15	0.03613
-0.00469	0.13938	1.475	-1.14	0.04004
-0.00469	0.12934	1.37	-1.13	0.04347
-0.00469	0.11933	1.3	-1.12	0.04635
-0.00469	0.10928	1.325	-1.11	0.04862
-0.00469	0.09929	1.365	-1.1	0.05023
-0.00469	0.08928	1.34	-1.09	0.05114
-0.00469	0.07929	1.395	-1.08	0.0513
-0.00469	0.06927	1.375	-1.07	0.05071
-0.00469	0.0592	1.295	-1.06	0.04934
-0.00469	0.04913	1.285	-1.05	0.04718
-0.00469	0.03917	1.315	-1.04	0.04426
-0.00469	0.02914	1.335	-1.03	0.04059
-0.00469	0.0191	1.43	-1.02	0.03622
-0.00469	0.00904	1.445	-1.01	0.03122
-0.00469	-0.000603199	1.28	-1	0.02571
-0.00469	-0.00952	1.115	-0.99	0.01995
-0.00469	-0.01957	1.095	-0.98	0.01454
-0.00469	-0.02962	1.175	-0.97	0.01123
-0.00469	-0.03965	1.28	-0.96	0.01282
-0.00469	-0.04965	1.365	-0.95	0.01852
-0.00469	-0.05972	1.335	-0.94	0.02596
-0.00469	-0.06975	1.26	-0.93	0.03408
-0.00469	-0.07972	1.26	-0.92	0.04245
-0.00469	-0.08974	1.305	-0.91	0.05083
-0.00469	-0.09981	1.25	-0.9	0.05904
-0.00469	-0.10983	1.255	-0.89	0.06692
-0.00469	-0.11985	1.315	-0.88	0.07432
-0.00469	-0.12986	1.295	-0.87	0.08111
-0.00469	-0.13988	1.33	-0.86	0.08713
-0.00469	-0.14988	1.415	-0.85	0.09226
-0.00469	-0.15992	1.445	-0.84	0.09636
-0.00469	-0.16989	1.435	-0.83	0.0993
-0.00469	-0.17994	1.405	-0.82	0.10097
-0.00469	-0.1899	1.4	-0.81	0.10124
-0.00469	-0.19988	1.39	-0.8	0.10001
-0.00469	-0.20992	1.39	-0.79	0.0972
-0.00469	-0.21986	1.45	-0.78	0.0927
-0.00469	-0.22989	1.555	-0.77	0.08648
-0.00469	-0.23987	1.645	-0.76	0.07847
-0.00469	-0.24989	1.675	-0.75	0.06869
-0.00469	-0.25992	1.655	-0.74	0.0572
-0.00469	-0.26958	1.645	-0.73	0.04426
-0.00469	-0.27962	1.705	-0.72	0.03079
-0.00469	-0.28963	1.77	-0.71	0.02073
-0.00469	-0.29972	1.83	-0.7	0.0249
-0.00469	-0.30969	1.83	-0.69	0.04184
-0.00469	-0.3197	1.77	-0.68	0.06379
-0.00469	-0.32974	1.665	-0.67	0.08848
-0.00469	-0.3398	1.53	-0.66	0.11526
-0.00469	-0.34979	1.54	-0.65	0.14383
-0.00469	-0.3598	1.625	-0.64	0.17397
-0.00469	-0.3698	1.675	-0.63	0.20552
-0.00469	-0.37985	1.625	-0.62	0.23828
-0.00469	-0.3898	1.63	-0.61	0.27209
-0.00469	-0.39985	1.72	-0.6	0.30675
-0.00469	-0.40987	1.75	-0.59	0.34207
-0.00469	-0.4199	1.67	-0.58	0.37784
-0.00469	-0.42992	1.63	-0.57	0.41384
-0.00469	-0.43992	1.585	-0.56	0.44986
-0.00469	-0.4499	1.545	-0.55	0.48566
-0.00469	-0.45995	1.61	-0.54	0.52103
-0.00469	-0.46993	1.68	-0.53	0.55571
-0.00469	-0.48005	1.68	-0.52	0.58949
-0.00469	-0.49002	1.73	-0.51	0.62212
-0.00469	-0.50016	1.795	-0.5	0.65338
-0.00469	-0.51009	1.81	-0.49	0.68305
-0.00469	-0.52005	1.745	-0.48	0.71091
-0.00469	-0.5297	1.68	-0.47	0.73674
-0.00469	-0.53983	1.645	-0.46	0.76035
-0.00469	-0.54986	1.58	-0.45	0.78155
-0.00469	-0.55983	1.51	-0.44	0.80017
-0.00469	-0.56977	1.56	-0.43	0.81606
-0.00469	-0.57978	1.67	-0.42	0.82906
-0.00469	-0.58979	1.81	-0.41	0.83907
-0.00469	-0.59981	1.9	-0.4	0.84596
-0.00469	-0.60982	2.005	-0.39	0.84968
-0.00469	-0.61985	2	-0.38	0.85014
-0.00469	-0.62984	1.905	-0.37	0.84732
-0.00469	-0.63984	1.8	-0.36	0.8412
-0.00469	-0.64993	1.79	-0.35	0.83179
-0.00469	-0.65992	1.815	-0.34	0.81912
-0.00469	-0.66992	1.855	-0.33	0.80325
-0.00469	-0.67996	1.86	-0.32	0.78426
-0.00469	-0.69001	1.94	-0.31	0.76225
-0.00469	-0.7	1.9	-0.3	0.73736
-0.00469	-0.70997	1.765	-0.29	0.70973
-0.00469	-0.71998	1.735	-0.28	0.67955
-0.00469	-0.72998	1.725	-0.27	0.647
-0.00469	-0.73996	1.64	-0.26	0.61231
-0.00469	-0.75	1.545	-0.25	0.57572
-0.00469	-0.76003	1.45	-0.24	0.53749
-0.00469	-0.77007	1.535	-0.23	0.4979
-0.00469	-0.78008	1.69	-0.22	0.45725
-0.00469	-0.78972	1.76	-0.21	0.41588
-0.00469	-0.79975	1.705	-0.2	0.37415
-0.00469	-0.8098	1.63	-0.19	0.33246
-0.00469	-0.81984	1.6	-0.18	0.29127
-0.00469	-0.82987	1.635	-0.17	0.25114
-0.00469	-0.83992	1.695	-0.16	0.21279
-0.00469	-0.84993	1.72	-0.15	0.17725
-0.00469	-0.85994	1.675	-0.14	0.14606
-0.00469	-0.86992	1.67	-0.13	0.12159
-0.00469	-0.87999	1.63	-0.12	0.10702
-0.00469	-0.89003	1.73	-0.11	0.10464
-0.00469	-0.89997	1.77	-0.1	0.11326
-0.00469	-0.90996	1.755	-0.09	0.12888
-0.00469	-0.91989	1.795	-0.08	0.1476
-0.00469	-0.92995	1.8	-0.07	0.16687
-0.00469	-0.93999	1.805	-0.06	0.18519
-0.00469	-0.94996	1.805	-0.05	0.20164
-0.00469	-0.95993	1.79	-0.04	0.21567
-0.00469	-0.96999	1.83	-0.03	0.22691
-0.00469	-0.98004	1.75	-0.02	0.23514
-0.00469	-0.99004	1.69	-0.01	0.2402
-0.00469	-0.99999	1.67	0	0.24203
-0.00469	-1.01007	1.705	0.01	0.24062
-0.00469	-1.0201	1.695	0.02	0.23602
-0.00469	-1.0301	1.685	0.03	0.22835
-0.00469	-1.04011	1.63	0.04	0.21783
-0.00469	-1.05015	1.555	0.05	0.20477
-0.00469	-1.05978	1.61	0.06	0.18965
-0.00469	-1.06979	1.72	0.07	0.17318
-0.00469	-1.07977	1.795	0.08	0.15648
-0.00469	-1.08983	1.895	0.09	0.14127
-0.00469	-1.09988	2.005	0.1	0.13008
-0.00469	-1.10988	2.045	0.11	0.12602
-0.00469	-1.11989	1.915	0.12	0.13163
-0.00469	-1.12997	1.8	0.13	0.1473
-0.00469	-1.13996	1.74	0.14	0.1714
-0.00469	-1.14989	1.745	0.15	0.20171
-0.00469	-1.15994	1.69	0.16	0.23634
-0.00469	-1.17001	1.625	0.17	0.2739
-0.00469	-1.17993	1.595	0.18	0.31341
-0.00469	-1.19007	1.645	0.19	0.35413
-0.00469	-1.20007	1.77	0.2	0.39545
-0.00469	-1.21017	1.965	0.21	0.43691
-0.00469	-1.22005	1.96	0.22	0.47806
-0.00469	-1.23013	1.795	0.23	0.51853
-0.00469	-1.24008	1.625	0.24	0.55798
-0.00469	-1.25008	1.56	0.25	0.59608
-0.00469	-1.26009	1.515	0.26	0.63255
-0.00469	-1.27011	1.455	0.27	0.66712
-0.00469	-1.28015	1.475	0.28	0.69954
-0.00469	-1.29021	1.56	0.29	0.72958
-0.00469	-1.30017	1.58	0.3	0.75705
-0.00469	-1.31015	1.5	0.31	0.78176
-0.00469	-1.31983	1.32	0.32	0.80357
-0.00469	-1.3298	1.265	0.33	0.82233
-0.00469	-1.33981	1.255	0.34	0.83795
-0.00469	-1.34983	1.305	0.35	0.85033
-0.00469	-1.35989	1.29	0.36	0.85943
-0.00469	-1.36989	1.395	0.37	0.86521
-0.00469	-1.37992	1.565	0.38	0.86766
-0.00469	-1.38996	1.745	0.39	0.86679
-0.00469	-1.39997	1.81	0.4	0.86265
-0.00469	-1.41	1.8	0.41	0.85529
-0.00469	-1.41998	1.7	0.42	0.8448
-0.00469	-1.43002	1.635	0.43	0.83128
-0.00469	-1.44003	1.615	0.44	0.81486
-0.00469	-1.45004	1.67	0.45	0.79568
-0.00469	-1.46004	1.66	0.46	0.7739
-0.00469	-1.4701	1.61	0.47	0.74969
-0.00469	-1.48017	1.61	0.48	0.72325
-0.00469	-1.49019	1.735	0.49	0.69477
-0.00469	-1.5002	1.865	0.5	0.66447
-0.00469	-1.51015	1.965	0.51	0.63257
-0.00469	-1.52016	2	0.52	0.59929
-0.00469	-1.53013	1.855	0.53	0.56488
-0.00469	-1.54012	1.705	0.54	0.52956
-0.00469	-1.55013	1.64	0.55	0.49356
-0.00469	-1.56022	1.625	0.56	0.45714
-0.00469	-1.57025	1.67	0.57	0.42052
-0.00469	-1.57988	1.765	0.58	0.38393
-0.00469	-1.58992	1.855	0.59	0.3476
-0.00469	-1.59999	1.875	0.6	0.31174
-0.00469	-1.61001	1.835	0.61	0.27658
-0.00469	-1.61997	1.73	0.62	0.2423
-0.00469	-1.63	1.635	0.63	0.20911
-0.00469	-1.63998	1.58	0.64	0.1772
-0.00469	-1.64992	1.55	0.65	0.14676
-0.00469	-1.65999	1.495	0.66	0.11799
-0.00469	-1.67003	1.47	0.67	0.09114
-0.00469	-1.68009	1.485	0.68	0.06661
-0.00469	-1.69012	1.475	0.69	0.04526
-0.00469	-1.70013	1.53	0.7	0.02964
-0.00469	-1.71013	1.68	0.71	0.02594
-0.00469	-1.72019	1.765	0.72	0.03451
-0.00469	-1.7302	1.845	0.73	0.04704
-0.00469	-1.74024	1.775	0.74	0.05949
-0.00469	-1.75021	1.675	0.75	0.07071
-0.00469	-1.76027	1.565	0.76	0.08031
-0.00469	-1.77023	1.455	0.77	0.08817
-0.00469	-1.78028	1.4	0.78	0.09426
-0.00469	-1.79023	1.41	0.79	0.09862
-0.00469	-1.80027	1.55	0.8	0.1013
-0.00469	-1.81027	1.71	0.81	0.10237
-0.00469	-1.82029	1.775	0.82	0.10193
-0.00469	-1.8303	1.755	0.83	0.10008
-0.00469	-1.84031	1.705	0.84	0.09695
-0.00469	-1.8499	1.63	0.85	0.09264
-0.00469	-1.85993	1.54	0.86	0.0873
-0.00469	-1.87004	1.46	0.87	0.08105
-0.00469	-1.88003	1.515	0.88	0.07403
-0.00469	-1.89008	1.67	0.89	0.06639
-0.00469	-1.90007	1.78	0.9	0.05826
-0.00469	-1.91013	1.845	0.91	0.04979
-0.00469	-1.92013	1.945	0.92	0.04114
-0.00469	-1.93011	1.97	0.93	0.03248
-0.00469	-1.94016	1.87	0.94	0.02404
-0.00469	-1.95014	1.76	0.95	0.01624
-0.00469	-1.96018	1.81	0.96	0.01033
-0.00469	-1.97022	1.87	0.97	0.00972
-0.00469	-1.98017	1.885	0.98	0.01442
-0.00469	-1.99025	1.85	0.99	0.02059
-0.00469	-2.00023	1.875	1	0.02676
-0.00459	1.99934	1.605	1.01	0.0325
-0.00459	1.98968	1.595	1.02	0.03764
-0.00459	1.97961	1.595	1.03	0.04209
-0.00459	1.96959	1.74	1.04	0.04579
-0.00459	1.95958	1.88	1.05	0.0487
-0.00459	1.94956	1.81	1.06	0.05081
-0.00459	1.93956	1.645	1.07	0.05211
-0.00459	1.92955	1.55	1.08	0.0526
-0.00459	1.91956	1.56	1.09	0.0523
-0.00459	1.90954	1.65	1.1	0.05124
-0.00459	1.89953	1.665	1.11	0.04944
-0.00459	1.88953	1.69	1.12	0.04696
-0.00459	1.87952	1.595	1.13	0.04384
-0.00459	1.86954	1.545	1.14	0.04014
-0.00459	1.85951	1.53	1.15	0.03593
-0.00459	1.84949	1.585	1.16	0.03129
-0.00459	1.83949	1.6	1.17	0.02631
-0.00459	1.82953	1.63	1.18	0.0211
-0.00459	1.81952	1.725	1.19	0.01587
-0.00459	1.80955	1.765	1.2	0.01102
-0.00459	1.79955	1.73	1.21	0.00782
-0.00459	1.78952	1.71	1.22	0.00861
-0.00459	1.77946	1.725	1.23	0.01265
-0.00459	1.76939	1.775	1.24	0.01775
-0.00459	1.75941	1.765	1.25	0.02308
-0.00459	1.74938	1.61	1.26	0.02835
-0.00459	1.73972	1.485	1.27	0.0334
-0.00459	1.72968	1.52	1.28	0.03814
-0.00459	1.71967	1.64	1.29	0.04252
-0.00459	1.70958	1.73	1.3	0.04646
-0.00459	1.69955	1.79	1.31	0.04994
-0.00459	1.68958	1.745	1.32	0.05292
-0.00459	1.67954	1.705	1.33	0.05537
-0.00459	1.66952	1.675	1.34	0.05727
-0.00459	1.65953	1.645	1.35	0.0586
-0.00459	1.64949	1.66	1.36	0.05937
-0.00459	1.63946	1.75	1.37	0.05958
-0.00459	1.62939	1.74	1.38	0.05923
-0.00459	1.61951	1.715	1.39	0.05834
-0.00459	1.60948	1.675	1.4	0.05694
-0.00459	1.59946	1.64	1.41	0.05504
-0.00459	1.58943	1.64	1.42	0.05267
-0.00459	1.57943	1.655	1.43	0.04989
-0.00459	1.56942	1.59	1.44	0.04671
-0.00459	1.5594	1.61	1.45	0.0432
-0.00459	1.54933	1.705	1.46	0.0394
-0.00459	1.5393	1.72	1.47	0.03535
-0.00459	1.52927	1.665	1.48	0.03112
-0.00459	1.5193	1.62	1.49	0.02675
-0.00459	1.50927	1.49	1.5	0.02231
-0.00459	1.4993	1.375	1.51	0.01786
-0.00459	1.48961	1.365	1.52	0.01348
-0.00459	1.47968	1.37	1.53	0.00928
-0.00459	1.4696	1.555	1.54	0.0056
-0.00459	1.4596	1.69	1.55	0.00376
-0.00459	1.44954	1.755	1.56	0.00549
-0.00459	1.43957	1.78	1.57	0.00859
-0.00459	1.42948	1.805	1.58	0.01179
-0.00459	1.41945	1.86	1.59	0.01479
-0.00459	1.40953	1.875	1.6	0.01749
-0.00459	1.39955	1.85	1.61	0.01986
-0.00459	1.38951	1.775	1.62	0.02185
-0.00459	1.37948	1.68	1.63	0.02346
-0.00459	1.36946	1.68	1.64	0.02465
-0.00459	1.35947	1.765	1.65	0.02544
-0.00459	1.34937	1.845	1.66	0.02582
-0.00459	1.33939	1.915	1.67	0.02579
-0.00459	1.32936	1.96	1.68	0.02536
-0.00459	1.31941	1.84	1.69	0.02456
-0.00459	1.30933	1.72	1.7	0.02339
-0.00459	1.29932	1.63	1.71	0.0219
-0.00459	1.28932	1.57	1.72	0.02011
-0.00459	1.27929	1.505	1.73	0.01806
-0.00459	1.26927	1.565	1.74	0.0158
-0.00459	1.25928	1.68	1.75	0.01342
-0.00459	1.24924	1.81	1.76	0.01101
-0.00459	1.23959	1.885	1.77	0.00878
-0.00459	1.22958	1.965	1.78	0.00713
-0.00459	1.21955	1.925	1.79	0.00666
-0.00459	1.20955	1.885	1.8	0.00768
-0.00459	1.19954	1.87	1.81	0.00973
-0.00459	1.18951	1.875	1.82	0.01228
-0.00459	1.1795	1.685	1.83	0.01502
-0.00459	1.16952	1.545	1.84	0.01778
-0.00459	1.15942	1.56	1.85	0.02047
-0.00459	1.14936	1.565	1.86	0.02303
-0.00459	1.13939	1.53	1.87	0.02541
-0.00459	1.12938	1.595	1.88	0.02758
-0.00459	1.11937	1.685	1.89	0.02952
-0.00459	1.10933	1.685	1.9	0.03118
-0.00459	1.09934	1.66	1.91	0.03257
-0.00459	1.08933	1.575	1.92	0.03367
-0.00459	1.07927	1.535	1.93	0.03447
-0.00459	1.0693	1.54	1.94	0.03496
-0.00459	1.05928	1.615	1.95	0.03516
-0.00459	1.04927	1.785	1.96	0.03506
-0.00459	1.03925	1.965	1.97	0.03468
-0.00459	1.0292	2.055	1.98	0.03404
-0.00459	1.01923	1.975	1.99	0.03315
-0.00459	1.00921	1.91	2	0.03206
-0.00459	0.99919	1.92	2.01	0.03079
-0.00459	0.98956	1.945	2.02	0.02939
-0.00459	0.97953	1.75	2.03	0.0279
-0.00459	0.96951	1.495	2.04	0.02639
-0.00459	0.95949	1.37	2.05	0.02492
-0.00459	0.94948	1.37	2.06	0.02356
-0.00459	0.93947	1.51	2.07	0.02241
-0.00459	0.92946	1.62	2.08	0.02154
-0.00459	0.91942	1.675	2.09	0.021
-0.00459	0.90941	1.655	2.1	0.02085
-0.00459	0.89941	1.71	2.11	0.02108
-0.00459	0.88944	1.735	2.12	0.02167
-0.00459	0.87938	1.665	2.13	0.02254
-0.00459	0.86936	1.595	2.14	0.02362
-0.00459	0.85939	1.645	2.15	0.02483
-0.00459	0.84937	1.68	2.16	0.02609
-0.00459	0.83928	1.665	2.17	0.02734
-0.00459	0.82929	1.635	2.18	0.02852
-0.00459	0.81925	1.63	2.19	0.02958
-0.00459	0.80929	1.66	2.2	0.03049
-0.00459	0.79919	1.78	2.21	0.03122
-0.00459	0.7892	1.91	2.22	0.03175
-0.00459	0.77922	1.895	2.23	0.03205
-0.00459	0.76924	1.775	2.24	0.03213
-0.00459	0.75918	1.77	2.25	0.03197
-0.00459	0.74918	1.76	2.26	0.03157
-0.00459	0.73951	1.8	2.27	0.03094
-0.00459	0.72953	1.855	2.28	0.03009
-0.00459	0.7195	1.87	2.29	0.02903
-0.00459	0.70952	1.84	2.3	0.02778
-0.00459	0.69954	1.765	2.31	0.02635
-0.00459	0.68956	1.765	2.32	0.02477
-0.00459	0.67949	1.81	2.33	0.02307
-0.00459	0.66944	1.84	2.34	0.02128
-0.00459	0.65941	1.825	2.35	0.01946
-0.00459	0.64938	1.78	2.36	0.01764
-0.00459	0.63935	1.785	2.37	0.01588
-0.00459	0.62939	1.72	2.38	0.01428
-0.00459	0.61937	1.725	2.39	0.01291
-0.00459	0.60933	1.755	2.4	0.01189
-0.00459	0.59929	1.73	2.41	0.0113
-0.00459	0.58927	1.675	2.42	0.01119
-0.00459	0.57927	1.745	2.43	0.01154
-0.00459	0.56924	1.845	2.44	0.01226
-0.00459	0.55925	1.89	2.45	0.01321
-0.00459	0.5492	1.875	2.46	0.0143
-0.00459	0.53921	1.935	2.47	0.01542
-0.00459	0.52916	1.94	2.48	0.01651
-0.00459	0.5191	1.785	2.49	0.01752
-0.00459	0.50913	1.69	2.5	0.0184
-0.00459	0.49909	1.665	2.51	0.01914
-0.00459	0.48939	1.63	2.52	0.01971
-0.00459	0.47939	1.52	2.53	0.0201
-0.00459	0.4694	1.49	2.54	0.0203
-0.00459	0.45943	1.525	2.55	0.02032
-0.00459	0.44939	1.6	2.56	0.02015
-0.00459	0.43937	1.61	2.57	0.0198
-0.00459	0.42932	1.595	2.58	0.01927
-0.00459	0.41929	1.6	2.59	0.01858
-0.00459	0.40929	1.65	2.6	0.01774
-0.00459	0.39926	1.715	2.61	0.01678
-0.00459	0.38922	1.77	2.62	0.01571
-0.00459	0.37922	1.725	2.63	0.01457
-0.00459	0.36922	1.745	2.64	0.01338
-0.00459	0.35917	1.785	2.65	0.0122
-0.00459	0.34917	1.74	2.66	0.01106
-0.00459	0.33917	1.575	2.67	0.01003
-0.00459	0.32916	1.54	2.68	0.00919
-0.00459	0.31915	1.59	2.69	0.00861
-0.00459	0.30917	1.6	2.7	0.00836
-0.00459	0.29915	1.675	2.71	0.00844
-0.00459	0.28914	1.79	2.72	0.00882
-0.00459	0.27908	1.755	2.73	0.00944
-0.00459	0.26913	1.66	2.74	0.0102
-0.00459	0.25909	1.62	2.75	0.01104
-0.00459	0.24903	1.635	2.76	0.01188
-0.00459	0.23935	1.62	2.77	0.01269
-0.00459	0.22939	1.605	2.78	0.01342
-0.00459	0.21941	1.505	2.79	0.01406
-0.00459	0.20938	1.39	2.8	0.01457
-0.00459	0.19936	1.305	2.81	0.01496
-0.00459	0.18938	1.265	2.82	0.01521
-0.00459	0.17942	1.22	2.83	0.01531
-0.00459	0.16934	1.285	2.84	0.01526
-0.00459	0.15931	1.395	2.85	0.01507
-0.00459	0.14933	1.455	2.86	0.01473
-0.00459	0.13933	1.51	2.87	0.01426
-0.00459	0.12934	1.545	2.88	0.01367
-0.00459	0.1193	1.52	2.89	0.01297
-0.00459	0.10931	1.475	2.9	0.01217
-0.00459	0.09932	1.47	2.91	0.01131
-0.00459	0.08925	1.425	2.92	0.0104
-0.00459	0.07924	1.34	2.93	0.00949
-0.00459	0.06921	1.265	2.94	0.00862
-0.00459	0.05919	1.205	2.95	0.00784
-0.00459	0.04896	1.11	2.96	0.00723
-0.00459	0.03895	1.035	2.97	0.00687
-0.00459	0.02906	0.915	2.98	0.00679
-0.00459	0.01904	0.92	2.99	0.00702
-0.00459	0.00901	0.965	3	0.00752
-0.00459	-0.000662804	1.025
-0.00459	-0.00963	1.065
-0.00459	-0.01964	1.235
-0.00459	-0.02967	1.415
-0.00459	-0.03969	1.485
-0.00459	-0.04968	1.505
-0.00459	-0.0597	1.435
-0.00459	-0.06974	1.305
-0.00459	-0.07973	1.19
-0.00459	-0.08976	1.18
-0.00459	-0.09978	1.2
-0.00459	-0.10981	1.215
-0.00459	-0.11984	1.285
-0.00459	-0.12982	1.335
-0.00459	-0.1398	1.36
-0.00459	-0.14979	1.27
-0.00459	-0.15981	1.2
-0.00459	-0.16988	1.325
-0.00459	-0.17988	1.455
-0.00459	-0.18985	1.46
-0.00459	-0.19984	1.495
-0.00459	-0.20986	1.525
-0.00459	-0.21989	1.475
-0.00459	-0.22991	1.39
-0.00459	-0.23994	1.325
-0.00459	-0.24991	1.28
-0.00459	-0.25993	1.285
-0.00459	-0.26959	1.365
-0.00459	-0.2796	1.565
-0.00459	-0.28963	1.715
-0.00459	-0.29962	1.65
-0.00459	-0.30967	1.545
-0.00459	-0.31962	1.5
-0.00459	-0.32961	1.465
-0.00459	-0.3397	1.38
-0.00459	-0.34972	1.385
-0.00459	-0.35971	1.475
-0.00459	-0.36971	1.48
-0.00459	-0.37972	1.505
-0.00459	-0.38976	1.615
-0.00459	-0.39974	1.735
-0.00459	-0.40977	1.77
-0.00459	-0.41976	1.71
-0.00459	-0.42976	1.695
-0.00459	-0.43979	1.675
-0.00459	-0.44982	1.705
-0.00459	-0.45984	1.8
-0.00459	-0.46989	1.86
-0.00459	-0.4799	1.83
-0.00459	-0.48994	1.81
-0.00459	-0.49994	1.735
-0.00459	-0.50987	1.605
-0.00459	-0.51994	1.505
-0.00459	-0.52962	1.515
-0.00459	-0.53969	1.525
-0.00459	-0.54971	1.545
-0.00459	-0.55975	1.685
-0.00459	-0.56976	1.81
-0.00459	-0.5798	1.795
-0.00459	-0.58981	1.7
-0.00459	-0.59978	1.645
-0.00459	-0.60978	1.625
-0.00459	-0.61976	1.55
-0.00459	-0.62977	1.61
-0.00459	-0.63983	1.685
-0.00459	-0.64984	1.785
-0.00459	-0.65989	1.89
-0.00459	-0.66986	1.915
-0.00459	-0.6799	1.845
-0.00459	-0.68991	1.82
-0.00459	-0.69997	1.855
-0.00459	-0.70996	1.86
-0.00459	-0.72	1.83
-0.00459	-0.73003	1.745
-0.00459	-0.74004	1.62
-0.00459	-0.75002	1.59
-0.00459	-0.76004	1.665
-0.00459	-0.77004	1.71
-0.00459	-0.78005	1.775
-0.00459	-0.78968	1.825
-0.00459	-0.79967	1.84
-0.00459	-0.80969	1.81
-0.00459	-0.81975	1.705
-0.00459	-0.82977	1.685
-0.00459	-0.83976	1.785
-0.00459	-0.84982	1.8
-0.00459	-0.85979	1.775
-0.00459	-0.86976	1.705
-0.00459	-0.87979	1.715
-0.00459	-0.88981	1.86
-0.00459	-0.89976	2.06
-0.00459	-0.90977	2.12
-0.00459	-0.91978	2.095
-0.00459	-0.92979	1.94
-0.00459	-0.93987	1.8
-0.00459	-0.94985	1.74
-0.00459	-0.95995	1.73
-0.00459	-0.96996	1.595
-0.00459	-0.98001	1.48
-0.00459	-0.99003	1.485
-0.00459	-1.00009	1.515
-0.00459	-1.01013	1.585
-0.00459	-1.02016	1.66
-0.00459	-1.03015	1.735
-0.00459	-1.04014	1.785
-0.00459	-1.0502	1.76
-0.00459	-1.05983	1.73
-0.00459	-1.06983	1.715
-0.00459	-1.07986	1.69
-0.00459	-1.08989	1.665
-0.00459	-1.09981	1.585
-0.00459	-1.10987	1.51
-0.00459	-1.11985	1.51
-0.00459	-1.12988	1.58
-0.00459	-1.13992	1.635
-0.00459	-1.14989	1.695
-0.00459	-1.15993	1.735
-0.00459	-1.16997	1.835
-0.00459	-1.1799	1.835
-0.00459	-1.18999	1.73
-0.00459	-1.19997	1.645
-0.00459	-1.21012	1.635
-0.00459	-1.22011	1.625
-0.00459	-1.23013	1.705
-0.00459	-1.24018	1.805
-0.00459	-1.25018	1.86
-0.00459	-1.26013	1.88
-0.00459	-1.27016	1.945
-0.00459	-1.28018	1.965
-0.00459	-1.29016	1.86
-0.00459	-1.30014	1.69
-0.00459	-1.31014	1.62
-0.00459	-1.31984	1.575
-0.00459	-1.32987	1.505
-0.00459	-1.33986	1.56
-0.00459	-1.34989	1.65
-0.00459	-1.35992	1.74
-0.00459	-1.36992	1.85
-0.00459	-1.37996	1.935
-0.00459	-1.38997	1.95
-0.00459	-1.40005	1.935
-0.00459	-1.41008	1.785
-0.00459	-1.42007	1.68
-0.00459	-1.4301	1.7
-0.00459	-1.44014	1.775
-0.00459	-1.45011	1.85
-0.00459	-1.46015	1.955
-0.00459	-1.47009	1.95
-0.00459	-1.4801	1.9
-0.00459	-1.49014	1.82
-0.00459	-1.50017	1.74
-0.00459	-1.51017	1.775
-0.00459	-1.52023	1.795
-0.00459	-1.53031	1.755
-0.00459	-1.54029	1.695
-0.00459	-1.55033	1.725
-0.00459	-1.56038	1.785
-0.00459	-1.57033	1.8
-0.00459	-1.57995	1.715
-0.00459	-1.59002	1.685
-0.00459	-1.60003	1.645
-0.00459	-1.60997	1.58
-0.00459	-1.62003	1.55
-0.00459	-1.62997	1.535
-0.00459	-1.63998	1.535
-0.00459	-1.64997	1.55
-0.00459	-1.65999	1.61
-0.00459	-1.67002	1.635
-0.00459	-1.68007	1.555
-0.00459	-1.69008	1.495
-0.00459	-1.70006	1.625
-0.00459	-1.7101	1.86
-0.00459	-1.72009	1.96
-0.00459	-1.73014	1.84
-0.00459	-1.74014	1.64
-0.00459	-1.75015	1.59
-0.00459	-1.7602	1.62
-0.00459	-1.77015	1.555
-0.00459	-1.7802	1.59
-0.00459	-1.79021	1.67
-0.00459	-1.80024	1.705
-0.00459	-1.81027	1.67
-0.00459	-1.82027	1.645
-0.00459	-1.83025	1.65
-0.00459	-1.8403	1.77
-0.00459	-1.84988	1.825
-0.00459	-1.85999	1.79
-0.00459	-1.87002	1.775
-0.00459	-1.88001	1.91
-0.00459	-1.89001	1.895
-0.00459	-1.90003	1.8
-0.00459	-1.91004	1.78
-0.00459	-1.92008	1.735
-0.00459	-1.93006	1.645
-0.00459	-1.9401	1.545
-0.00459	-1.95015	1.435
-0.00459	-1.9602	1.33
-0.00459	-1.9702	1.33
-0.00459	-1.98027	1.33
-0.00459	-1.99027	1.355
-0.00459	-2.0003	1.42
-0.00449	1.99937	1.53
-0.00449	1.98969	1.44
-0.00449	1.97967	1.46
-0.00449	1.96963	1.485
-0.00449	1.95964	1.425
-0.00449	1.94958	1.43
-0.00449	1.93958	1.525
-0.00449	1.92957	1.625
-0.00449	1.91959	1.67
-0.00449	1.90958	1.725
-0.00449	1.89955	1.82
-0.00449	1.88957	1.865
-0.00449	1.87954	1.88
-0.00449	1.86948	1.86
-0.00449	1.85941	1.815
-0.00449	1.84945	1.73
-0.00449	1.83942	1.655
-0.00449	1.82946	1.69
-0.00449	1.81939	1.705
-0.00449	1.80938	1.68
-0.00449	1.79938	1.695
-0.00449	1.78935	1.615
-0.00449	1.77928	1.53
-0.00449	1.76933	1.63
-0.00449	1.75932	1.725
-0.00449	1.74931	1.58
-0.00449	1.73959	1.445
-0.00449	1.72959	1.43
-0.00449	1.71957	1.515
-0.00449	1.70955	1.685
-0.00449	1.69952	1.74
-0.00449	1.68954	1.69
-0.00449	1.67952	1.565
-0.00449	1.66947	1.565
-0.00449	1.65948	1.635
-0.00449	1.64945	1.675
-0.00449	1.63943	1.655
-0.00449	1.62946	1.65
-0.00449	1.61946	1.56
-0.00449	1.60947	1.48
-0.00449	1.59948	1.405
-0.00449	1.58945	1.49
-0.00449	1.57945	1.685
-0.00449	1.56941	1.83
-0.00449	1.55941	1.83
-0.00449	1.54938	1.85
-0.00449	1.5394	1.85
-0.00449	1.52936	1.805
-0.00449	1.51935	1.8
-0.00449	1.50933	1.82
-0.00449	1.49931	1.76
-0.00449	1.48971	1.65
-0.00449	1.47959	1.58
-0.00449	1.46966	1.5
-0.00449	1.45955	1.465
-0.00449	1.44958	1.585
-0.00449	1.43955	1.77
-0.00449	1.42951	1.835
-0.00449	1.41951	1.81
-0.00449	1.4095	1.69
-0.00449	1.39954	1.545
-0.00449	1.38949	1.455
-0.00449	1.37943	1.505
-0.00449	1.36945	1.54
-0.00449	1.35945	1.51
-0.00449	1.34938	1.42
-0.00449	1.33934	1.405
-0.00449	1.3293	1.505
-0.00449	1.31937	1.625
-0.00449	1.30933	1.715
-0.00449	1.29932	1.735
-0.00449	1.28937	1.74
-0.00449	1.27941	1.83
-0.00449	1.26936	1.94
-0.00449	1.25937	1.97
-0.00449	1.24935	1.88
-0.00449	1.23968	1.83
-0.00449	1.22963	1.92
-0.00449	1.21961	2.045
-0.00449	1.20967	2.06
-0.00449	1.19966	2.005
-0.00449	1.18958	1.98
-0.00449	1.1796	1.94
-0.00449	1.16957	1.89
-0.00449	1.15952	1.86
-0.00449	1.14946	1.745
-0.00449	1.13943	1.52
-0.00449	1.12944	1.405
-0.00449	1.11939	1.47
-0.00449	1.10938	1.56
-0.00449	1.09935	1.6
-0.00449	1.08932	1.62
-0.00449	1.0793	1.625
-0.00449	1.0693	1.665
-0.00449	1.05927	1.67
-0.00449	1.04931	1.68
-0.00449	1.03925	1.69
-0.00449	1.02922	1.72
-0.00449	1.01927	1.745
-0.00449	1.00925	1.77
-0.00449	0.99921	1.84
-0.00449	0.98957	1.765
-0.00449	0.97955	1.675
-0.00449	0.96955	1.75
-0.00449	0.95953	1.89
-0.00449	0.9495	1.985
-0.00449	0.93954	2.035
-0.00449	0.92952	2.055
-0.00449	0.91945	2.075
-0.00449	0.90944	2.015
-0.00449	0.89941	1.9
-0.00449	0.88941	1.79
-0.00449	0.87937	1.755
-0.00449	0.86933	1.79
-0.00449	0.85938	1.865
-0.00449	0.84938	1.935
-0.00449	0.83942	1.98
-0.00449	0.82934	2.015
-0.00449	0.81934	2.025
-0.00449	0.80938	2.02
-0.00449	0.79928	2.055
-0.00449	0.78931	1.96
-0.00449	0.77929	1.79
-0.00449	0.76931	1.685
-0.00449	0.75926	1.715
-0.00449	0.74928	1.735
-0.00449	0.73966	1.755
-0.00449	0.72966	1.725
-0.00449	0.7196	1.655
-0.00449	0.70953	1.575
-0.00449	0.69955	1.58
-0.00449	0.68953	1.485
-0.00449	0.6795	1.41
-0.00449	0.66941	1.45
-0.00449	0.65943	1.55
-0.00449	0.64941	1.59
-0.00449	0.6394	1.58
-0.00449	0.62939	1.67
-0.00449	0.61937	1.715
-0.00449	0.60935	1.735
-0.00449	0.59932	1.735
-0.00449	0.58934	1.78
-0.00449	0.57934	1.875
-0.00449	0.56928	1.93
-0.00449	0.5592	1.875
-0.00449	0.5492	1.8
-0.00449	0.53917	1.68
-0.00449	0.52909	1.62
-0.00449	0.51907	1.655
-0.00449	0.50907	1.705
-0.00449	0.49903	1.745
-0.00449	0.48936	1.715
-0.00449	0.47936	1.61
-0.00449	0.46936	1.49
-0.00449	0.45936	1.54
-0.00449	0.44931	1.62
-0.00449	0.43932	1.69
-0.00449	0.42929	1.79
-0.00449	0.41925	1.85
-0.00449	0.40921	1.915
-0.00449	0.3992	1.98
-0.00449	0.3892	2.03
-0.00449	0.37923	2.015
-0.00449	0.36917	1.805
-0.00449	0.35919	1.585
-0.00449	0.34915	1.485
-0.00449	0.33916	1.54
-0.00449	0.32916	1.625
-0.00449	0.31911	1.695
-0.00449	0.30911	1.63
-0.00449	0.29911	1.58
-0.00449	0.28907	1.575
-0.00449	0.2791	1.6
-0.00449	0.26912	1.6
-0.00449	0.25909	1.53
-0.00449	0.24903	1.48
-0.00449	0.23937	1.49
-0.00449	0.22934	1.425
-0.00449	0.21931	1.34
-0.00449	0.20923	1.375
-0.00449	0.19927	1.52
-0.00449	0.18927	1.62
-0.00449	0.17929	1.62
-0.00449	0.16923	1.545
-0.00449	0.15922	1.465
-0.00449	0.14933	1.3
-0.00449	0.1393	1.155
-0.00449	0.12929	1.08
-0.00449	0.11925	1.01
-0.00449	0.10928	1
-0.00449	0.09923	1.105
-0.00449	0.08925	1.22
-0.00449	0.07923	1.29
-0.00449	0.06923	1.32
-0.00449	0.05919	1.26
-0.00449	0.04915	1.29
-0.00449	0.03914	1.365
-0.00449	0.02913	1.305
-0.00449	0.01912	1.06
-0.00449	0.00905	0.885
-0.00449	-0.000572205	0.845
-0.00449	-0.00966	0.84
-0.00449	-0.01968	0.8
-0.00449	-0.02974	0.86
-0.00449	-0.03973	0.93
-0.00449	-0.04969	0.95
-0.00449	-0.0598	1.035
-0.00449	-0.06978	1.06
-0.00449	-0.0797	1.03
-0.00449	-0.0897	1.07
-0.00449	-0.09977	1.12
-0.00449	-0.10982	1.245
-0.00449	-0.11979	1.28
-0.00449	-0.12976	1.305
-0.00449	-0.13979	1.315
-0.00449	-0.14983	1.295
-0.00449	-0.1598	1.2
-0.00449	-0.16985	1.135
-0.00449	-0.17988	1.12
-0.00449	-0.18984	1.145
-0.00449	-0.1998	1.185
-0.00449	-0.2098	1.265
-0.00449	-0.2199	1.3
-0.00449	-0.22991	1.265
-0.00449	-0.2399	1.15
-0.00449	-0.24985	1.08
-0.00449	-0.25988	1.08
-0.00449	-0.26953	1.13
-0.00449	-0.27959	1.26
-0.00449	-0.28958	1.4
-0.00449	-0.2996	1.39
-0.00449	-0.3097	1.34
-0.00449	-0.31969	1.36
-0.00449	-0.32969	1.315
-0.00449	-0.33973	1.35
-0.00449	-0.34973	1.45
-0.00449	-0.35976	1.595
-0.00449	-0.36975	1.66
-0.00449	-0.37975	1.685
-0.00449	-0.38976	1.755
-0.00449	-0.39978	1.79
-0.00449	-0.40982	1.715
-0.00449	-0.41984	1.675
-0.00449	-0.42981	1.71
-0.00449	-0.43983	1.72
-0.00449	-0.44987	1.67
-0.00449	-0.4599	1.655
-0.00449	-0.46989	1.675
-0.00449	-0.4799	1.71
-0.00449	-0.48994	1.795
-0.00449	-0.50008	1.9
-0.00449	-0.51001	1.98
-0.00449	-0.51996	2.005
-0.00449	-0.52963	2.015
-0.00449	-0.53978	1.95
-0.00449	-0.54977	1.88
-0.00449	-0.55977	1.735
-0.00449	-0.56977	1.655
-0.00449	-0.57982	1.745
-0.00449	-0.58984	1.87
-0.00449	-0.59982	1.935
-0.00449	-0.60986	2.04
-0.00449	-0.6199	2.09
-0.00449	-0.62991	2.07
-0.00449	-0.63994	1.925
-0.00449	-0.65	1.875
-0.00449	-0.66	1.85
-0.00449	-0.66996	1.765
-0.00449	-0.68004	1.675
-0.00449	-0.69004	1.665
-0.00449	-0.70004	1.58
-0.00449	-0.71	1.64
-0.00449	-0.72002	1.76
-0.00449	-0.73008	1.915
-0.00449	-0.74003	2
-0.00449	-0.75005	1.995
-0.00449	-0.76006	1.9
-0.00449	-0.77006	1.75
-0.00449	-0.78005	1.75
-0.00449	-0.78968	1.785
-0.00449	-0.79972	1.745
-0.00449	-0.80976	1.705
-0.00449	-0.81979	1.74
-0.00449	-0.82978	1.71
-0.00449	-0.83981	1.665
-0.00449	-0.8498	1.66
-0.00449	-0.85984	1.745
-0.00449	-0.86974	1.75
-0.00449	-0.87981	1.625
-0.00449	-0.88986	1.545
-0.00449	-0.89985	1.5
-0.00449	-0.90983	1.48
-0.00449	-0.91983	1.575
-0.00449	-0.92988	1.72
-0.00449	-0.9399	1.76
-0.00449	-0.94987	1.745
-0.00449	-0.95992	1.835
-0.00449	-0.96997	1.91
-0.00449	-0.98	1.84
-0.00449	-0.98996	1.705
-0.00449	-1.00002	1.665
-0.00449	-1.00998	1.61
-0.00449	-1.02003	1.645
-0.00449	-1.03002	1.62
-0.00449	-1.04005	1.6
-0.00449	-1.05011	1.545
-0.00449	-1.05975	1.47
-0.00449	-1.06978	1.435
-0.00449	-1.07977	1.54
-0.00449	-1.08981	1.645
-0.00449	-1.09984	1.715
-0.00449	-1.10981	1.71
-0.00449	-1.11988	1.675
-0.00449	-1.12992	1.57
-0.00449	-1.13991	1.47
-0.00449	-1.14986	1.515
-0.00449	-1.15994	1.645
-0.00449	-1.16991	1.805
-0.00449	-1.17992	1.905
-0.00449	-1.19004	1.81
-0.00449	-1.19996	1.685
-0.00449	-1.21018	1.65
-0.00449	-1.2201	1.665
-0.00449	-1.23013	1.65
-0.00449	-1.24019	1.665
-0.00449	-1.25021	1.645
-0.00449	-1.2602	1.615
-0.00449	-1.27017	1.485
-0.00449	-1.28023	1.455
-0.00449	-1.29031	1.39
-0.00449	-1.30026	1.365
-0.00449	-1.31024	1.33
-0.00449	-1.31994	1.395
-0.00449	-1.3299	1.6
-0.00449	-1.33992	1.78
-0.00449	-1.34992	1.81
-0.00449	-1.35988	1.765
-0.00449	-1.36988	1.705
-0.00449	-1.37991	1.755
-0.00449	-1.38995	1.765
-0.00449	-1.40002	1.775
-0.00449	-1.41	1.82
-0.00449	-1.41999	1.81
-0.00449	-1.43003	1.81
-0.00449	-1.44007	1.825
-0.00449	-1.45007	1.79
-0.00449	-1.46008	1.72
-0.00449	-1.47012	1.63
-0.00449	-1.48017	1.63
-0.00449	-1.49019	1.565
-0.00449	-1.50019	1.56
-0.00449	-1.51018	1.685
-0.00449	-1.52024	1.83
-0.00449	-1.53027	1.845
-0.00449	-1.54024	1.705
-0.00449	-1.55023	1.555
-0.00449	-1.56026	1.44
-0.00449	-1.57032	1.41
-0.00449	-1.57987	1.5
-0.00449	-1.58987	1.595
-0.00449	-1.59991	1.71
-0.00449	-1.60993	1.855
-0.00449	-1.61998	1.89
-0.00449	-1.62994	1.875
-0.00449	-1.63999	1.855
-0.00449	-1.64991	1.7
-0.00449	-1.65995	1.61
-0.00449	-1.66998	1.565
-0.00449	-1.68	1.605
-0.00449	-1.69003	1.725
-0.00449	-1.70004	1.745
-0.00449	-1.71014	1.685
-0.00449	-1.72012	1.665
-0.00449	-1.73014	1.71
-0.00449	-1.74018	1.81
-0.00449	-1.75017	1.825
-0.00449	-1.7602	1.655
-0.00449	-1.77019	1.575
-0.00449	-1.78024	1.6
-0.00449	-1.7902	1.67
-0.00449	-1.80022	1.665
-0.00449	-1.81027	1.605
-0.00449	-1.82027	1.55
-0.00449	-1.83029	1.565
-0.00449	-1.84032	1.575
-0.00449	-1.84996	1.615
-0.00449	-1.85999	1.67
-0.00449	-1.87002	1.735
-0.00449	-1.88001	1.755
-0.00449	-1.89003	1.735
-0.00449	-1.90001	1.695
-0.00449	-1.91002	1.62
-0.00449	-1.92008	1.48
-0.00449	-1.93012	1.525
-0.00449	-1.94008	1.7
-0.00449	-1.95009	1.83
-0.00449	-1.96015	1.915
-0.00449	-1.97017	1.87
-0.00449	-1.98021	1.84
-0.00449	-1.99022	1.86
-0.00449	-2.00023	1.905
-0.00439	1.99941	1.41
-0.00439	1.98976	1.55
-0.00439	1.97972	1.67
-0.00439	1.96968	1.645
-0.00439	1.95967	1.55
-0.00439	1.94969	1.585
-0.00439	1.93963	1.7
-0.00439	1.92957	1.795
-0.00439	1.91958	1.85
-0.00439	1.90954	1.815
-0.00439	1.89945	1.75
-0.00439	1.88947	1.74
-0.00439	1.8795	1.825
-0.00439	1.86951	1.96
-0.00439	1.85949	1.975
-0.00439	1.8495	1.845
-0.00439	1.83948	1.795
-0.00439	1.82948	1.73
-0.00439	1.81944	1.71
-0.00439	1.80943	1.655
-0.00439	1.79937	1.585
-0.00439	1.78935	1.635
-0.00439	1.77933	1.78
-0.00439	1.76933	1.905
-0.00439	1.75933	2
-0.00439	1.74931	1.96
-0.00439	1.73962	1.83
-0.00439	1.72965	1.685
-0.00439	1.71966	1.6
-0.00439	1.70962	1.525
-0.00439	1.69957	1.525
-0.00439	1.68961	1.575
-0.00439	1.6796	1.65
-0.00439	1.66956	1.76
-0.00439	1.65952	1.84
-0.00439	1.6495	1.85
-0.00439	1.63955	1.83
-0.00439	1.62944	1.745
-0.00439	1.61947	1.7
-0.00439	1.60949	1.59
-0.00439	1.59947	1.605
-0.00439	1.5895	1.645
-0.00439	1.57945	1.65
-0.00439	1.56946	1.695
-0.00439	1.55943	1.79
-0.00439	1.54943	1.855
-0.00439	1.5394	2
-0.00439	1.52933	2.08
-0.00439	1.51934	2.055
-0.00439	1.50928	1.95
-0.00439	1.49925	1.865
-0.00439	1.48964	1.805
-0.00439	1.47965	1.855
-0.00439	1.4696	1.895
-0.00439	1.4596	1.945
-0.00439	1.44954	1.93
-0.00439	1.43951	1.87
-0.00439	1.42946	1.85
-0.00439	1.41944	1.755
-0.00439	1.40946	1.63
-0.00439	1.39946	1.62
-0.00439	1.38944	1.615
-0.00439	1.37942	1.505
-0.00439	1.36942	1.415
-0.00439	1.35943	1.435
-0.00439	1.34935	1.495
-0.00439	1.33929	1.57
-0.00439	1.32934	1.59
-0.00439	1.31936	1.635
-0.00439	1.30929	1.72
-0.00439	1.29928	1.775
-0.00439	1.2893	1.755
-0.00439	1.27932	1.635
-0.00439	1.26928	1.54
-0.00439	1.25925	1.515
-0.00439	1.24927	1.535
-0.00439	1.23958	1.525
-0.00439	1.22957	1.455
-0.00439	1.21953	1.525
-0.00439	1.20953	1.64
-0.00439	1.19954	1.64
-0.00439	1.1895	1.64
-0.00439	1.17946	1.715
-0.00439	1.16943	1.81
-0.00439	1.15944	1.805
-0.00439	1.14944	1.83
-0.00439	1.13944	1.94
-0.00439	1.12944	1.955
-0.00439	1.11942	1.905
-0.00439	1.10931	1.87
-0.00439	1.09931	1.835
-0.00439	1.0893	1.9
-0.00439	1.07926	1.94
-0.00439	1.06927	1.985
-0.00439	1.05928	1.955
-0.00439	1.04929	1.915
-0.00439	1.03926	1.855
-0.00439	1.02921	1.785
-0.00439	1.01926	1.83
-0.00439	1.00922	1.85
-0.00439	0.99919	1.79
-0.00439	0.98952	1.7
-0.00439	0.9795	1.69
-0.00439	0.96951	1.745
-0.00439	0.95947	1.8
-0.00439	0.94946	1.75
-0.00439	0.93949	1.68
-0.00439	0.92946	1.645
-0.00439	0.91942	1.61
-0.00439	0.90939	1.625
-0.00439	0.8994	1.68
-0.00439	0.8895	1.68
-0.00439	0.87945	1.695
-0.00439	0.8694	1.8
-0.00439	0.8594	1.895
-0.00439	0.84941	1.85
-0.00439	0.83937	1.875
-0.00439	0.82936	1.92
-0.00439	0.81939	1.915
-0.00439	0.80932	1.875
-0.00439	0.7993	1.85
-0.00439	0.78925	1.795
-0.00439	0.77928	1.805
-0.00439	0.76923	1.87
-0.00439	0.75925	1.795
-0.00439	0.74919	1.735
-0.00439	0.73957	1.77
-0.00439	0.72954	1.78
-0.00439	0.71946	1.73
-0.00439	0.70944	1.74
-0.00439	0.69947	1.73
-0.00439	0.68942	1.755
-0.00439	0.67936	1.81
-0.00439	0.66932	1.93
-0.00439	0.65934	1.925
-0.00439	0.64934	1.88
-0.00439	0.63932	1.8
-0.00439	0.62931	1.715
-0.00439	0.61932	1.73
-0.00439	0.6093	1.88
-0.00439	0.59922	1.99
-0.00439	0.58924	2.01
-0.00439	0.57922	1.945
-0.00439	0.5692	1.845
-0.00439	0.55915	1.77
-0.00439	0.54912	1.82
-0.00439	0.53911	1.875
-0.00439	0.52904	1.885
-0.00439	0.51902	1.94
-0.00439	0.50899	2.01
-0.00439	0.49899	1.975
-0.00439	0.48937	1.94
-0.00439	0.47935	2.025
-0.00439	0.46933	2.14
-0.00439	0.45934	2.095
-0.00439	0.44928	1.98
-0.00439	0.43928	1.86
-0.00439	0.42925	1.88
-0.00439	0.41922	1.985
-0.00439	0.4092	2.075
-0.00439	0.39917	2.075
-0.00439	0.38917	2.04
-0.00439	0.37919	1.9
-0.00439	0.36912	1.82
-0.00439	0.3591	1.81
-0.00439	0.34912	1.81
-0.00439	0.33913	1.705
-0.00439	0.32911	1.59
-0.00439	0.31908	1.48
-0.00439	0.30911	1.485
-0.00439	0.29909	1.54
-0.00439	0.28905	1.545
-0.00439	0.27902	1.55
-0.00439	0.26905	1.545
-0.00439	0.25899	1.485
-0.00439	0.24892	1.405
-0.00439	0.23928	1.245
-0.00439	0.22929	1.175
-0.00439	0.21928	1.205
-0.00439	0.20925	1.335
-0.00439	0.19922	1.43
-0.00439	0.18923	1.55
-0.00439	0.17918	1.525
-0.00439	0.1692	1.47
-0.00439	0.15916	1.35
-0.00439	0.14921	1.22
-0.00439	0.13918	1.07
-0.00439	0.12918	1.12
-0.00439	0.11914	1.15
-0.00439	0.1092	1.145
-0.00439	0.09917	1.075
-0.00439	0.08913	1.16
-0.00439	0.07913	1.24
-0.00439	0.0691	1.25
-0.00439	0.0591	1.205
-0.00439	0.04905	1.12
-0.00439	0.03898	1.04
-0.00439	0.02903	0.99
-0.00439	0.01902	0.95
-0.00439	0.00901	0.93
-0.00439	-0.000545979	0.92
-0.00439	-0.00974	0.95
-0.00439	-0.01977	0.995
-0.00439	-0.0298	1.06
-0.00439	-0.0398	1.065
-0.00439	-0.0498	0.99
-0.00439	-0.05987	0.825
-0.00439	-0.06983	0.755
-0.00439	-0.07982	0.73
-0.00439	-0.08985	0.79
-0.00439	-0.0999	0.895
-0.00439	-0.10989	0.985
-0.00439	-0.11987	1.045
-0.00439	-0.1299	1.12
-0.00439	-0.13989	1.11
-0.00439	-0.14986	1.045
-0.00439	-0.15984	1.075
-0.00439	-0.16985	1.115
-0.00439	-0.17988	1.18
-0.00439	-0.18988	1.295
-0.00439	-0.19987	1.365
-0.00439	-0.20987	1.33
-0.00439	-0.21989	1.245
-0.00439	-0.22992	1.27
-0.00439	-0.23999	1.31
-0.00439	-0.24998	1.175
-0.00439	-0.25998	1.095
-0.00439	-0.26966	1.135
-0.00439	-0.27963	1.205
-0.00439	-0.28967	1.275
-0.00439	-0.29966	1.39
-0.00439	-0.30973	1.42
-0.00439	-0.3197	1.435
-0.00439	-0.3297	1.57
-0.00439	-0.33974	1.735
-0.00439	-0.34978	1.855
-0.00439	-0.35976	1.945
-0.00439	-0.36976	1.84
-0.00439	-0.37976	1.705
-0.00439	-0.38971	1.815
-0.00439	-0.39972	2
-0.00439	-0.40978	2.065
-0.00439	-0.4198	2.095
-0.00439	-0.4298	2.075
-0.00439	-0.43982	2.01
-0.00439	-0.44985	1.905
-0.00439	-0.45992	1.86
-0.00439	-0.46995	1.865
-0.00439	-0.47994	1.89
-0.00439	-0.48992	1.875
-0.00439	-0.49999	1.91
-0.00439	-0.51001	1.94
-0.00439	-0.51998	1.985
-0.00439	-0.52967	2.025
-0.00439	-0.53975	2.11
-0.00439	-0.54977	2.145
-0.00439	-0.55974	2.205
-0.00439	-0.56974	2.145
-0.00439	-0.57973	2.11
-0.00439	-0.58977	2.09
-0.00439	-0.59977	2.13
-0.00439	-0.60976	2.195
-0.00439	-0.6198	2.165
-0.00439	-0.62984	2.005
-0.00439	-0.63981	1.855
-0.00439	-0.64986	1.665
-0.00439	-0.65986	1.56
-0.00439	-0.66986	1.605
-0.00439	-0.6799	1.63
-0.00439	-0.68989	1.74
-0.00439	-0.69994	1.93
-0.00439	-0.70994	2.065
-0.00439	-0.71997	2.155
-0.00439	-0.73002	2.165
-0.00439	-0.74005	2.16
-0.00439	-0.75005	2.08
-0.00439	-0.76004	1.79
-0.00439	-0.77004	1.5
-0.00439	-0.78008	1.445
-0.00439	-0.78973	1.475
-0.00439	-0.79978	1.53
-0.00439	-0.8098	1.685
-0.00439	-0.81983	1.925
-0.00439	-0.8298	2.075
-0.00439	-0.83986	2.05
-0.00439	-0.84986	1.925
-0.00439	-0.85989	1.805
-0.00439	-0.86986	1.72
-0.00439	-0.87989	1.695
-0.00439	-0.88993	1.8
-0.00439	-0.89992	1.85
-0.00439	-0.90992	1.735
-0.00439	-0.91991	1.62
-0.00439	-0.92995	1.635
-0.00439	-0.93998	1.77
-0.00439	-0.94997	1.81
-0.00439	-0.96001	1.765
-0.00439	-0.97003	1.795
-0.00439	-0.98003	1.94
-0.00439	-0.99001	2.02
-0.00439	-1.00004	1.875
-0.00439	-1.01006	1.665
-0.00439	-1.02007	1.59
-0.00439	-1.03005	1.64
-0.00439	-1.04008	1.645
-0.00439	-1.0501	1.635
-0.00439	-1.05978	1.705
-0.00439	-1.06978	1.805
-0.00439	-1.0798	1.87
-0.00439	-1.08982	1.87
-0.00439	-1.09988	1.885
-0.00439	-1.10989	1.91
-0.00439	-1.11991	1.995
-0.00439	-1.12997	2.035
-0.00439	-1.14004	1.98
-0.00439	-1.14998	1.805
-0.00439	-1.15997	1.755
-0.00439	-1.17	1.84
-0.00439	-1.17993	1.945
-0.00439	-1.19007	1.925
-0.00439	-1.20004	1.945
-0.00439	-1.21008	1.935
-0.00439	-1.22009	1.86
-0.00439	-1.23012	1.76
-0.00439	-1.24012	1.75
-0.00439	-1.25015	1.805
-0.00439	-1.26016	1.75
-0.00439	-1.27015	1.71
-0.00439	-1.2802	1.77
-0.00439	-1.2902	1.795
-0.00439	-1.30022	1.795
-0.00439	-1.31021	1.845
-0.00439	-1.3199	1.865
-0.00439	-1.32995	1.795
-0.00439	-1.34	1.645
-0.00439	-1.35001	1.475
-0.00439	-1.36004	1.34
-0.00439	-1.37003	1.325
-0.00439	-1.38008	1.3
-0.00439	-1.39006	1.24
-0.00439	-1.40004	1.235
-0.00439	-1.41011	1.39
-0.00439	-1.42011	1.555
-0.00439	-1.43014	1.655
-0.00439	-1.44019	1.74
-0.00439	-1.45016	1.79
-0.00439	-1.46019	1.785
-0.00439	-1.4702	1.8
-0.00439	-1.48023	1.795
-0.00439	-1.49022	1.81
-0.00439	-1.50017	1.825
-0.00439	-1.51015	1.715
-0.00439	-1.52024	1.665
-0.00439	-1.53026	1.7
-0.00439	-1.54025	1.73
-0.00439	-1.55025	1.73
-0.00439	-1.56034	1.63
-0.00439	-1.57032	1.435
-0.00439	-1.57995	1.26
-0.00439	-1.58998	1.205
-0.00439	-1.60002	1.24
-0.00439	-1.61005	1.345
-0.00439	-1.62006	1.46
-0.00439	-1.63004	1.535
-0.00439	-1.64002	1.625
-0.00439	-1.64999	1.685
-0.00439	-1.66007	1.73
-0.00439	-1.67013	1.775
-0.00439	-1.68014	1.72
-0.00439	-1.69012	1.525
-0.00439	-1.70013	1.415
-0.00439	-1.71013	1.5
-0.00439	-1.7202	1.49
-0.00439	-1.73021	1.48
-0.00439	-1.74022	1.51
-0.00439	-1.75026	1.63
-0.00439	-1.76028	1.695
-0.00439	-1.77022	1.705
-0.00439	-1.78026	1.73
-0.00439	-1.7902	1.805
-0.00439	-1.80027	1.815
-0.00439	-1.81031	1.855
-0.00439	-1.8203	1.83
-0.00439	-1.8303	1.655
-0.00439	-1.84038	1.545
-0.00439	-1.85009	1.58
-0.00439	-1.86001	1.68
-0.00439	-1.87003	1.705
-0.00439	-1.88003	1.655
-0.00439	-1.89006	1.65
-0.00439	-1.90006	1.66
-0.00439	-1.91006	1.65
-0.00439	-1.92009	1.655
-0.00439	-1.9301	1.7
-0.00439	-1.94014	1.695
-0.00439	-1.95017	1.665
-0.00439	-1.9602	1.605
-0.00439	-1.97018	1.505
-0.00439	-1.98025	1.48
-0.00439	-1.99032	1.52
-0.00439	-2.00031	1.685
-0.00429	1.99931	1.77
-0.00429	1.98966	1.8
-0.00429	1.97956	1.765
-0.00429	1.96957	1.8
-0.00429	1.95959	1.77
-0.00429	1.94963	1.71
-0.00429	1.93959	1.6
-0.00429	1.92961	1.55
-0.00429	1.9196	1.54
-0.00429	1.90957	1.57
-0.00429	1.89956	1.7
-0.00429	1.88952	1.885
-0.00429	1.8795	1.88
-0.00429	1.86952	1.805
-0.00429	1.85948	1.76
-0.00429	1.84947	1.725
-0.00429	1.83949	1.7
-0.00429	1.82947	1.545
-0.00429	1.81943	1.45
-0.00429	1.80942	1.48
-0.00429	1.79942	1.565
-0.00429	1.78936	1.625
-0.00429	1.77932	1.63
-0.00429	1.7693	1.67
-0.00429	1.75932	1.82
-0.00429	1.74924	1.825
-0.00429	1.73959	1.765
-0.00429	1.72958	1.795
-0.00429	1.71959	1.785
-0.00429	1.70951	1.72
-0.00429	1.69952	1.7
-0.00429	1.68952	1.65
-0.00429	1.6795	1.6
-0.00429	1.6695	1.565
-0.00429	1.65947	1.61
-0.00429	1.64952	1.69
-0.00429	1.63953	1.75
-0.00429	1.6295	1.855
-0.00429	1.61956	1.96
-0.00429	1.60956	2.015
-0.00429	1.59952	2.045
-0.00429	1.58945	2.01
-0.00429	1.57939	1.935
-0.00429	1.56941	1.86
-0.00429	1.55938	1.785
-0.00429	1.54931	1.715
-0.00429	1.5393	1.695
-0.00429	1.52932	1.7
-0.00429	1.51929	1.73
-0.00429	1.5093	1.65
-0.00429	1.49927	1.575
-0.00429	1.48958	1.685
-0.00429	1.47969	1.78
-0.00429	1.46961	1.76
-0.00429	1.45963	1.755
-0.00429	1.44958	1.76
-0.00429	1.43962	1.75
-0.00429	1.42959	1.75
-0.00429	1.41956	1.755
-0.00429	1.40958	1.79
-0.00429	1.39956	1.82
-0.00429	1.38952	1.865
-0.00429	1.37956	1.835
-0.00429	1.36951	1.705
-0.00429	1.35952	1.56
-0.00429	1.34943	1.605
-0.00429	1.3394	1.76
-0.00429	1.32944	1.785
-0.00429	1.31941	1.69
-0.00429	1.30935	1.625
-0.00429	1.29932	1.64
-0.00429	1.28936	1.74
-0.00429	1.27935	1.725
-0.00429	1.26932	1.655
-0.00429	1.25933	1.65
-0.00429	1.24928	1.72
-0.00429	1.23964	1.785
-0.00429	1.22959	1.81
-0.00429	1.21953	1.82
-0.00429	1.20953	1.9
-0.00429	1.19952	1.925
-0.00429	1.18951	1.885
-0.00429	1.17954	1.88
-0.00429	1.1695	1.915
-0.00429	1.1594	1.855
-0.00429	1.14939	1.67
-0.00429	1.13943	1.525
-0.00429	1.12941	1.45
-0.00429	1.11941	1.475
-0.00429	1.10938	1.52
-0.00429	1.09936	1.66
-0.00429	1.08935	1.7
-0.00429	1.07927	1.735
-0.00429	1.06925	1.775
-0.00429	1.05927	1.755
-0.00429	1.04927	1.675
-0.00429	1.03922	1.705
-0.00429	1.02922	1.77
-0.00429	1.01923	1.815
-0.00429	1.00921	1.77
-0.00429	0.99921	1.73
-0.00429	0.98957	1.68
-0.00429	0.97954	1.69
-0.00429	0.96954	1.79
-0.00429	0.95948	1.855
-0.00429	0.9495	1.845
-0.00429	0.93951	1.755
-0.00429	0.9295	1.79
-0.00429	0.91943	1.865
-0.00429	0.9094	1.865
-0.00429	0.89934	1.86
-0.00429	0.88932	1.87
-0.00429	0.87928	1.855
-0.00429	0.86927	1.81
-0.00429	0.85929	1.785
-0.00429	0.84925	1.75
-0.00429	0.83926	1.775
-0.00429	0.82923	1.86
-0.00429	0.81924	1.985
-0.00429	0.80922	2.035
-0.00429	0.79916	1.935
-0.00429	0.78919	1.77
-0.00429	0.77915	1.68
-0.00429	0.76917	1.69
-0.00429	0.75913	1.81
-0.00429	0.7491	1.88
-0.00429	0.73951	1.855
-0.00429	0.72947	1.815
-0.00429	0.71944	1.88
-0.00429	0.70943	2.04
-0.00429	0.69947	2.08
-0.00429	0.68943	1.955
-0.00429	0.67945	1.84
-0.00429	0.66943	1.75
-0.00429	0.65944	1.835
-0.00429	0.64938	1.965
-0.00429	0.63939	1.98
-0.00429	0.62939	1.995
-0.00429	0.61938	2.085
-0.00429	0.60933	2.145
-0.00429	0.59933	2.08
-0.00429	0.58935	1.965
-0.00429	0.57931	1.83
-0.00429	0.56926	1.77
-0.00429	0.55924	1.765
-0.00429	0.54923	1.755
-0.00429	0.53921	1.755
-0.00429	0.52912	1.795
-0.00429	0.51906	1.815
-0.00429	0.50909	1.855
-0.00429	0.49908	1.93
-0.00429	0.48942	1.945
-0.00429	0.47938	1.885
-0.00429	0.46933	1.805
-0.00429	0.45937	1.69
-0.00429	0.44929	1.615
-0.00429	0.43926	1.66
-0.00429	0.42921	1.775
-0.00429	0.4192	1.855
-0.00429	0.40915	1.935
-0.00429	0.39915	1.915
-0.00429	0.38917	1.775
-0.00429	0.37919	1.615
-0.00429	0.36912	1.485
-0.00429	0.35917	1.51
-0.00429	0.34912	1.605
-0.00429	0.33913	1.605
-0.00429	0.32909	1.56
-0.00429	0.31911	1.54
-0.00429	0.30914	1.545
-0.00429	0.29912	1.555
-0.00429	0.28907	1.51
-0.00429	0.27905	1.485
-0.00429	0.26912	1.38
-0.00429	0.2591	1.24
-0.00429	0.24905	1.17
-0.00429	0.23937	1.2
-0.00429	0.22939	1.27
-0.00429	0.21938	1.4
-0.00429	0.20935	1.545
-0.00429	0.19932	1.605
-0.00429	0.18933	1.58
-0.00429	0.17933	1.505
-0.00429	0.16931	1.395
-0.00429	0.15928	1.28
-0.00429	0.14931	1.27
-0.00429	0.13928	1.335
-0.00429	0.12923	1.4
-0.00429	0.11922	1.415
-0.00429	0.10926	1.445
-0.00429	0.09922	1.475
-0.00429	0.08918	1.405
-0.00429	0.07915	1.325
-0.00429	0.06913	1.205
-0.00429	0.05909	1.13
-0.00429	0.04896	1.055
-0.00429	0.039	1.03
-0.00429	0.02901	1.125
-0.00429	0.01894	1.325
-0.00429	0.00894	1.32
-0.00429	-0.000679493	1.23
-0.00429	-0.00966	1.19
-0.00429	-0.01969	1.205
-0.00429	-0.0297	1.245
-0.00429	-0.03971	1.3
-0.00429	-0.04971	1.175
-0.00429	-0.05971	1.065
-0.00429	-0.06975	1.035
-0.00429	-0.07969	1.08
-0.00429	-0.0897	1.115
-0.00429	-0.09979	1.165
-0.00429	-0.10979	1.135
-0.00429	-0.11977	1.075
-0.00429	-0.12977	0.96
-0.00429	-0.13983	0.98
-0.00429	-0.14984	0.955
-0.00429	-0.15982	0.91
-0.00429	-0.16978	0.955
-0.00429	-0.17981	1.04
-0.00429	-0.18979	0.97
-0.00429	-0.1998	0.94
-0.00429	-0.20983	1.055
-0.00429	-0.21983	1.25
-0.00429	-0.22984	1.27
-0.00429	-0.23984	1.225
-0.00429	-0.24984	1.175
-0.00429	-0.25992	1.185
-0.00429	-0.26951	1.33
-0.00429	-0.27952	1.465
-0.00429	-0.28957	1.565
-0.00429	-0.29967	1.54
-0.00429	-0.30966	1.45
-0.00429	-0.31969	1.375
-0.00429	-0.32969	1.32
-0.00429	-0.33972	1.34
-0.00429	-0.34973	1.34
-0.00429	-0.35981	1.47
-0.00429	-0.36977	1.71
-0.00429	-0.3798	1.855
-0.00429	-0.38979	1.875
-0.00429	-0.39979	1.905
-0.00429	-0.40973	1.845
-0.00429	-0.4198	1.8
-0.00429	-0.42979	1.795
-0.00429	-0.43976	1.735
-0.00429	-0.44978	1.69
-0.00429	-0.4598	1.8
-0.00429	-0.4698	1.95
-0.00429	-0.47983	1.955
-0.00429	-0.48984	1.96
-0.00429	-0.49991	2.035
-0.00429	-0.50995	2.07
-0.00429	-0.51987	1.95
-0.00429	-0.52957	1.795
-0.00429	-0.53967	1.725
-0.00429	-0.54968	1.76
-0.00429	-0.55974	1.79
-0.00429	-0.56975	1.765
-0.00429	-0.5798	1.86
-0.00429	-0.58982	1.89
-0.00429	-0.5998	1.89
-0.00429	-0.60983	1.935
-0.00429	-0.61985	1.89
-0.00429	-0.62984	1.77
-0.00429	-0.63982	1.68
-0.00429	-0.64988	1.725
-0.00429	-0.65991	1.79
-0.00429	-0.66984	1.91
-0.00429	-0.67988	1.975
-0.00429	-0.68993	2.03
-0.00429	-0.6999	2.055
-0.00429	-0.70987	2
-0.00429	-0.71988	1.945
-0.00429	-0.72993	1.95
-0.00429	-0.7399	1.87
-0.00429	-0.74997	1.77
-0.00429	-0.76001	1.725
-0.00429	-0.77004	1.725
-0.00429	-0.78	1.74
-0.00429	-0.78968	1.775
-0.00429	-0.79973	1.775
-0.00429	-0.80976	1.75
-0.00429	-0.81978	1.78
-0.00429	-0.82982	1.85
-0.00429	-0.83983	1.87
-0.00429	-0.84983	1.955
-0.00429	-0.85983	1.92
-0.00429	-0.86986	1.805
-0.00429	-0.87991	1.76
-0.00429	-0.88997	1.715
-0.00429	-0.89996	1.645
-0.00429	-0.90998	1.585
-0.00429	-0.91995	1.71
-0.00429	-0.92996	1.895
-0.00429	-0.93997	1.99
-0.00429	-0.94997	2.035
-0.00429	-0.9599	1.97
-0.00429	-0.96999	1.825
-0.00429	-0.98006	1.66
-0.00429	-0.99008	1.545
-0.00429	-1.00005	1.535
-0.00429	-1.01012	1.65
-0.00429	-1.0201	1.77
-0.00429	-1.03012	1.76
-0.00429	-1.04014	1.74
-0.00429	-1.0502	1.75
-0.00429	-1.05983	1.79
-0.00429	-1.06983	1.74
-0.00429	-1.07986	1.68
-0.00429	-1.0899	1.535
-0.00429	-1.09993	1.39
-0.00429	-1.10993	1.37
-0.00429	-1.11993	1.45
-0.00429	-1.12998	1.61
-0.00429	-1.14004	1.805
-0.00429	-1.15	1.82
-0.00429	-1.16002	1.75
-0.00429	-1.17	1.665
-0.00429	-1.18003	1.565
-0.00429	-1.19	1.53
-0.00429	-1.20008	1.615
-0.00429	-1.21008	1.785
-0.00429	-1.22013	1.945
-0.00429	-1.23012	2.01
-0.00429	-1.24017	1.99
-0.00429	-1.25014	1.91
-0.00429	-1.26015	1.845
-0.00429	-1.27016	1.8
-0.00429	-1.28021	1.79
-0.00429	-1.2902	1.855
-0.00429	-1.30026	2.06
-0.00429	-1.31019	2.08
-0.00429	-1.31989	1.915
-0.00429	-1.32989	1.74
-0.00429	-1.33989	1.58
-0.00429	-1.34989	1.585
-0.00429	-1.35994	1.655
-0.00429	-1.36995	1.59
-0.00429	-1.37997	1.57
-0.00429	-1.38998	1.63
-0.00429	-1.40003	1.765
-0.00429	-1.41004	1.84
-0.00429	-1.42006	1.79
-0.00429	-1.43008	1.68
-0.00429	-1.44011	1.595
-0.00429	-1.45007	1.505
-0.00429	-1.46009	1.49
-0.00429	-1.47007	1.55
-0.00429	-1.48012	1.62
-0.00429	-1.49015	1.66
-0.00429	-1.50013	1.695
-0.00429	-1.51014	1.79
-0.00429	-1.52017	1.795
-0.00429	-1.53019	1.795
-0.00429	-1.54018	1.725
-0.00429	-1.55019	1.675
-0.00429	-1.56028	1.665
-0.00429	-1.5703	1.675
-0.00429	-1.57993	1.655
-0.00429	-1.59001	1.675
-0.00429	-1.60006	1.715
-0.00429	-1.61002	1.705
-0.00429	-1.62004	1.58
-0.00429	-1.63003	1.525
-0.00429	-1.64008	1.52
-0.00429	-1.65002	1.54
-0.00429	-1.66004	1.55
-0.00429	-1.67006	1.585
-0.00429	-1.68012	1.6
-0.00429	-1.69013	1.645
-0.00429	-1.70012	1.67
-0.00429	-1.71016	1.73
-0.00429	-1.72014	1.815
-0.00429	-1.73021	1.91
-0.00429	-1.74018	1.935
-0.00429	-1.75016	1.915
-0.00429	-1.76018	1.83
-0.00429	-1.77016	1.765
-0.00429	-1.78016	1.735
-0.00429	-1.79015	1.74
-0.00429	-1.80022	1.72
-0.00429	-1.8102	1.715
-0.00429	-1.82019	1.765
-0.00429	-1.83026	1.85
-0.00429	-1.84026	1.88
-0.00429	-1.84991	1.86
-0.00429	-1.8599	1.875
-0.00429	-1.86993	1.9
-0.00429	-1.8799	1.845
-0.00429	-1.88997	1.82
-0.00429	-1.90001	1.765
-0.00429	-1.91003	1.795
-0.00429	-1.92003	1.825
-0.00429	-1.93007	1.835
-0.00429	-1.94009	1.845
[truncated: 38,502 more rows]
