# Supplementary material for: Magnetic field filtering of the boundary supercurrent in unconventional metal NiTe2-based Josephson junctions
Source: Nat Commun. 2024 Mar 30;15:2785. doi: 10.1038/s41467-024-47103-z (PMC10981750; doi:10.1038/s41467-024-47103-z)
Supplement: Supplementary file 3 — Source Data [file 41467_2024_47103_MOESM3_ESM.zip › Source data/Figure 4.xlsx]

## Sheet: Fig.4a
Bz (T)	I (μA)	dV/dI (Ω)
-0.00937	19.9968	0.354
-0.00937	19.947	0.234
-0.00937	19.8959	0.078
-0.00937	19.8484	0.072
-0.00937	19.7977	0.172
-0.00937	19.7469	0.306
-0.00937	19.6959	0.412
-0.00937	19.6483	0.462
-0.00937	19.5978	0.466
-0.00937	19.5471	0.418
-0.00937	19.4955	0.406
-0.00937	19.4484	0.416
-0.00937	19.3972	0.424
-0.00937	19.3465	0.432
-0.00937	19.2953	0.418
-0.00937	19.2477	0.404
-0.00937	19.1971	0.392
-0.00937	19.1458	0.402
-0.00937	19.0982	0.396
-0.00937	19.0475	0.38
-0.00937	18.9964	0.42
-0.00937	18.9457	0.486
-0.00937	18.8981	0.482
-0.00937	18.8473	0.436
-0.00937	18.7963	0.398
-0.00937	18.7458	0.38
-0.00937	18.6977	0.394
-0.00937	18.6472	0.442
-0.00937	18.5962	0.478
-0.00937	18.5484	0.5
-0.00937	18.4977	0.48
-0.00937	18.4465	0.422
-0.00937	18.3959	0.382
-0.00937	18.3476	0.38
-0.00937	18.2967	0.39
-0.00937	18.2456	0.4
-0.00937	18.1949	0.438
-0.00937	18.147	0.438
-0.00937	18.0967	0.45
-0.00937	18.0456	0.486
-0.00937	17.9949	0.502
-0.00937	17.9476	0.508
-0.00937	17.8965	0.532
-0.00937	17.8458	0.536
-0.00937	17.7983	0.526
-0.00937	17.7472	0.516
-0.00937	17.6966	0.492
-0.00937	17.6452	0.44
-0.00937	17.5978	0.416
-0.00937	17.5473	0.376
-0.00937	17.4969	0.336
-0.00937	17.4463	0.34
-0.00937	17.3983	0.41
-0.00937	17.3472	0.458
-0.00937	17.296	0.454
-0.00937	17.2452	0.44
-0.00937	17.1975	0.442
-0.00937	17.1469	0.462
-0.00937	17.0963	0.488
-0.00937	17.0485	0.486
-0.00937	16.9976	0.468
-0.00937	16.947	0.448
-0.00937	16.8959	0.436
-0.00937	16.8481	0.394
-0.00937	16.7973	0.362
-0.00937	16.7466	0.354
-0.00937	16.6956	0.374
-0.00937	16.6479	0.404
-0.00937	16.597	0.44
-0.00937	16.5461	0.488
-0.00937	16.495	0.492
-0.00937	16.4475	0.482
-0.00937	16.3966	0.468
-0.00937	16.3457	0.41
-0.00937	16.2983	0.354
-0.00937	16.247	0.346
-0.00937	16.1964	0.35
-0.00937	16.1453	0.396
-0.00937	16.0978	0.456
-0.00937	16.0469	0.528
-0.00937	15.9961	0.546
-0.00937	15.945	0.536
-0.00937	15.8977	0.51
-0.00937	15.8466	0.478
-0.00937	15.7957	0.452
-0.00937	15.7451	0.458
-0.00937	15.6974	0.448
-0.00937	15.6465	0.416
-0.00937	15.5956	0.404
-0.00937	15.5478	0.404
-0.00937	15.497	0.4
-0.00937	15.446	0.402
-0.00937	15.3951	0.418
-0.00937	15.3474	0.452
-0.00937	15.2966	0.462
-0.00937	15.2454	0.478
-0.00937	15.1942	0.476
-0.00937	15.1469	0.442
-0.00937	15.0956	0.404
-0.00937	15.0449	0.394
-0.00937	14.9944	0.416
-0.00937	14.9465	0.444
-0.00937	14.8955	0.448
-0.00937	14.8449	0.46
-0.00937	14.7973	0.462
-0.00937	14.7465	0.462
-0.00937	14.6956	0.45
-0.00937	14.645	0.432
-0.00937	14.5974	0.408
-0.00937	14.5464	0.42
-0.00937	14.4957	0.444
-0.00937	14.445	0.418
-0.00937	14.3974	0.408
-0.00937	14.3469	0.43
-0.00937	14.296	0.446
-0.00937	14.2452	0.458
-0.00937	14.1973	0.454
-0.00937	14.1467	0.456
-0.00937	14.0956	0.46
-0.00937	14.0478	0.432
-0.00937	13.9975	0.36
-0.00937	13.946	0.314
-0.00937	13.8948	0.322
-0.00937	13.8473	0.344
-0.00937	13.7964	0.356
-0.00937	13.7454	0.378
-0.00937	13.695	0.408
-0.00937	13.6469	0.418
-0.00937	13.5958	0.438
-0.00937	13.5449	0.432
-0.00937	13.4939	0.412
-0.00937	13.4467	0.38
-0.00937	13.3958	0.372
-0.00937	13.3453	0.386
-0.00937	13.2983	0.398
-0.00937	13.247	0.432
-0.00937	13.1958	0.504
-0.00937	13.1447	0.566
-0.00937	13.0975	0.592
-0.00937	13.0466	0.57
-0.00937	12.9954	0.56
-0.00937	12.9447	0.518
-0.00937	12.8975	0.454
-0.00937	12.8463	0.382
-0.00937	12.7952	0.356
-0.00937	12.7441	0.382
-0.00937	12.6968	0.416
-0.00937	12.6459	0.452
-0.00937	12.5949	0.464
-0.00937	12.5473	0.468
-0.00937	12.4964	0.448
-0.00937	12.4457	0.426
-0.00937	12.395	0.442
-0.00937	12.3469	0.484
-0.00937	12.2963	0.51
-0.00937	12.2455	0.522
-0.00937	12.1949	0.54
-0.00937	12.1472	0.532
-0.00937	12.096	0.494
-0.00937	12.0454	0.48
-0.00937	11.9942	0.496
-0.00937	11.9464	0.498
-0.00937	11.8957	0.494
-0.00937	11.8452	0.484
-0.00937	11.7976	0.424
-0.00937	11.7467	0.362
-0.00937	11.6956	0.352
-0.00937	11.6448	0.378
-0.00937	11.5972	0.414
-0.00937	11.5467	0.47
-0.00937	11.4955	0.516
-0.00937	11.4445	0.52
-0.00937	11.3967	0.48
-0.00937	11.3457	0.474
-0.00937	11.2949	0.49
-0.00937	11.2444	0.49
-0.00937	11.1967	0.482
-0.00937	11.1463	0.482
-0.00937	11.095	0.494
-0.00937	11.0467	0.48
-0.00937	10.9958	0.46
-0.00937	10.945	0.406
-0.00937	10.8938	0.392
-0.00937	10.8465	0.412
-0.00937	10.796	0.408
-0.00937	10.7451	0.388
-0.00937	10.6943	0.382
-0.00937	10.6463	0.38
-0.00937	10.5957	0.386
-0.00937	10.5448	0.41
-0.00937	10.4936	0.4
-0.00937	10.4463	0.388
-0.00937	10.3953	0.406
-0.00937	10.3443	0.422
-0.00937	10.2962	0.418
-0.00937	10.2453	0.424
-0.00937	10.1947	0.448
-0.00937	10.1434	0.428
-0.00937	10.0959	0.418
-0.00937	10.045	0.462
-0.00937	9.99441	0.492
-0.00937	9.9436	0.452
-0.00937	9.89585	0.414
-0.00937	9.84504	0.426
-0.00937	9.79447	0.446
-0.00937	9.7435	0.436
-0.00937	9.69584	0.418
-0.00937	9.64482	0.444
-0.00937	9.59387	0.468
-0.00937	9.5464	0.47
-0.00937	9.49547	0.478
-0.00937	9.44474	0.48
-0.00937	9.39372	0.472
-0.00937	9.34618	0.482
-0.00937	9.29527	0.486
-0.00937	9.24418	0.494
-0.00937	9.19349	0.466
-0.00937	9.14557	0.46
-0.00937	9.09493	0.448
-0.00937	9.04431	0.434
-0.00937	8.99355	0.426
-0.00937	8.94566	0.464
-0.00937	8.89473	0.496
-0.00937	8.84361	0.48
-0.00937	8.7956	0.42
-0.00937	8.74491	0.404
-0.00937	8.69415	0.372
-0.00937	8.64308	0.38
-0.00937	8.59504	0.43
-0.00937	8.54428	0.438
-0.00937	8.49333	0.462
-0.00937	8.44245	0.484
-0.00937	8.3951	0.48
-0.00937	8.34484	0.456
-0.00937	8.29329	0.444
-0.00937	8.24234	0.426
-0.00937	8.19497	0.414
-0.00937	8.14371	0.454
-0.00937	8.09276	0.492
-0.00937	8.04541	0.474
-0.00937	7.99484	0.414
-0.00937	7.94473	0.394
-0.00937	7.89375	0.434
-0.00937	7.84631	0.466
-0.00937	7.79512	0.494
-0.00937	7.74443	0.52
-0.00937	7.69336	0.546
-0.00937	7.64592	0.55
-0.00937	7.59521	0.546
-0.00937	7.54387	0.526
-0.00937	7.49354	0.508
-0.00937	7.44576	0.524
-0.00937	7.39493	0.528
-0.00937	7.34389	0.52
-0.00937	7.29599	0.464
-0.00937	7.24525	0.384
-0.00937	7.19414	0.372
-0.00937	7.14312	0.396
-0.00937	7.09593	0.386
-0.00937	7.04491	0.366
-0.00937	6.99377	0.372
-0.00937	6.9433	0.39
-0.00937	6.89542	0.386
-0.00937	6.84402	0.374
-0.00937	6.79321	0.384
-0.00937	6.74264	0.396
-0.00937	6.69541	0.408
-0.00937	6.64458	0.39
-0.00937	6.59397	0.374
-0.00937	6.54614	0.402
-0.00937	6.4949	0.436
-0.00937	6.44424	0.444
-0.00937	6.39353	0.486
-0.00937	6.34551	0.558
-0.00937	6.29473	0.596
-0.00937	6.24423	0.562
-0.00937	6.19321	0.514
-0.00937	6.14519	0.472
-0.00937	6.09415	0.434
-0.00937	6.04308	0.418
-0.00937	5.99263	0.41
-0.00937	5.94513	0.392
-0.00937	5.89449	0.396
-0.00937	5.84383	0.446
-0.00937	5.79517	0.496
-0.00937	5.7441	0.55
-0.00937	5.69344	0.578
-0.00937	5.64251	0.578
-0.00937	5.59499	0.572
-0.00937	5.54426	0.554
-0.00937	5.49319	0.508
-0.00937	5.44195	0.498
-0.00937	5.39441	0.49
-0.00937	5.34353	0.458
-0.00937	5.29325	0.424
-0.00937	5.24237	0.43
-0.00937	5.1944	0.5
-0.00937	5.1434	0.562
-0.00937	5.09243	0.574
-0.00937	5.04475	0.584
-0.00937	4.99387	0.532
-0.00937	4.94304	0.468
-0.00937	4.89206	0.438
-0.00937	4.84438	0.42
-0.00937	4.79348	0.414
-0.00937	4.74265	0.412
-0.00937	4.69203	0.406
-0.00937	4.64416	0.394
-0.00937	4.59378	0.398
-0.00937	4.54283	0.39
-0.00937	4.49214	0.378
-0.00937	4.44431	0.38
-0.00937	4.39355	0.378
-0.00937	4.34229	0.402
-0.00937	4.29428	0.446
-0.00937	4.2433	0.47
-0.00937	4.19254	0.488
-0.00937	4.14188	0.506
-0.00937	4.09427	0.496
-0.00937	4.04334	0.456
-0.00937	3.9921	0.426
-0.00937	3.94146	0.438
-0.00937	3.89369	0.466
-0.00937	3.84324	0.482
-0.00937	3.79207	0.474
-0.00937	3.74146	0.462
-0.00937	3.69337	0.456
-0.00937	3.64227	0.43
-0.00937	3.59175	0.402
-0.00937	3.54428	0.362
-0.00937	3.49362	0.356
-0.00937	3.44274	0.408
-0.00937	3.39165	0.44
-0.00937	3.3437	0.408
-0.00937	3.29354	0.388
-0.00937	3.24242	0.38
-0.00937	3.19135	0.398
-0.00937	3.14395	0.444
-0.00937	3.09284	0.492
-0.00937	3.04258	0.534
-0.00937	2.9916	0.562
-0.00937	2.94392	0.542
-0.00937	2.89326	0.5
-0.00937	2.84245	0.442
-0.00937	2.79505	0.42
-0.00937	2.74389	0.408
-0.00937	2.69287	0.38
-0.00937	2.64215	0.36
-0.00937	2.59426	0.358
-0.00937	2.54409	0.37
-0.00937	2.49326	0.408
-0.00937	2.44269	0.448
-0.00937	2.39506	0.498
-0.00937	2.34394	0.5
-0.00937	2.29299	0.508
-0.00937	2.24233	0.508
-0.00937	2.19429	0.496
-0.00937	2.14322	0.45
-0.00937	2.09219	0.428
-0.00937	2.04458	0.476
-0.00937	1.99399	0.496
-0.00937	1.94271	0.49
-0.00937	1.89157	0.51
-0.00937	1.84393	0.514
-0.00937	1.79331	0.518
-0.00937	1.74253	0.48
-0.00937	1.69208	0.434
-0.00937	1.64483	0.382
-0.00937	1.59309	0.376
-0.00937	1.54228	0.414
-0.00937	1.49126	0.452
-0.00937	1.44372	0.468
-0.00937	1.39313	0.496
-0.00937	1.34256	0.484
-0.00937	1.29497	0.448
-0.00937	1.24428	0.428
-0.00937	1.19276	0.444
-0.00937	1.14264	0.462
-0.00937	1.09484	0.47
-0.00937	1.04434	0.478
-0.00937	0.99328	0.504
-0.00937	0.94292	0.49
-0.00937	0.89541	0.48
-0.00937	0.84441	0.486
-0.00937	0.79331	0.514
-0.00937	0.7432	0.528
-0.00937	0.69478	0.544
-0.00937	0.64347	0.56
-0.00937	0.59245	0.554
-0.00937	0.5444	0.534
-0.00937	0.49393	0.492
-0.00937	0.44348	0.43
-0.00937	0.39265	0.392
-0.00937	0.34499	0.36
-0.00937	0.29411	0.336
-0.00937	0.24311	0.318
-0.00937	0.19166	0.266
-0.00937	0.14396	0.212
-0.00937	0.09329	0.182
-0.00937	0.04239	0.162
-0.00937	-0.00446	0.134
-0.00927	19.9965	0.464
-0.00927	19.9472	0.826
-0.00927	19.8961	1.12
-0.00927	19.8484	1.12
-0.00927	19.7974	0.936
-0.00927	19.7465	0.718
-0.00927	19.6958	0.626
-0.00927	19.6486	0.588
-0.00927	19.5978	0.572
-0.00927	19.5463	0.554
-0.00927	19.4955	0.512
-0.00927	19.4479	0.448
-0.00927	19.3963	0.43
-0.00927	19.3457	0.454
-0.00927	19.2957	0.496
-0.00927	19.2475	0.526
-0.00927	19.1975	0.52
-0.00927	19.1461	0.48
-0.00927	19.0988	0.452
-0.00927	19.0474	0.476
-0.00927	18.9969	0.482
-0.00927	18.9459	0.438
-0.00927	18.8982	0.404
-0.00927	18.8474	0.414
-0.00927	18.7966	0.424
-0.00927	18.746	0.42
-0.00927	18.6983	0.402
-0.00927	18.6473	0.396
-0.00927	18.5969	0.396
-0.00927	18.5488	0.41
-0.00927	18.4982	0.442
-0.00927	18.4472	0.492
-0.00927	18.3963	0.544
-0.00927	18.3485	0.58
-0.00927	18.2976	0.584
-0.00927	18.2464	0.566
-0.00927	18.1957	0.546
-0.00927	18.1479	0.532
-0.00927	18.0974	0.496
-0.00927	18.0464	0.472
-0.00927	17.9951	0.502
-0.00927	17.9476	0.538
-0.00927	17.8971	0.532
-0.00927	17.8467	0.514
-0.00927	17.7988	0.484
-0.00927	17.7475	0.442
-0.00927	17.697	0.402
-0.00927	17.6456	0.332
-0.00927	17.5979	0.284
-0.00927	17.5471	0.296
-0.00927	17.4963	0.338
-0.00927	17.4459	0.384
-0.00927	17.3978	0.414
-0.00927	17.347	0.436
-0.00927	17.2962	0.462
-0.00927	17.2451	0.45
-0.00927	17.1971	0.406
-0.00927	17.1472	0.37
-0.00927	17.096	0.39
-0.00927	17.0487	0.46
-0.00927	16.9977	0.506
-0.00927	16.9466	0.52
-0.00927	16.8955	0.516
-0.00927	16.8477	0.536
-0.00927	16.7969	0.546
-0.00927	16.7459	0.542
-0.00927	16.6952	0.542
-0.00927	16.6481	0.504
-0.00927	16.5971	0.492
-0.00927	16.5464	0.476
-0.00927	16.4952	0.47
-0.00927	16.448	0.49
-0.00927	16.3967	0.522
-0.00927	16.3456	0.556
-0.00927	16.2982	0.562
-0.00927	16.2471	0.562
-0.00927	16.1961	0.588
-0.00927	16.1451	0.566
-0.00927	16.098	0.536
-0.00927	16.047	0.52
-0.00927	15.9962	0.52
-0.00927	15.9453	0.526
-0.00927	15.8974	0.51
-0.00927	15.8464	0.494
-0.00927	15.7954	0.5
-0.00927	15.7449	0.518
-0.00927	15.6968	0.522
-0.00927	15.6462	0.522
-0.00927	15.5952	0.514
-0.00927	15.5477	0.502
-0.00927	15.4969	0.474
-0.00927	15.4465	0.458
-0.00927	15.3955	0.482
-0.00927	15.348	0.49
-0.00927	15.2966	0.462
-0.00927	15.2455	0.442
-0.00927	15.1946	0.446
-0.00927	15.1468	0.47
-0.00927	15.0959	0.474
-0.00927	15.0456	0.478
-0.00927	14.9948	0.448
-0.00927	14.9472	0.408
-0.00927	14.896	0.368
-0.00927	14.8452	0.342
-0.00927	14.7978	0.37
-0.00927	14.7469	0.408
-0.00927	14.6958	0.424
-0.00927	14.6452	0.428
-0.00927	14.5975	0.416
-0.00927	14.5462	0.416
-0.00927	14.4953	0.45
-0.00927	14.4447	0.476
-0.00927	14.3968	0.462
-0.00927	14.3458	0.45
-0.00927	14.2951	0.476
-0.00927	14.2445	0.514
-0.00927	14.1962	0.538
-0.00927	14.1454	0.536
-0.00927	14.0945	0.508
-0.00927	14.0472	0.45
-0.00927	13.9967	0.44
-0.00927	13.9463	0.478
-0.00927	13.8954	0.506
-0.00927	13.8477	0.514
-0.00927	13.7965	0.494
-0.00927	13.7457	0.474
-0.00927	13.6949	0.474
-0.00927	13.6472	0.51
-0.00927	13.5964	0.544
-0.00927	13.5455	0.534
-0.00927	13.4941	0.532
-0.00927	13.4471	0.578
-0.00927	13.3963	0.62
-0.00927	13.3453	0.56
-0.00927	13.2983	0.452
-0.00927	13.2464	0.426
-0.00927	13.1953	0.432
-0.00927	13.1449	0.382
-0.00927	13.097	0.346
-0.00927	13.0466	0.37
-0.00927	12.9961	0.428
-0.00927	12.9451	0.468
-0.00927	12.8976	0.466
-0.00927	12.8469	0.434
-0.00927	12.7958	0.4
-0.00927	12.7448	0.392
-0.00927	12.697	0.388
-0.00927	12.646	0.414
-0.00927	12.5958	0.442
-0.00927	12.5478	0.424
-0.00927	12.4971	0.388
-0.00927	12.4463	0.314
-0.00927	12.3953	0.276
-0.00927	12.3474	0.294
-0.00927	12.2964	0.378
-0.00927	12.2462	0.454
-0.00927	12.1951	0.496
-0.00927	12.1475	0.508
-0.00927	12.0964	0.486
-0.00927	12.0452	0.472
-0.00927	11.9938	0.476
-0.00927	11.9458	0.476
-0.00927	11.895	0.458
-0.00927	11.8444	0.424
-0.00927	11.7972	0.42
-0.00927	11.7461	0.434
-0.00927	11.695	0.434
-0.00927	11.6444	0.43
-0.00927	11.5966	0.432
-0.00927	11.5458	0.48
-0.00927	11.495	0.508
-0.00927	11.4441	0.454
-0.00927	11.3965	0.378
-0.00927	11.3456	0.31
-0.00927	11.2948	0.304
-0.00927	11.2439	0.354
-0.00927	11.1962	0.358
-0.00927	11.1454	0.298
-0.00927	11.0948	0.276
-0.00927	11.0469	0.29
-0.00927	10.9962	0.34
-0.00927	10.9456	0.408
-0.00927	10.8945	0.444
-0.00927	10.8472	0.436
-0.00927	10.7961	0.416
-0.00927	10.7451	0.412
-0.00927	10.6943	0.416
-0.00927	10.6468	0.412
-0.00927	10.5958	0.414
-0.00927	10.5448	0.434
-0.00927	10.494	0.448
-0.00927	10.4466	0.452
-0.00927	10.3952	0.446
-0.00927	10.344	0.442
-0.00927	10.2958	0.454
-0.00927	10.2456	0.444
-0.00927	10.1946	0.446
-0.00927	10.1439	0.44
-0.00927	10.096	0.432
-0.00927	10.0451	0.428
-0.00927	9.99479	0.416
-0.00927	9.94325	0.422
-0.00927	9.89554	0.448
-0.00927	9.84485	0.454
-0.00927	9.7939	0.432
-0.00927	9.74281	0.376
-0.00927	9.69512	0.348
-0.00927	9.6442	0.38
-0.00927	9.59377	0.416
-0.00927	9.54604	0.418
-0.00927	9.49528	0.432
-0.00927	9.44424	0.448
-0.00927	9.39395	0.452
-0.00927	9.34646	0.428
-0.00927	9.29508	0.386
-0.00927	9.24413	0.34
-0.00927	9.19368	0.352
-0.00927	9.146	0.402
-0.00927	9.09491	0.478
-0.00927	9.0446	0.504
-0.00927	8.99363	0.474
-0.00927	8.9457	0.452
-0.00927	8.89482	0.432
-0.00927	8.84414	0.442
-0.00927	8.79633	0.466
-0.00927	8.74567	0.49
-0.00927	8.69446	0.522
-0.00927	8.64353	0.512
-0.00927	8.59547	0.46
-0.00927	8.5453	0.44
-0.00927	8.4945	0.462
-0.00927	8.44309	0.46
-0.00927	8.39534	0.432
-0.00927	8.34434	0.374
-0.00927	8.29349	0.332
-0.00927	8.24256	0.338
-0.00927	8.19526	0.372
-0.00927	8.14397	0.408
-0.00927	8.09357	0.416
-0.00927	8.04613	0.418
-0.00927	7.99472	0.424
-0.00927	7.94468	0.424
-0.00927	7.89354	0.464
-0.00927	7.84593	0.53
-0.00927	7.795	0.574
-0.00927	7.74424	0.538
-0.00927	7.69327	0.492
-0.00927	7.64568	0.442
-0.00927	7.59461	0.386
-0.00927	7.54385	0.346
-0.00927	7.49321	0.35
-0.00927	7.44522	0.382
-0.00927	7.39462	0.426
-0.00927	7.3441	0.414
-0.00927	7.29606	0.402
-0.00927	7.24506	0.396
-0.00927	7.19442	0.386
-0.00927	7.14309	0.436
-0.00927	7.09548	0.462
-0.00927	7.04403	0.424
-0.00927	6.9936	0.378
-0.00927	6.94304	0.37
-0.00927	6.89602	0.38
-0.00927	6.84454	0.4
-0.00927	6.79362	0.45
-0.00927	6.74281	0.488
-0.00927	6.69501	0.522
-0.00927	6.64461	0.51
-0.00927	6.59368	0.494
-0.00927	6.54612	0.504
-0.00927	6.495	0.51
-0.00927	6.44417	0.494
-0.00927	6.39348	0.424
-0.00927	6.34582	0.356
-0.00927	6.29494	0.35
-0.00927	6.2444	0.36
-0.00927	6.19342	0.402
-0.00927	6.14545	0.434
-0.00927	6.09474	0.442
-0.00927	6.04408	0.44
-0.00927	5.99308	0.438
-0.00927	5.94535	0.436
-0.00927	5.89461	0.45
-0.00927	5.84369	0.458
-0.00927	5.79498	0.468
-0.00927	5.74389	0.432
-0.00927	5.69298	0.408
-0.00927	5.64232	0.434
-0.00927	5.59502	0.46
-0.00927	5.54378	0.45
-0.00927	5.49295	0.432
-0.00927	5.44183	0.436
-0.00927	5.39415	0.432
-0.00927	5.34344	0.422
-0.00927	5.2928	0.402
-0.00927	5.24247	0.362
-0.00927	5.19454	0.34
-0.00927	5.1439	0.366
-0.00927	5.09286	0.42
-0.00927	5.04482	0.454
-0.00927	4.99377	0.476
-0.00927	4.94258	0.482
-0.00927	4.89216	0.458
-0.00927	4.84452	0.438
-0.00927	4.79345	0.438
-0.00927	4.74257	0.46
-0.00927	4.69148	0.48
-0.00927	4.64399	0.506
-0.00927	4.59352	0.526
-0.00927	4.54292	0.534
-0.00927	4.49209	0.532
-0.00927	4.44443	0.522
-0.00927	4.39286	0.538
-0.00927	4.34182	0.562
-0.00927	4.29397	0.568
-0.00927	4.24297	0.572
-0.00927	4.19266	0.596
-0.00927	4.14195	0.63
-0.00927	4.09431	0.62
-0.00927	4.04329	0.594
-0.00927	3.9928	0.568
-0.00927	3.9417	0.548
-0.00927	3.89385	0.566
-0.00927	3.84288	0.574
-0.00927	3.79162	0.596
-0.00927	3.74074	0.586
-0.00927	3.69303	0.518
-0.00927	3.64237	0.432
-0.00927	3.59199	0.384
-0.00927	3.54419	0.37
-0.00927	3.49367	0.376
-0.00927	3.44296	0.422
-0.00927	3.39191	0.448
-0.00927	3.34384	0.478
-0.00927	3.29354	0.474
-0.00927	3.24249	0.47
-0.00927	3.19161	0.47
-0.00927	3.14379	0.486
-0.00927	3.09336	0.456
-0.00927	3.04241	0.39
-0.00927	2.99134	0.348
-0.00927	2.94347	0.362
-0.00927	2.89264	0.406
-0.00927	2.84185	0.454
-0.00927	2.79474	0.508
-0.00927	2.74339	0.518
-0.00927	2.69275	0.488
-0.00927	2.64199	0.45
-0.00927	2.59469	0.412
-0.00927	2.54381	0.388
-0.00927	2.49312	0.404
-0.00927	2.4426	0.44
-0.00927	2.39429	0.446
-0.00927	2.34342	0.43
-0.00927	2.29239	0.466
-0.00927	2.24168	0.528
-0.00927	2.19388	0.568
-0.00927	2.14317	0.556
-0.00927	2.09205	0.544
-0.00927	2.04453	0.496
-0.00927	1.99368	0.47
-0.00927	1.94266	0.5
-0.00927	1.8918	0.516
-0.00927	1.84426	0.486
-0.00927	1.79346	0.41
-0.00927	1.74294	0.386
-0.00927	1.69184	0.402
-0.00927	1.64468	0.416
-0.00927	1.5938	0.414
-0.00927	1.54278	0.398
-0.00927	1.49138	0.392
-0.00927	1.44446	0.384
-0.00927	1.39315	0.392
-0.00927	1.34239	0.4
-0.00927	1.29445	0.45
-0.00927	1.24371	0.482
-0.00927	1.19283	0.498
-0.00927	1.14195	0.5
-0.00927	1.09439	0.522
-0.00927	1.04384	0.56
-0.00927	0.99332	0.594
-0.00927	0.94252	0.566
-0.00927	0.89443	0.492
-0.00927	0.84405	0.446
-0.00927	0.793	0.44
-0.00927	0.74222	0.454
-0.00927	0.69473	0.446
-0.00927	0.64378	0.48
-0.00927	0.59299	0.49
-0.00927	0.54421	0.466
-0.00927	0.49379	0.412
-0.00927	0.44277	0.376
-0.00927	0.39215	0.358
-0.00927	0.34437	0.362
-0.00927	0.29352	0.378
-0.00927	0.24235	0.386
-0.00927	0.19107	0.386
-0.00927	0.14353	0.348
-0.00927	0.09303	0.288
-0.00927	0.04189	0.23
-0.00927	-0.00505	0.186
-0.00917	19.9962	0.392
-0.00917	19.9471	0.898
-0.00917	19.8962	1.196
-0.00917	19.8484	1.154
-0.00917	19.7976	0.972
-0.00917	19.7468	0.818
-0.00917	19.6958	0.656
-0.00917	19.6481	0.538
-0.00917	19.5976	0.482
-0.00917	19.5472	0.442
-0.00917	19.4956	0.404
-0.00917	19.4489	0.41
-0.00917	19.3972	0.434
-0.00917	19.3471	0.476
-0.00917	19.2958	0.478
-0.00917	19.2489	0.456
-0.00917	19.1967	0.454
-0.00917	19.1463	0.456
-0.00917	19.0982	0.404
-0.00917	19.0472	0.396
-0.00917	18.9968	0.426
-0.00917	18.9457	0.454
-0.00917	18.8981	0.43
-0.00917	18.8474	0.416
-0.00917	18.7963	0.462
-0.00917	18.746	0.47
-0.00917	18.698	0.424
-0.00917	18.6472	0.41
-0.00917	18.5965	0.418
-0.00917	18.5489	0.412
-0.00917	18.4981	0.378
-0.00917	18.4468	0.344
-0.00917	18.3962	0.342
-0.00917	18.3485	0.372
-0.00917	18.2973	0.396
-0.00917	18.2459	0.408
-0.00917	18.1952	0.404
-0.00917	18.1472	0.388
-0.00917	18.0967	0.376
-0.00917	18.0456	0.4
-0.00917	17.9951	0.396
-0.00917	17.9474	0.38
-0.00917	17.8965	0.408
-0.00917	17.8456	0.436
-0.00917	17.7979	0.444
-0.00917	17.7472	0.446
-0.00917	17.6962	0.478
-0.00917	17.6455	0.51
-0.00917	17.5981	0.502
-0.00917	17.5474	0.456
-0.00917	17.4966	0.41
-0.00917	17.4459	0.376
-0.00917	17.398	0.388
-0.00917	17.3474	0.452
-0.00917	17.2968	0.518
-0.00917	17.2452	0.538
-0.00917	17.1977	0.54
-0.00917	17.1472	0.56
-0.00917	17.0966	0.572
-0.00917	17.0488	0.562
-0.00917	16.9978	0.512
-0.00917	16.9468	0.466
-0.00917	16.8955	0.482
-0.00917	16.8479	0.514
-0.00917	16.7969	0.51
-0.00917	16.7464	0.49
-0.00917	16.6957	0.482
-0.00917	16.6482	0.468
-0.00917	16.597	0.448
-0.00917	16.5458	0.46
-0.00917	16.495	0.482
-0.00917	16.4475	0.476
-0.00917	16.3967	0.5
-0.00917	16.3458	0.508
-0.00917	16.298	0.496
-0.00917	16.2473	0.496
-0.00917	16.1963	0.514
-0.00917	16.1453	0.494
-0.00917	16.0982	0.45
-0.00917	16.047	0.438
-0.00917	15.9962	0.416
-0.00917	15.9451	0.336
-0.00917	15.8979	0.29
-0.00917	15.8468	0.3
-0.00917	15.7959	0.356
-0.00917	15.7453	0.404
-0.00917	15.6976	0.42
-0.00917	15.6472	0.41
-0.00917	15.5958	0.386
-0.00917	15.5483	0.362
-0.00917	15.4981	0.348
-0.00917	15.4472	0.316
-0.00917	15.3962	0.31
-0.00917	15.3485	0.36
-0.00917	15.2974	0.432
-0.00917	15.2462	0.486
-0.00917	15.1951	0.516
-0.00917	15.1479	0.532
-0.00917	15.0969	0.532
-0.00917	15.0466	0.518
-0.00917	14.9957	0.478
-0.00917	14.9477	0.432
-0.00917	14.8967	0.41
-0.00917	14.8458	0.402
-0.00917	14.7982	0.402
-0.00917	14.7475	0.436
-0.00917	14.6969	0.478
-0.00917	14.646	0.522
-0.00917	14.5982	0.534
-0.00917	14.5477	0.496
-0.00917	14.4967	0.474
-0.00917	14.4459	0.476
-0.00917	14.3981	0.492
-0.00917	14.3475	0.518
-0.00917	14.2963	0.528
-0.00917	14.2455	0.538
-0.00917	14.1976	0.566
-0.00917	14.1466	0.554
-0.00917	14.0962	0.502
-0.00917	14.048	0.492
-0.00917	13.9974	0.48
-0.00917	13.9463	0.43
-0.00917	13.8957	0.396
-0.00917	13.8478	0.41
-0.00917	13.7969	0.46
-0.00917	13.746	0.502
-0.00917	13.6951	0.498
-0.00917	13.6476	0.478
-0.00917	13.5969	0.482
-0.00917	13.5461	0.492
-0.00917	13.4948	0.446
-0.00917	13.4471	0.358
-0.00917	13.3959	0.318
-0.00917	13.3454	0.328
-0.00917	13.2977	0.352
-0.00917	13.2471	0.39
-0.00917	13.1967	0.432
-0.00917	13.1457	0.472
-0.00917	13.0974	0.512
-0.00917	13.0466	0.544
-0.00917	12.9959	0.546
-0.00917	12.9449	0.512
-0.00917	12.8973	0.456
-0.00917	12.8462	0.432
-0.00917	12.7949	0.434
-0.00917	12.7444	0.41
-0.00917	12.6966	0.39
-0.00917	12.6458	0.398
-0.00917	12.5953	0.414
-0.00917	12.5478	0.462
-0.00917	12.4966	0.47
-0.00917	12.4459	0.442
-0.00917	12.3948	0.436
-0.00917	12.347	0.426
-0.00917	12.2961	0.41
-0.00917	12.2456	0.44
-0.00917	12.1953	0.452
-0.00917	12.1473	0.442
-0.00917	12.0959	0.43
-0.00917	12.045	0.434
-0.00917	11.9943	0.432
-0.00917	11.9466	0.418
-0.00917	11.8955	0.394
-0.00917	11.845	0.342
-0.00917	11.7974	0.334
-0.00917	11.7465	0.364
-0.00917	11.6957	0.382
-0.00917	11.6448	0.392
-0.00917	11.5972	0.412
-0.00917	11.5465	0.424
-0.00917	11.4954	0.446
-0.00917	11.4448	0.472
-0.00917	11.3967	0.466
-0.00917	11.3459	0.448
-0.00917	11.2952	0.446
-0.00917	11.2445	0.42
-0.00917	11.1969	0.452
-0.00917	11.1461	0.496
-0.00917	11.095	0.522
-0.00917	11.0473	0.526
-0.00917	10.9966	0.504
-0.00917	10.9457	0.488
-0.00917	10.8947	0.504
-0.00917	10.8471	0.512
-0.00917	10.7963	0.482
-0.00917	10.7453	0.468
-0.00917	10.6943	0.44
-0.00917	10.6472	0.404
-0.00917	10.5963	0.424
-0.00917	10.5453	0.442
-0.00917	10.4943	0.428
-0.00917	10.4463	0.428
-0.00917	10.3957	0.43
-0.00917	10.3446	0.41
-0.00917	10.2967	0.376
-0.00917	10.2458	0.34
-0.00917	10.1953	0.322
-0.00917	10.1444	0.336
-0.00917	10.0966	0.372
-0.00917	10.0459	0.374
-0.00917	9.99529	0.402
-0.00917	9.94427	0.432
-0.00917	9.8964	0.458
-0.00917	9.84571	0.422
-0.00917	9.79495	0.412
-0.00917	9.74402	0.418
-0.00917	9.69665	0.406
-0.00917	9.64558	0.394
-0.00917	9.59446	0.418
-0.00917	9.54678	0.466
-0.00917	9.49583	0.528
-0.00917	9.44521	0.562
-0.00917	9.39424	0.556
-0.00917	9.34687	0.54
-0.00917	9.29585	0.504
-0.00917	9.24497	0.436
-0.00917	9.19416	0.392
-0.00917	9.14636	0.406
-0.00917	9.09576	0.416
-0.00917	9.04477	0.436
-0.00917	8.99386	0.438
-0.00917	8.94599	0.442
-0.00917	8.89525	0.45
-0.00917	8.84428	0.446
-0.00917	8.79672	0.432
-0.00917	8.74579	0.436
-0.00917	8.69474	0.452
-0.00917	8.64387	0.474
-0.00917	8.5958	0.508
-0.00917	8.54518	0.52
-0.00917	8.49404	0.508
-0.00917	8.44345	0.482
-0.00917	8.39624	0.454
-0.00917	8.34544	0.428
-0.00917	8.29461	0.394
-0.00917	8.24332	0.414
-0.00917	8.19585	0.444
-0.00917	8.14531	0.452
-0.00917	8.0941	0.442
-0.00917	8.04651	0.422
-0.00917	7.99582	0.416
-0.00917	7.94539	0.434
-0.00917	7.89421	0.466
-0.00917	7.84628	0.472
-0.00917	7.79538	0.428
-0.00917	7.74431	0.412
-0.00917	7.69362	0.45
-0.00917	7.64592	0.438
-0.00917	7.59487	0.454
-0.00917	7.54395	0.49
-0.00917	7.49338	0.528
-0.00917	7.44507	0.524
-0.00917	7.39403	0.518
-0.00917	7.3437	0.522
-0.00917	7.29556	0.508
-0.00917	7.24454	0.472
-0.00917	7.19371	0.422
-0.00917	7.14276	0.38
-0.00917	7.09529	0.38
-0.00917	7.0441	0.41
-0.00917	6.99356	0.452
-0.00917	6.9432	0.466
-0.00917	6.89535	0.466
-0.00917	6.84454	0.48
-0.00917	6.79355	0.5
-0.00917	6.74272	0.472
-0.00917	6.69553	0.424
-0.00917	6.64473	0.388
-0.00917	6.59385	0.38
-0.00917	6.54628	0.386
-0.00917	6.49481	0.44
-0.00917	6.44417	0.488
-0.00917	6.39336	0.492
-0.00917	6.34549	0.436
-0.00917	6.29506	0.394
-0.00917	6.24387	0.376
-0.00917	6.19373	0.382
-0.00917	6.14538	0.408
-0.00917	6.09503	0.442
-0.00917	6.04405	0.472
-0.00917	5.99332	0.51
-0.00917	5.94583	0.504
-0.00917	5.89483	0.498
-0.00917	5.84397	0.524
-0.00917	5.79495	0.542
-0.00917	5.74431	0.512
-0.00917	5.69351	0.466
-0.00917	5.64256	0.402
-0.00917	5.59466	0.34
-0.00917	5.54368	0.314
-0.00917	5.49273	0.34
-0.00917	5.44157	0.372
-0.00917	5.3936	0.404
-0.00917	5.34298	0.45
-0.00917	5.29208	0.492
-0.00917	5.24142	0.536
-0.00917	5.19383	0.572
-0.00917	5.14271	0.558
-0.00917	5.09198	0.546
-0.00917	5.04465	0.518
-0.00917	4.99418	0.472
-0.00917	4.9432	0.454
-0.00917	4.8923	0.456
-0.00917	4.84502	0.474
-0.00917	4.79407	0.484
-0.00917	4.74274	0.496
-0.00917	4.69193	0.496
-0.00917	4.64423	0.472
-0.00917	4.59368	0.476
-0.00917	4.54261	0.496
-0.00917	4.49202	0.474
-0.00917	4.44472	0.444
-0.00917	4.39351	0.446
-0.00917	4.34263	0.502
-0.00917	4.29504	0.526
-0.00917	4.24395	0.484
-0.00917	4.19345	0.428
-0.00917	4.14271	0.454
-0.00917	4.0952	0.464
-0.00917	4.04406	0.462
-0.00917	3.99272	0.474
-0.00917	3.9418	0.482
-0.00917	3.89354	0.486
-0.00917	3.84328	0.462
-0.00917	3.79272	0.434
-0.00917	3.74196	0.414
-0.00917	3.69396	0.418
-0.00917	3.64327	0.414
-0.00917	3.59237	0.39
-0.00917	3.54433	0.442
-0.00917	3.49398	0.502
-0.00917	3.44322	0.536
-0.00917	3.39246	0.548
-0.00917	3.34454	0.556
-0.00917	3.2937	0.512
-0.00917	3.24285	0.46
-0.00917	3.19221	0.418
-0.00917	3.14465	0.426
-0.00917	3.09372	0.452
-0.00917	3.04267	0.488
-0.00917	2.99139	0.498
-0.00917	2.94349	0.488
-0.00917	2.89268	0.436
-0.00917	2.84188	0.41
-0.00917	2.79419	0.422
-0.00917	2.74379	0.456
-0.00917	2.69318	0.508
-0.00917	2.64213	0.548
-0.00917	2.59418	0.542
-0.00917	2.54323	0.498
-0.00917	2.49226	0.44
-0.00917	2.44138	0.43
-0.00917	2.39391	0.416
-0.00917	2.34315	0.396
-0.00917	2.29192	0.396
-0.00917	2.24073	0.422
-0.00917	2.19293	0.44
-0.00917	2.14193	0.458
-0.00917	2.091	0.482
-0.00917	2.04334	0.474
-0.00917	1.99256	0.5
-0.00917	1.94137	0.54
-0.00917	1.8903	0.54
-0.00917	1.84305	0.498
-0.00917	1.79255	0.416
-0.00917	1.74136	0.372
-0.00917	1.6906	0.378
-0.00917	1.64318	0.406
-0.00917	1.5918	0.448
-0.00917	1.54088	0.496
-0.00917	1.49026	0.512
-0.00917	1.44355	0.506
-0.00917	1.39272	0.502
-0.00917	1.3418	0.484
-0.00917	1.29428	0.464
-0.00917	1.24354	0.456
-0.00917	1.19269	0.47
-0.00917	1.14207	0.486
-0.00917	1.09439	0.45
-0.00917	1.0437	0.438
-0.00917	0.99294	0.47
-0.00917	0.9419	0.504
-0.00917	0.89467	0.524
-0.00917	0.84395	0.518
-0.00917	0.79286	0.516
-0.00917	0.74217	0.534
-0.00917	0.69442	0.574
-0.00917	0.64309	0.602
-0.00917	0.59257	0.62
-0.00917	0.54433	0.638
-0.00917	0.49362	0.614
-0.00917	0.44286	0.576
-0.00917	0.3917	0.528
-0.00917	0.34416	0.486
-0.00917	0.29318	0.462
-0.00917	0.24261	0.446
-0.00917	0.19183	0.446
-0.00917	0.14396	0.4
-0.00917	0.09334	0.312
-0.00917	0.04232	0.262
-0.00917	-0.00472	0.212
-0.00907	19.9967	0.384
-0.00907	19.947	0.014
-0.00907	19.8961	-0.218
-0.00907	19.849	-0.116
-0.00907	19.7978	0.114
-0.00907	19.7467	0.268
-0.00907	19.6956	0.348
-0.00907	19.6478	0.426
-0.00907	19.5978	0.484
-0.00907	19.5469	0.48
-0.00907	19.4946	0.47
-0.00907	19.4471	0.474
-0.00907	19.3956	0.482
-0.00907	19.3464	0.47
-0.00907	19.2942	0.44
-0.00907	19.247	0.388
-0.00907	19.1964	0.388
-0.00907	19.1458	0.412
-0.00907	19.0984	0.42
-0.00907	19.0473	0.398
-0.00907	18.9963	0.382
-0.00907	18.9458	0.43
-0.00907	18.8983	0.488
-0.00907	18.8476	0.502
-0.00907	18.7968	0.522
-0.00907	18.746	0.506
-0.00907	18.6985	0.488
-0.00907	18.6476	0.464
-0.00907	18.5966	0.456
-0.00907	18.5483	0.452
-0.00907	18.4975	0.47
-0.00907	18.4466	0.488
-0.00907	18.3957	0.518
-0.00907	18.3479	0.528
-0.00907	18.2968	0.488
-0.00907	18.246	0.424
-0.00907	18.1954	0.416
-0.00907	18.1473	0.382
-0.00907	18.0969	0.374
-0.00907	18.0458	0.384
-0.00907	17.995	0.412
-0.00907	17.9473	0.438
-0.00907	17.8964	0.422
-0.00907	17.8459	0.368
-0.00907	17.7985	0.376
-0.00907	17.7474	0.42
-0.00907	17.6968	0.412
-0.00907	17.6452	0.388
-0.00907	17.5973	0.376
-0.00907	17.5466	0.38
-0.00907	17.4958	0.414
-0.00907	17.4456	0.416
-0.00907	17.3977	0.452
-0.00907	17.3471	0.488
-0.00907	17.296	0.47
-0.00907	17.2452	0.406
-0.00907	17.1968	0.356
-0.00907	17.146	0.348
-0.00907	17.0955	0.372
-0.00907	17.0479	0.386
-0.00907	16.997	0.39
-0.00907	16.9463	0.42
-0.00907	16.8952	0.478
-0.00907	16.848	0.546
-0.00907	16.7975	0.562
-0.00907	16.7465	0.54
-0.00907	16.6957	0.5
-0.00907	16.6475	0.458
-0.00907	16.5964	0.43
-0.00907	16.5457	0.422
-0.00907	16.495	0.412
-0.00907	16.4473	0.386
-0.00907	16.3965	0.396
-0.00907	16.3456	0.428
-0.00907	16.2982	0.45
-0.00907	16.2473	0.478
-0.00907	16.1963	0.49
-0.00907	16.1454	0.498
-0.00907	16.0982	0.5
-0.00907	16.0474	0.49
-0.00907	15.9965	0.508
-0.00907	15.9453	0.544
-0.00907	15.8981	0.568
-0.00907	15.8474	0.57
-0.00907	15.7964	0.548
-0.00907	15.7455	0.5
-0.00907	15.6981	0.466
-0.00907	15.6466	0.484
-0.00907	15.5959	0.504
-0.00907	15.5479	0.492
-0.00907	15.4972	0.46
-0.00907	15.4461	0.448
-0.00907	15.3954	0.444
-0.00907	15.3474	0.476
-0.00907	15.2966	0.522
-0.00907	15.2454	0.554
-0.00907	15.1947	0.546
-0.00907	15.147	0.534
-0.00907	15.0962	0.48
-0.00907	15.0457	0.42
-0.00907	14.995	0.394
-0.00907	14.9472	0.402
-0.00907	14.8964	0.41
-0.00907	14.8456	0.414
-0.00907	14.7977	0.406
-0.00907	14.7469	0.416
-0.00907	14.6963	0.428
-0.00907	14.6458	0.426
-0.00907	14.5982	0.44
-0.00907	14.547	0.47
-0.00907	14.4964	0.438
-0.00907	14.446	0.384
-0.00907	14.3977	0.362
-0.00907	14.3466	0.392
-0.00907	14.296	0.432
-0.00907	14.245	0.474
-0.00907	14.1971	0.478
-0.00907	14.1467	0.462
-0.00907	14.0956	0.47
-0.00907	14.0482	0.496
-0.00907	13.9973	0.462
-0.00907	13.9462	0.444
-0.00907	13.8955	0.436
-0.00907	13.8475	0.418
-0.00907	13.7968	0.412
-0.00907	13.7463	0.432
-0.00907	13.6953	0.47
-0.00907	13.6475	0.51
-0.00907	13.5969	0.474
-0.00907	13.5455	0.424
-0.00907	13.4946	0.408
-0.00907	13.447	0.402
-0.00907	13.3959	0.382
-0.00907	13.3449	0.384
-0.00907	13.2975	0.442
-0.00907	13.2465	0.462
-0.00907	13.1961	0.44
-0.00907	13.1463	0.43
-0.00907	13.0975	0.422
-0.00907	13.0467	0.428
-0.00907	12.9961	0.448
-0.00907	12.9453	0.48
-0.00907	12.8973	0.504
-0.00907	12.8462	0.516
-0.00907	12.7953	0.486
-0.00907	12.7443	0.472
-0.00907	12.6964	0.476
-0.00907	12.6461	0.498
-0.00907	12.5954	0.516
-0.00907	12.5477	0.514
-0.00907	12.4969	0.53
-0.00907	12.446	0.526
-0.00907	12.395	0.488
-0.00907	12.3474	0.462
-0.00907	12.2966	0.462
-0.00907	12.2458	0.466
-0.00907	12.1952	0.486
-0.00907	12.148	0.518
-0.00907	12.0964	0.52
-0.00907	12.0459	0.468
-0.00907	11.9945	0.436
-0.00907	11.9466	0.462
-0.00907	11.8956	0.524
-0.00907	11.8448	0.574
-0.00907	11.7972	0.556
-0.00907	11.7461	0.514
-0.00907	11.6954	0.486
-0.00907	11.6446	0.48
-0.00907	11.597	0.468
-0.00907	11.5461	0.448
-0.00907	11.4952	0.434
-0.00907	11.4442	0.406
-0.00907	11.3961	0.386
-0.00907	11.3454	0.408
-0.00907	11.2948	0.452
-0.00907	11.2438	0.492
-0.00907	11.1963	0.53
-0.00907	11.1458	0.542
-0.00907	11.0948	0.518
-0.00907	11.0472	0.468
-0.00907	10.9962	0.436
-0.00907	10.9453	0.446
-0.00907	10.8943	0.486
-0.00907	10.8469	0.518
-0.00907	10.7956	0.522
-0.00907	10.7451	0.506
-0.00907	10.694	0.44
-0.00907	10.6463	0.382
-0.00907	10.5954	0.374
-0.00907	10.5445	0.376
-0.00907	10.4939	0.388
-0.00907	10.4464	0.438
-0.00907	10.3956	0.47
-0.00907	10.3443	0.462
-0.00907	10.2967	0.394
-0.00907	10.2463	0.338
-0.00907	10.1954	0.342
-0.00907	10.145	0.364
-0.00907	10.0967	0.392
-0.00907	10.046	0.412
-0.00907	9.99546	0.4
-0.00907	9.94444	0.388
-0.00907	9.89704	0.426
-0.00907	9.84597	0.438
-0.00907	9.79562	0.41
-0.00907	9.7445	0.418
-0.00907	9.69672	0.462
-0.00907	9.64589	0.516
-0.00907	9.59487	0.51
-0.00907	9.54719	0.454
-0.00907	9.49566	0.406
-0.00907	9.44517	0.36
-0.00907	9.39417	0.358
-0.00907	9.34715	0.338
-0.00907	9.29563	0.306
-0.00907	9.24492	0.31
-0.00907	9.19378	0.344
-0.00907	9.14624	0.386
-0.00907	9.09519	0.44
-0.00907	9.04458	0.488
-0.00907	8.99382	0.536
-0.00907	8.9462	0.558
-0.00907	8.89523	0.522
-0.00907	8.84416	0.474
-0.00907	8.7966	0.456
-0.00907	8.74557	0.424
-0.00907	8.69486	0.416
-0.00907	8.64379	0.408
-0.00907	8.59592	0.418
-0.00907	8.54504	0.422
-0.00907	8.49445	0.414
-0.00907	8.44374	0.386
-0.00907	8.39624	0.4
-0.00907	8.34556	0.442
-0.00907	8.29475	0.468
-0.00907	8.24327	0.466
-0.00907	8.19559	0.468
-0.00907	8.145	0.48
-0.00907	8.09395	0.484
-0.00907	8.04677	0.49
-0.00907	7.99601	0.492
-0.00907	7.94594	0.472
-0.00907	7.89483	0.42
-0.00907	7.84731	0.37
-0.00907	7.79662	0.38
-0.00907	7.74572	0.408
-0.00907	7.69475	0.422
-0.00907	7.64706	0.42
-0.00907	7.59621	0.454
-0.00907	7.54526	0.464
-0.00907	7.49469	0.466
-0.00907	7.4466	0.44
-0.00907	7.39558	0.406
-0.00907	7.34499	0.388
-0.00907	7.29713	0.4
-0.00907	7.24683	0.392
-0.00907	7.19507	0.406
-0.00907	7.14405	0.448
-0.00907	7.09651	0.506
-0.00907	7.04536	0.496
-0.00907	6.9948	0.464
-0.00907	6.94375	0.456
-0.00907	6.896	0.458
-0.00907	6.84488	0.442
-0.00907	6.79386	0.454
-0.00907	6.74343	0.436
-0.00907	6.69527	0.416
-0.00907	6.64463	0.396
-0.00907	6.59385	0.402
-0.00907	6.5465	0.416
-0.00907	6.49519	0.424
-0.00907	6.44441	0.394
-0.00907	6.39367	0.354
-0.00907	6.3462	0.386
-0.00907	6.2952	0.462
-0.00907	6.24435	0.524
-0.00907	6.19357	0.59
-0.00907	6.14567	0.574
-0.00907	6.09488	0.524
-0.00907	6.04403	0.436
-0.00907	5.99282	0.376
-0.00907	5.94563	0.38
-0.00907	5.89516	0.434
-0.00907	5.84433	0.45
-0.00907	5.79612	0.452
-0.00907	5.74512	0.432
-0.00907	5.69355	0.41
-0.00907	5.64287	0.404
-0.00907	5.59518	0.418
-0.00907	5.54378	0.42
-0.00907	5.49326	0.418
-0.00907	5.44231	0.402
-0.00907	5.39458	0.43
-0.00907	5.34329	0.474
-0.00907	5.29251	0.46
-0.00907	5.24232	0.448
-0.00907	5.19483	0.454
-0.00907	5.14381	0.424
-0.00907	5.09291	0.384
-0.00907	5.04484	0.408
-0.00907	4.99415	0.424
-0.00907	4.94349	0.422
-0.00907	4.89337	0.452
-0.00907	4.84562	0.47
-0.00907	4.79426	0.462
-0.00907	4.74334	0.424
-0.00907	4.6926	0.366
-0.00907	4.64456	0.34
-0.00907	4.59404	0.354
-0.00907	4.54335	0.382
-0.00907	4.49247	0.388
-0.00907	4.44467	0.362
-0.00907	4.39394	0.358
-0.00907	4.34299	0.376
-0.00907	4.29504	0.382
-0.00907	4.24454	0.392
-0.00907	4.19381	0.43
-0.00907	4.14281	0.464
-0.00907	4.09503	0.48
-0.00907	4.04387	0.444
-0.00907	3.99272	0.388
-0.00907	3.94187	0.352
-0.00907	3.89435	0.386
-0.00907	3.8434	0.464
-0.00907	3.7926	0.52
-0.00907	3.74186	0.534
-0.00907	3.69406	0.536
-0.00907	3.6432	0.522
-0.00907	3.5923	0.494
-0.00907	3.54404	0.48
-0.00907	3.49364	0.442
-0.00907	3.44288	0.428
-0.00907	3.39191	0.448
-0.00907	3.34394	0.446
-0.00907	3.29285	0.474
-0.00907	3.24214	0.494
-0.00907	3.19149	0.476
-0.00907	3.14374	0.46
-0.00907	3.09317	0.476
-0.00907	3.04198	0.464
-0.00907	2.99127	0.464
-0.00907	2.94383	0.468
-0.00907	2.8929	0.462
-0.00907	2.84209	0.454
-0.00907	2.79415	0.456
-0.00907	2.74355	0.458
-0.00907	2.69287	0.464
-0.00907	2.64211	0.442
-0.00907	2.59469	0.422
-0.00907	2.5439	0.398
-0.00907	2.49317	0.354
-0.00907	2.4425	0.342
-0.00907	2.39487	0.412
-0.00907	2.34377	0.458
-0.00907	2.29268	0.446
-0.00907	2.24183	0.416
-0.00907	2.19407	0.47
-0.00907	2.14329	0.546
-0.00907	2.09248	0.588
-0.00907	2.04473	0.552
-0.00907	1.99366	0.524
-0.00907	1.94242	0.524
-0.00907	1.89147	0.52
-0.00907	1.84422	0.49
-0.00907	1.79348	0.468
-0.00907	1.74267	0.5
-0.00907	1.6917	0.554
-0.00907	1.64437	0.582
-0.00907	1.59323	0.588
-0.00907	1.54271	0.53
-0.00907	1.49181	0.54
-0.00907	1.44436	0.566
-0.00907	1.39332	0.53
-0.00907	1.34249	0.466
-0.00907	1.29459	0.406
-0.00907	1.24433	0.37
-0.00907	1.19359	0.364
-0.00907	1.14284	0.392
-0.00907	1.09534	0.444
-0.00907	1.04468	0.462
-0.00907	0.99373	0.484
-0.00907	0.94249	0.498
-0.00907	0.89498	0.486
-0.00907	0.84391	0.462
-0.00907	0.79303	0.452
-0.00907	0.74248	0.458
-0.00907	0.69497	0.488
-0.00907	0.64404	0.516
-0.00907	0.5933	0.484
-0.00907	0.54493	0.43
-0.00907	0.49386	0.458
-0.00907	0.44334	0.45
-0.00907	0.39256	0.444
-0.00907	0.34518	0.472
-0.00907	0.29452	0.466
-0.00907	0.24309	0.402
-0.00907	0.19162	0.33
-0.00907	0.14422	0.292
-0.00907	0.09336	0.246
-0.00907	0.04213	0.212
-0.00907	-0.00489	0.244
-0.00897	19.9977	0.494
-0.00897	19.948	0.078
-0.00897	19.897	-0.25
-0.00897	19.8496	-0.178
-0.00897	19.7987	0.014
-0.00897	19.7479	0.21
-0.00897	19.6972	0.336
-0.00897	19.6494	0.404
-0.00897	19.5987	0.444
-0.00897	19.549	0.478
-0.00897	19.4975	0.496
-0.00897	19.4502	0.492
-0.00897	19.3984	0.472
-0.00897	19.348	0.466
-0.00897	19.2968	0.48
-0.00897	19.2496	0.492
-0.00897	19.1977	0.478
-0.00897	19.147	0.466
-0.00897	19.0992	0.452
-0.00897	19.0482	0.416
-0.00897	18.9976	0.402
-0.00897	18.947	0.394
-0.00897	18.8994	0.366
-0.00897	18.8487	0.34
-0.00897	18.7973	0.334
-0.00897	18.7463	0.352
-0.00897	18.6986	0.37
-0.00897	18.6472	0.412
-0.00897	18.5964	0.422
-0.00897	18.5487	0.378
-0.00897	18.4981	0.338
-0.00897	18.4468	0.364
-0.00897	18.3957	0.388
-0.00897	18.3482	0.4
-0.00897	18.2976	0.41
-0.00897	18.2468	0.412
-0.00897	18.1957	0.41
-0.00897	18.1479	0.406
-0.00897	18.0973	0.394
-0.00897	18.0464	0.402
-0.00897	17.9954	0.424
-0.00897	17.9479	0.464
-0.00897	17.8972	0.502
-0.00897	17.8468	0.516
-0.00897	17.7989	0.508
-0.00897	17.7481	0.482
-0.00897	17.6971	0.466
-0.00897	17.6462	0.432
-0.00897	17.5982	0.382
-0.00897	17.5476	0.34
-0.00897	17.4971	0.348
-0.00897	17.4464	0.364
-0.00897	17.3981	0.39
-0.00897	17.3471	0.414
-0.00897	17.2962	0.432
-0.00897	17.2457	0.418
-0.00897	17.198	0.424
-0.00897	17.1475	0.474
-0.00897	17.0964	0.49
-0.00897	17.0486	0.462
-0.00897	16.9981	0.414
-0.00897	16.9472	0.38
-0.00897	16.8958	0.372
-0.00897	16.8479	0.38
-0.00897	16.797	0.402
-0.00897	16.7461	0.46
-0.00897	16.6951	0.498
-0.00897	16.6473	0.502
-0.00897	16.5965	0.484
-0.00897	16.5459	0.428
-0.00897	16.4953	0.384
-0.00897	16.4475	0.37
-0.00897	16.3969	0.366
-0.00897	16.346	0.362
-0.00897	16.2987	0.368
-0.00897	16.2474	0.396
-0.00897	16.1962	0.454
-0.00897	16.1452	0.48
-0.00897	16.0977	0.472
-0.00897	16.0467	0.466
-0.00897	15.9962	0.442
-0.00897	15.945	0.4
-0.00897	15.8975	0.356
-0.00897	15.8467	0.354
-0.00897	15.7955	0.38
-0.00897	15.7446	0.414
-0.00897	15.6971	0.45
-0.00897	15.6461	0.482
-0.00897	15.5952	0.508
-0.00897	15.5477	0.534
-0.00897	15.497	0.482
-0.00897	15.4456	0.442
-0.00897	15.3947	0.424
-0.00897	15.3469	0.424
-0.00897	15.2962	0.43
-0.00897	15.2455	0.432
-0.00897	15.1949	0.41
-0.00897	15.1466	0.414
-0.00897	15.0958	0.44
-0.00897	15.0454	0.478
-0.00897	14.9944	0.474
-0.00897	14.9466	0.426
-0.00897	14.8958	0.426
-0.00897	14.8453	0.442
-0.00897	14.7976	0.418
-0.00897	14.7469	0.422
-0.00897	14.696	0.442
-0.00897	14.6452	0.464
-0.00897	14.5979	0.434
-0.00897	14.5469	0.392
-0.00897	14.496	0.406
-0.00897	14.4454	0.436
-0.00897	14.3979	0.414
-0.00897	14.3466	0.402
-0.00897	14.2956	0.426
-0.00897	14.2448	0.456
-0.00897	14.1972	0.46
-0.00897	14.1462	0.422
-0.00897	14.0954	0.392
-0.00897	14.0482	0.39
-0.00897	13.9971	0.42
-0.00897	13.9462	0.466
-0.00897	13.8954	0.506
-0.00897	13.8474	0.512
-0.00897	13.7967	0.476
-0.00897	13.7456	0.414
-0.00897	13.6949	0.402
-0.00897	13.6474	0.396
-0.00897	13.5965	0.396
-0.00897	13.5457	0.41
-0.00897	13.495	0.428
-0.00897	13.4474	0.45
-0.00897	13.396	0.458
-0.00897	13.3453	0.436
-0.00897	13.2986	0.378
-0.00897	13.2471	0.362
-0.00897	13.1972	0.382
-0.00897	13.145	0.42
-0.00897	13.0977	0.442
-0.00897	13.0469	0.442
-0.00897	12.9957	0.438
-0.00897	12.945	0.452
-0.00897	12.8972	0.474
-0.00897	12.8465	0.512
-0.00897	12.7955	0.538
-0.00897	12.7446	0.564
-0.00897	12.6969	0.548
-0.00897	12.6462	0.496
-0.00897	12.5953	0.446
-0.00897	12.5477	0.398
-0.00897	12.4963	0.378
-0.00897	12.4455	0.392
-0.00897	12.3946	0.408
-0.00897	12.3472	0.414
-0.00897	12.2961	0.392
-0.00897	12.2459	0.408
-0.00897	12.1946	0.424
-0.00897	12.1472	0.428
-0.00897	12.096	0.378
-0.00897	12.0452	0.348
-0.00897	11.994	0.322
-0.00897	11.9464	0.32
-0.00897	11.8956	0.332
-0.00897	11.8443	0.336
-0.00897	11.797	0.348
-0.00897	11.746	0.386
-0.00897	11.6955	0.434
-0.00897	11.6446	0.464
-0.00897	11.597	0.464
-0.00897	11.5464	0.45
-0.00897	11.4957	0.45
-0.00897	11.4448	0.496
-0.00897	11.3973	0.506
-0.00897	11.346	0.522
-0.00897	11.2956	0.536
-0.00897	11.2442	0.562
-0.00897	11.1967	0.582
-0.00897	11.146	0.554
-0.00897	11.0953	0.512
-0.00897	11.0473	0.486
-0.00897	10.9965	0.44
-0.00897	10.9453	0.386
-0.00897	10.8944	0.378
-0.00897	10.8466	0.402
-0.00897	10.7958	0.458
-0.00897	10.7448	0.496
-0.00897	10.6938	0.48
-0.00897	10.6464	0.46
-0.00897	10.5953	0.456
-0.00897	10.5445	0.506
-0.00897	10.4941	0.534
-0.00897	10.4465	0.51
-0.00897	10.3954	0.444
-0.00897	10.3444	0.37
-0.00897	10.2965	0.36
-0.00897	10.246	0.402
-0.00897	10.1956	0.454
-0.00897	10.145	0.458
-0.00897	10.0978	0.436
-0.00897	10.0468	0.432
-0.00897	9.9956	0.436
-0.00897	9.94508	0.47
-0.00897	9.89711	0.518
-0.00897	9.84592	0.532
-0.00897	9.79505	0.524
-0.00897	9.74424	0.534
-0.00897	9.69641	0.506
-0.00897	9.64546	0.472
-0.00897	9.59473	0.466
-0.00897	9.54685	0.45
-0.00897	9.49557	0.396
-0.00897	9.44495	0.378
-0.00897	9.39441	0.39
-0.00897	9.34701	0.388
-0.00897	9.2957	0.39
-0.00897	9.24475	0.394
-0.00897	9.19421	0.41
-0.00897	9.1465	0.418
-0.00897	9.09555	0.406
-0.00897	9.04448	0.422
-0.00897	8.9936	0.462
-0.00897	8.94539	0.488
-0.00897	8.89442	0.492
-0.00897	8.84366	0.478
-0.00897	8.79574	0.444
-0.00897	8.74507	0.402
-0.00897	8.69398	0.366
-0.00897	8.64339	0.358
-0.00897	8.59592	0.378
-0.00897	8.54495	0.376
-0.00897	8.49402	0.356
-0.00897	8.4429	0.324
-0.00897	8.39546	0.33
-0.00897	8.34451	0.382
-0.00897	8.29365	0.442
-0.00897	8.24289	0.428
-0.00897	8.19516	0.388
-0.00897	8.14457	0.37
-0.00897	8.09393	0.382
-0.00897	8.04634	0.388
-0.00897	7.99599	0.43
-0.00897	7.94585	0.442
-0.00897	7.89421	0.438
-0.00897	7.84616	0.446
-0.00897	7.79557	0.474
-0.00897	7.74438	0.464
-0.00897	7.69334	0.418
-0.00897	7.64544	0.356
-0.00897	7.59466	0.364
-0.00897	7.54411	0.386
-0.00897	7.49338	0.39
-0.00897	7.44603	0.4
-0.00897	7.39522	0.442
-0.00897	7.34441	0.51
-0.00897	7.29613	0.568
-0.00897	7.24547	0.57
-0.00897	7.19433	0.548
-0.00897	7.14326	0.526
-0.00897	7.09562	0.496
-0.00897	7.04498	0.452
-0.00897	6.99415	0.414
-0.00897	6.94363	0.386
-0.00897	6.89652	0.386
-0.00897	6.84512	0.408
-0.00897	6.79417	0.434
-0.00897	6.74343	0.49
-0.00897	6.69539	0.55
-0.00897	6.64485	0.544
-0.00897	6.59368	0.536
-0.00897	6.54604	0.534
-0.00897	6.49452	0.556
-0.00897	6.44374	0.538
-0.00897	6.39298	0.492
-0.00897	6.34558	0.474
-0.00897	6.29501	0.478
-0.00897	6.24437	0.48
-0.00897	6.19333	0.494
-0.00897	6.1451	0.484
-0.00897	6.09436	0.404
-0.00897	6.04353	0.33
-0.00897	5.99265	0.334
-0.00897	5.94506	0.382
-0.00897	5.89457	0.418
-0.00897	5.84364	0.44
-0.00897	5.79505	0.454
-0.00897	5.74408	0.474
-0.00897	5.69341	0.47
-0.00897	5.64239	0.448
-0.00897	5.59502	0.442
-0.00897	5.54426	0.47
-0.00897	5.49319	0.512
-0.00897	5.44243	0.536
-0.00897	5.39489	0.558
-0.00897	5.34372	0.568
-0.00897	5.29289	0.548
-0.00897	5.24206	0.514
-0.00897	5.19476	0.456
-0.00897	5.14357	0.384
-0.00897	5.09248	0.352
-0.00897	5.04477	0.352
-0.00897	4.99349	0.348
-0.00897	4.94325	0.382
-0.00897	4.89295	0.432
-0.00897	4.84519	0.442
-0.00897	4.79393	0.44
-0.00897	4.74339	0.428
-0.00897	4.69205	0.42
-0.00897	4.64499	0.422
-0.00897	4.59375	0.396
-0.00897	4.54297	0.382
-0.00897	4.49224	0.39
-0.00897	4.44455	0.4
-0.00897	4.39389	0.442
-0.00897	4.34337	0.48
-0.00897	4.29542	0.456
-0.00897	4.24392	0.452
-0.00897	4.19338	0.46
-0.00897	4.14248	0.494
-0.00897	4.09496	0.572
-0.00897	4.04403	0.596
-0.00897	3.99296	0.516
-0.00897	3.94201	0.464
-0.00897	3.89383	0.444
-0.00897	3.84333	0.448
-0.00897	3.79241	0.466
-0.00897	3.74193	0.452
-0.00897	3.69396	0.44
-0.00897	3.64306	0.45
-0.00897	3.59204	0.434
-0.00897	3.54407	0.424
-0.00897	3.49388	0.436
-0.00897	3.44307	0.464
-0.00897	3.39215	0.458
-0.00897	3.3443	0.452
-0.00897	3.29337	0.436
-0.00897	3.24256	0.454
-0.00897	3.19161	0.48
-0.00897	3.14372	0.488
-0.00897	3.09289	0.456
-0.00897	3.04229	0.422
-0.00897	2.99146	0.4
-0.00897	2.94368	0.38
-0.00897	2.89273	0.344
-0.00897	2.8419	0.332
-0.00897	2.79427	0.328
-0.00897	2.74379	0.34
-0.00897	2.69256	0.378
-0.00897	2.64149	0.464
-0.00897	2.59414	0.522
-0.00897	2.54343	0.506
-0.00897	2.49262	0.496
-0.00897	2.44188	0.502
-0.00897	2.39406	0.492
-0.00897	2.34289	0.512
-0.00897	2.29232	0.506
-0.00897	2.24094	0.45
-0.00897	2.19316	0.392
-0.00897	2.14245	0.376
-0.00897	2.09191	0.414
-0.00897	2.04504	0.452
-0.00897	1.99399	0.484
-0.00897	1.94287	0.5
-0.00897	1.89221	0.498
-0.00897	1.84493	0.466
-0.00897	1.79403	0.436
-0.00897	1.74325	0.466
-0.00897	1.69241	0.504
-0.00897	1.64483	0.474
-0.00897	1.59333	0.434
-0.00897	1.5424	0.41
-0.00897	1.49148	0.408
-0.00897	1.44444	0.4
-0.00897	1.39384	0.408
-0.00897	1.34301	0.45
-0.00897	1.29509	0.488
-0.00897	1.24419	0.488
-0.00897	1.19295	0.43
-0.00897	1.14198	0.354
-0.00897	1.09429	0.34
-0.00897	1.04344	0.322
-0.00897	0.99244	0.334
-0.00897	0.94156	0.366
-0.00897	0.894	0.404
-0.00897	0.84276	0.464
-0.00897	0.79224	0.522
-0.00897	0.74134	0.502
-0.00897	0.69358	0.484
-0.00897	0.64268	0.462
-0.00897	0.59209	0.454
-0.00897	0.54381	0.436
-0.00897	0.49305	0.424
-0.00897	0.44203	0.426
-0.00897	0.3917	0.464
-0.00897	0.34413	0.486
-0.00897	0.29323	0.464
[truncated: 78,602 more rows]

## Sheet: Fig.4b
Bz (T)	I (μA)	dV/dI (Ω)
-0.01543	5.99163	0.378
-0.01543	5.935	0.39
-0.01543	5.87444	0.412
-0.01543	5.81343	0.422
-0.01543	5.75306	0.408
-0.01543	5.69286	0.39
-0.01543	5.63271	0.414
-0.01543	5.57175	0.432
-0.01543	5.51133	0.428
-0.01543	5.4538	0.43
-0.01543	5.39346	0.42
-0.01543	5.33295	0.408
-0.01543	5.27291	0.43
-0.01543	5.2125	0.436
-0.01543	5.15234	0.412
-0.01543	5.09152	0.358
-0.01543	5.0313	0.32
-0.01543	4.97386	0.31
-0.01543	4.91395	0.366
-0.01543	4.85337	0.454
-0.01543	4.7925	0.5
-0.01543	4.73216	0.53
-0.01543	4.67184	0.588
-0.01543	4.61137	0.614
-0.01543	4.55132	0.592
-0.01543	4.49097	0.55
-0.01543	4.43358	0.498
-0.01543	4.37355	0.45
-0.01543	4.31318	0.414
-0.01543	4.25274	0.392
-0.01543	4.1925	0.382
-0.01543	4.13184	0.37
-0.01543	4.0714	0.384
-0.01543	4.0112	0.428
-0.01543	3.95386	0.462
-0.01543	3.89297	0.45
-0.01543	3.83294	0.442
-0.01543	3.77271	0.44
-0.01543	3.71244	0.466
-0.01543	3.65238	0.558
-0.01543	3.59182	0.592
-0.01543	3.53131	0.568
-0.01543	3.4744	0.534
-0.01543	3.41392	0.486
-0.01543	3.35348	0.47
-0.01543	3.29318	0.478
-0.01543	3.2326	0.516
-0.01543	3.17223	0.554
-0.01543	3.11205	0.582
-0.01543	3.05195	0.578
-0.01543	2.99094	0.518
-0.01543	2.93376	0.438
-0.01543	2.87359	0.4
-0.01543	2.81305	0.386
-0.01543	2.7528	0.384
-0.01543	2.69189	0.44
-0.01543	2.63128	0.504
-0.01543	2.57037	0.532
-0.01543	2.51012	0.532
-0.01543	2.45352	0.514
-0.01543	2.39267	0.49
-0.01543	2.33223	0.46
-0.01543	2.27196	0.466
-0.01543	2.21157	0.48
-0.01543	2.15125	0.51
-0.01543	2.09129	0.582
-0.01543	2.03075	0.598
-0.01543	1.97334	0.592
-0.01543	1.91307	0.568
-0.01543	1.85323	0.562
-0.01543	1.79231	0.52
-0.01543	1.73194	0.49
-0.01543	1.67165	0.476
-0.01543	1.61154	0.486
-0.01543	1.55122	0.444
-0.01543	1.49095	0.4
-0.01543	1.43447	0.366
-0.01543	1.37417	0.37
-0.01543	1.31409	0.394
-0.01543	1.25399	0.444
-0.01543	1.19369	0.444
-0.01543	1.13354	0.43
-0.01543	1.07312	0.418
-0.01543	1.0123	0.408
-0.01543	0.95537	0.41
-0.01543	0.89509	0.384
-0.01543	0.83475	0.38
-0.01543	0.77465	0.382
-0.01543	0.71399	0.374
-0.01543	0.65365	0.404
-0.01543	0.59278	0.462
-0.01543	0.53151	0.51
-0.01543	0.47433	0.524
-0.01543	0.41437	0.49
-0.01543	0.35412	0.47
-0.01543	0.29383	0.448
-0.01543	0.2337	0.452
-0.01543	0.17276	0.446
-0.01543	0.11258	0.432
-0.01543	0.052	0.47
-0.01543	-0.00494	0.476
-0.01543	-0.05376	0.416
-0.01543	-0.11399	0.428
-0.01543	-0.17428	0.49
-0.01543	-0.23472	0.52
-0.01543	-0.29485	0.502
-0.01543	-0.35486	0.496
-0.01543	-0.41509	0.478
-0.01543	-0.47581	0.422
-0.01543	-0.53289	0.374
-0.01543	-0.59395	0.368
-0.01543	-0.65358	0.354
-0.01543	-0.71423	0.352
-0.01543	-0.77488	0.37
-0.01543	-0.83556	0.378
-0.01543	-0.89562	0.366
-0.01543	-0.95572	0.406
-0.01543	-1.01283	0.458
-0.01543	-1.07367	0.454
-0.01543	-1.13442	0.396
-0.01543	-1.19479	0.354
-0.01543	-1.25568	0.36
-0.01543	-1.31562	0.398
-0.01543	-1.37525	0.43
-0.01543	-1.43595	0.422
-0.01543	-1.4967	0.412
-0.01543	-1.55413	0.414
-0.01543	-1.61452	0.448
-0.01543	-1.67487	0.512
-0.01543	-1.73488	0.572
-0.01543	-1.79529	0.558
-0.01543	-1.85578	0.504
-0.01543	-1.91598	0.44
-0.01543	-1.97604	0.424
-0.01543	-2.03292	0.37
-0.01543	-2.09329	0.334
-0.01543	-2.15354	0.322
-0.01543	-2.21412	0.296
-0.01543	-2.27416	0.306
-0.01543	-2.33502	0.354
-0.01543	-2.3952	0.392
-0.01543	-2.45557	0.43
-0.01543	-2.5166	0.45
-0.01543	-2.57375	0.474
-0.01543	-2.63453	0.49
-0.01543	-2.69499	0.49
-0.01543	-2.75567	0.452
-0.01543	-2.81596	0.398
-0.01543	-2.87645	0.374
-0.01543	-2.93725	0.398
-0.01543	-2.99714	0.458
-0.01543	-3.05457	0.49
-0.01543	-3.1148	0.5
-0.01543	-3.17507	0.512
-0.01543	-3.23551	0.524
-0.01543	-3.29635	0.516
-0.01543	-3.35672	0.502
-0.01543	-3.41673	0.5
-0.01543	-3.47674	0.482
-0.01543	-3.53429	0.44
-0.01543	-3.59449	0.42
-0.01543	-3.65496	0.412
-0.01543	-3.71516	0.436
-0.01543	-3.77557	0.486
-0.01543	-3.83568	0.536
-0.01543	-3.89581	0.552
-0.01543	-3.9561	0.532
-0.01543	-4.01683	0.498
-0.01543	-4.07386	0.458
-0.01543	-4.1343	0.436
-0.01543	-4.19407	0.424
-0.01543	-4.25413	0.438
-0.01543	-4.31509	0.444
-0.01543	-4.37629	0.424
-0.01543	-4.43654	0.456
-0.01543	-4.49698	0.474
-0.01543	-4.55325	0.476
-0.01543	-4.61376	0.482
-0.01543	-4.67455	0.512
-0.01543	-4.73473	0.546
-0.01543	-4.79529	0.552
-0.01543	-4.85599	0.516
-0.01543	-4.91655	0.484
-0.01543	-4.97708	0.452
-0.01543	-5.03793	0.428
-0.01543	-5.09539	0.36
-0.01543	-5.15552	0.288
-0.01543	-5.21567	0.266
-0.01543	-5.27585	0.28
-0.01543	-5.33552	0.368
-0.01543	-5.39582	0.436
-0.01543	-5.45657	0.464
-0.01543	-5.51708	0.478
-0.01543	-5.57377	0.484
-0.01543	-5.63419	0.502
-0.01543	-5.69479	0.522
-0.01543	-5.75507	0.484
-0.01543	-5.81505	0.456
-0.01543	-5.87571	0.47
-0.01543	-5.93646	0.462
-0.01543	-5.99658	0.422
-0.01533	5.99308	0.314
-0.01533	5.93581	0.366
-0.01533	5.87533	0.448
-0.01533	5.81415	0.484
-0.01533	5.75366	0.47
-0.01533	5.69315	0.468
-0.01533	5.63304	0.498
-0.01533	5.57282	0.516
-0.01533	5.51252	0.502
-0.01533	5.4549	0.494
-0.01533	5.39448	0.506
-0.01533	5.334	0.506
-0.01533	5.27356	0.484
-0.01533	5.21317	0.432
-0.01533	5.15299	0.382
-0.01533	5.09188	0.39
-0.01533	5.03139	0.426
-0.01533	4.97439	0.458
-0.01533	4.91428	0.496
-0.01533	4.85368	0.512
-0.01533	4.79317	0.5
-0.01533	4.73275	0.498
-0.01533	4.67262	0.476
-0.01533	4.61218	0.462
-0.01533	4.55165	0.434
-0.01533	4.49095	0.438
-0.01533	4.43368	0.472
-0.01533	4.3736	0.51
-0.01533	4.3134	0.542
-0.01533	4.25301	0.596
-0.01533	4.19292	0.6
-0.01533	4.13272	0.542
-0.01533	4.07224	0.478
-0.01533	4.01146	0.446
-0.01533	3.9546	0.442
-0.01533	3.89428	0.482
-0.01533	3.83399	0.518
-0.01533	3.77369	0.526
-0.01533	3.71277	0.504
-0.01533	3.65291	0.48
-0.01533	3.59204	0.45
-0.01533	3.53208	0.424
-0.01533	3.47486	0.428
-0.01533	3.41458	0.454
-0.01533	3.35367	0.448
-0.01533	3.29347	0.428
-0.01533	3.23296	0.422
-0.01533	3.17216	0.428
-0.01533	3.1117	0.43
-0.01533	3.05178	0.408
-0.01533	2.99058	0.4
-0.01533	2.93338	0.428
-0.01533	2.87306	0.47
-0.01533	2.81284	0.492
-0.01533	2.75233	0.488
-0.01533	2.69177	0.458
-0.01533	2.63124	0.406
-0.01533	2.5707	0.364
-0.01533	2.51038	0.386
-0.01533	2.45368	0.416
-0.01533	2.39329	0.408
-0.01533	2.33285	0.422
-0.01533	2.27196	0.458
-0.01533	2.21138	0.47
-0.01533	2.15092	0.468
-0.01533	2.09081	0.474
-0.01533	2.03035	0.474
-0.01533	1.97313	0.444
-0.01533	1.91259	0.468
-0.01533	1.85268	0.502
-0.01533	1.79286	0.53
-0.01533	1.73209	0.544
-0.01533	1.67189	0.558
-0.01533	1.61166	0.552
-0.01533	1.55141	0.534
-0.01533	1.49107	0.5
-0.01533	1.43449	0.49
-0.01533	1.37393	0.472
-0.01533	1.31359	0.444
-0.01533	1.2531	0.448
-0.01533	1.19264	0.444
-0.01533	1.13196	0.462
-0.01533	1.07167	0.49
-0.01533	1.01163	0.506
-0.01533	0.95439	0.492
-0.01533	0.89397	0.438
-0.01533	0.8332	0.406
-0.01533	0.77305	0.416
-0.01533	0.71232	0.416
-0.01533	0.65231	0.422
-0.01533	0.59192	0.436
-0.01533	0.53082	0.422
-0.01533	0.47357	0.392
-0.01533	0.41327	0.39
-0.01533	0.35291	0.404
-0.01533	0.2924	0.416
-0.01533	0.23227	0.434
-0.01533	0.17178	0.488
-0.01533	0.11182	0.51
-0.01533	0.05064	0.452
-0.01533	-0.00522	0.44
-0.01533	-0.05381	0.478
-0.01533	-0.11392	0.484
-0.01533	-0.17421	0.484
-0.01533	-0.23453	0.492
-0.01533	-0.29526	0.472
-0.01533	-0.35531	0.432
-0.01533	-0.41559	0.472
-0.01533	-0.47567	0.552
-0.01533	-0.53284	0.572
-0.01533	-0.59335	0.512
-0.01533	-0.65339	0.438
-0.01533	-0.71397	0.38
-0.01533	-0.77445	0.386
-0.01533	-0.83497	0.42
-0.01533	-0.89531	0.418
-0.01533	-0.95553	0.422
-0.01533	-1.01233	0.428
-0.01533	-1.07338	0.404
-0.01533	-1.13311	0.388
-0.01533	-1.19379	0.378
-0.01533	-1.25444	0.382
-0.01533	-1.31507	0.392
-0.01533	-1.3751	0.428
-0.01533	-1.43573	0.454
-0.01533	-1.49605	0.468
-0.01533	-1.55356	0.484
-0.01533	-1.61376	0.524
-0.01533	-1.67377	0.566
-0.01533	-1.73416	0.568
-0.01533	-1.79489	0.548
-0.01533	-1.85521	0.53
-0.01533	-1.91596	0.51
-0.01533	-1.97601	0.502
-0.01533	-2.03295	0.476
-0.01533	-2.09317	0.454
-0.01533	-2.15364	0.424
-0.01533	-2.21391	0.386
-0.01533	-2.27487	0.36
-0.01533	-2.33469	0.334
-0.01533	-2.3953	0.348
-0.01533	-2.45564	0.384
-0.01533	-2.51591	0.432
-0.01533	-2.57332	0.458
-0.01533	-2.634	0.462
-0.01533	-2.69432	0.448
-0.01533	-2.75452	0.448
-0.01533	-2.81525	0.46
-0.01533	-2.87569	0.428
-0.01533	-2.93679	0.396
-0.01533	-2.99664	0.418
-0.01533	-3.0539	0.454
-0.01533	-3.11415	0.462
-0.01533	-3.17454	0.428
-0.01533	-3.23503	0.4
-0.01533	-3.29552	0.408
-0.01533	-3.35584	0.438
-0.01533	-3.41601	0.486
-0.01533	-3.47636	0.51
-0.01533	-3.53336	0.482
-0.01533	-3.59368	0.456
-0.01533	-3.6541	0.44
-0.01533	-3.71425	0.42
-0.01533	-3.77443	0.37
-0.01533	-3.8347	0.344
-0.01533	-3.89514	0.328
-0.01533	-3.95539	0.324
-0.01533	-4.0164	0.332
-0.01533	-4.07383	0.37
-0.01533	-4.13437	0.398
-0.01533	-4.19428	0.4
-0.01533	-4.25525	0.41
-0.01533	-4.31519	0.394
-0.01533	-4.37567	0.37
-0.01533	-4.43585	0.376
-0.01533	-4.49605	0.388
-0.01533	-4.55379	0.414
-0.01533	-4.614	0.448
-0.01533	-4.67482	0.498
-0.01533	-4.73471	0.5
-0.01533	-4.79505	0.46
-0.01533	-4.85525	0.42
-0.01533	-4.91574	0.376
-0.01533	-4.97637	0.338
-0.01533	-5.0374	0.324
-0.01533	-5.09441	0.342
-0.01533	-5.15525	0.416
-0.01533	-5.21512	0.44
-0.01533	-5.27561	0.44
-0.01533	-5.33588	0.428
-0.01533	-5.39622	0.434
-0.01533	-5.45695	0.462
-0.01533	-5.51703	0.5
-0.01533	-5.57394	0.514
-0.01533	-5.63436	0.538
-0.01533	-5.69489	0.514
-0.01533	-5.75569	0.496
-0.01533	-5.81574	0.526
-0.01533	-5.87633	0.532
-0.01533	-5.93603	0.496
-0.01533	-5.99692	0.468
-0.01523	5.99287	0.318
-0.01523	5.93593	0.314
-0.01523	5.87533	0.348
-0.01523	5.81388	0.392
-0.01523	5.75328	0.434
-0.01523	5.69298	0.488
-0.01523	5.63259	0.49
-0.01523	5.5722	0.482
-0.01523	5.51188	0.458
-0.01523	5.45433	0.418
-0.01523	5.39365	0.382
-0.01523	5.33328	0.354
-0.01523	5.27337	0.354
-0.01523	5.21271	0.412
-0.01523	5.15237	0.398
-0.01523	5.09202	0.368
-0.01523	5.03178	0.374
-0.01523	4.97413	0.396
-0.01523	4.91359	0.444
-0.01523	4.85358	0.512
-0.01523	4.79295	0.526
-0.01523	4.73242	0.508
-0.01523	4.67196	0.48
-0.01523	4.61175	0.502
-0.01523	4.5517	0.538
-0.01523	4.49169	0.51
-0.01523	4.43392	0.464
-0.01523	4.37348	0.472
-0.01523	4.31335	0.492
-0.01523	4.25289	0.452
-0.01523	4.19285	0.404
-0.01523	4.13237	0.394
-0.01523	4.07226	0.364
-0.01523	4.01189	0.356
-0.01523	3.95486	0.374
-0.01523	3.89409	0.394
-0.01523	3.83356	0.428
-0.01523	3.77271	0.426
-0.01523	3.71246	0.384
-0.01523	3.65198	0.392
-0.01523	3.59118	0.436
-0.01523	3.53115	0.474
-0.01523	3.47402	0.51
-0.01523	3.41372	0.528
-0.01523	3.35302	0.492
-0.01523	3.29299	0.444
-0.01523	3.23253	0.396
-0.01523	3.17233	0.402
-0.01523	3.11186	0.402
-0.01523	3.0514	0.366
-0.01523	2.99096	0.352
-0.01523	2.93376	0.384
-0.01523	2.87328	0.406
-0.01523	2.81272	0.436
-0.01523	2.75276	0.462
-0.01523	2.69225	0.466
-0.01523	2.63193	0.45
-0.01523	2.57175	0.436
-0.01523	2.51167	0.406
-0.01523	2.45457	0.376
-0.01523	2.3946	0.398
-0.01523	2.33393	0.448
-0.01523	2.27342	0.482
-0.01523	2.21288	0.516
-0.01523	2.15223	0.54
-0.01523	2.09219	0.538
-0.01523	2.03173	0.48
-0.01523	1.97465	0.422
-0.01523	1.9135	0.412
-0.01523	1.85311	0.434
-0.01523	1.79348	0.444
-0.01523	1.73235	0.47
-0.01523	1.67208	0.486
-0.01523	1.61171	0.484
-0.01523	1.55158	0.444
-0.01523	1.49086	0.43
-0.01523	1.43445	0.472
-0.01523	1.37391	0.504
-0.01523	1.31314	0.516
-0.01523	1.25258	0.488
-0.01523	1.19219	0.48
-0.01523	1.13189	0.464
-0.01523	1.07224	0.442
-0.01523	1.01159	0.468
-0.01523	0.95434	0.534
-0.01523	0.89424	0.544
-0.01523	0.83327	0.488
-0.01523	0.77331	0.404
-0.01523	0.71311	0.368
-0.01523	0.65281	0.39
-0.01523	0.59247	0.436
-0.01523	0.5312	0.448
-0.01523	0.47371	0.458
-0.01523	0.41354	0.482
-0.01523	0.35341	0.526
-0.01523	0.29263	0.566
-0.01523	0.23274	0.582
-0.01523	0.17211	0.564
-0.01523	0.11201	0.512
-0.01523	0.05076	0.432
-0.01523	-0.00525	0.408
-0.01523	-0.05367	0.41
-0.01523	-0.11411	0.414
-0.01523	-0.17407	0.404
-0.01523	-0.2347	0.444
-0.01523	-0.29473	0.492
-0.01523	-0.35486	0.498
-0.01523	-0.41478	0.504
-0.01523	-0.47588	0.452
-0.01523	-0.53327	0.4
-0.01523	-0.59407	0.368
-0.01523	-0.65398	0.37
-0.01523	-0.71421	0.364
-0.01523	-0.77481	0.366
-0.01523	-0.83494	0.38
-0.01523	-0.89548	0.392
-0.01523	-0.95565	0.426
-0.01523	-1.01254	0.494
-0.01523	-1.07319	0.548
-0.01523	-1.13339	0.518
-0.01523	-1.19381	0.456
-0.01523	-1.25368	0.434
-0.01523	-1.31469	0.412
-0.01523	-1.37477	0.414
-0.01523	-1.43557	0.406
-0.01523	-1.49572	0.396
-0.01523	-1.55315	0.412
-0.01523	-1.61328	0.448
-0.01523	-1.6732	0.488
-0.01523	-1.73328	0.484
-0.01523	-1.79386	0.474
-0.01523	-1.85432	0.426
-0.01523	-1.91526	0.37
-0.01523	-1.97511	0.37
-0.01523	-2.03233	0.382
-0.01523	-2.09291	0.376
-0.01523	-2.15304	0.362
-0.01523	-2.21353	0.36
-0.01523	-2.27413	0.402
-0.01523	-2.33483	0.446
-0.01523	-2.39525	0.464
-0.01523	-2.45526	0.492
-0.01523	-2.51555	0.518
-0.01523	-2.57311	0.536
-0.01523	-2.63364	0.516
-0.01523	-2.69365	0.496
-0.01523	-2.75404	0.502
-0.01523	-2.81434	0.52
-0.01523	-2.87461	0.496
-0.01523	-2.93534	0.46
-0.01523	-2.99513	0.462
-0.01523	-3.05281	0.496
-0.01523	-3.11282	0.526
-0.01523	-3.17295	0.51
-0.01523	-3.23389	0.494
-0.01523	-3.29413	0.46
-0.01523	-3.35453	0.416
-0.01523	-3.41492	0.4
-0.01523	-3.47514	0.416
-0.01523	-3.53279	0.392
-0.01523	-3.59292	0.372
-0.01523	-3.65338	0.412
-0.01523	-3.7138	0.46
-0.01523	-3.77448	0.462
-0.01523	-3.8352	0.48
-0.01523	-3.89538	0.514
-0.01523	-3.95563	0.516
-0.01523	-4.01659	0.474
-0.01523	-4.0736	0.44
-0.01523	-4.13382	0.45
-0.01523	-4.19469	0.452
-0.01523	-4.25415	0.47
-0.01523	-4.31542	0.472
-0.01523	-4.37603	0.452
-0.01523	-4.43656	0.418
-0.01523	-4.49593	0.428
-0.01523	-4.55372	0.428
-0.01523	-4.61385	0.412
-0.01523	-4.67422	0.41
-0.01523	-4.73428	0.402
-0.01523	-4.79484	0.412
-0.01523	-4.85501	0.426
-0.01523	-4.91529	0.498
-0.01523	-4.97632	0.566
-0.01523	-5.03695	0.584
-0.01523	-5.09424	0.564
-0.01523	-5.1543	0.554
-0.01523	-5.21476	0.498
-0.01523	-5.27499	0.446
-0.01523	-5.3355	0.438
-0.01523	-5.3962	0.424
-0.01523	-5.45685	0.388
-0.01523	-5.51739	0.368
-0.01523	-5.57413	0.38
-0.01523	-5.63469	0.446
-0.01523	-5.69484	0.53
-0.01523	-5.75521	0.566
-0.01523	-5.81572	0.576
-0.01523	-5.87552	0.544
-0.01523	-5.93576	0.494
-0.01523	-5.99611	0.452
-0.01513	5.9922	0.452
-0.01513	5.935	0.454
-0.01513	5.87444	0.478
-0.01513	5.81319	0.502
-0.01513	5.75314	0.514
-0.01513	5.69267	0.526
-0.01513	5.63254	0.544
-0.01513	5.57227	0.596
-0.01513	5.51183	0.576
-0.01513	5.45444	0.504
-0.01513	5.3936	0.454
-0.01513	5.33347	0.448
-0.01513	5.27363	0.452
-0.01513	5.21331	0.498
-0.01513	5.15285	0.52
-0.01513	5.09267	0.49
-0.01513	5.03261	0.448
-0.01513	4.97532	0.442
-0.01513	4.91447	0.474
-0.01513	4.85394	0.538
-0.01513	4.79314	0.594
-0.01513	4.73263	0.624
-0.01513	4.672	0.592
-0.01513	4.61233	0.562
-0.01513	4.55186	0.552
-0.01513	4.49138	0.526
-0.01513	4.43394	0.476
-0.01513	4.37348	0.42
-0.01513	4.31302	0.396
-0.01513	4.25246	0.396
-0.01513	4.19257	0.412
-0.01513	4.13215	0.448
-0.01513	4.07188	0.498
-0.01513	4.01192	0.562
-0.01513	3.95465	0.61
-0.01513	3.89419	0.592
-0.01513	3.83403	0.536
-0.01513	3.77321	0.52
-0.01513	3.71287	0.524
-0.01513	3.65279	0.47
-0.01513	3.59211	0.386
-0.01513	3.53146	0.37
-0.01513	3.47443	0.388
-0.01513	3.41451	0.418
-0.01513	3.35386	0.438
-0.01513	3.2934	0.484
-0.01513	3.2331	0.532
-0.01513	3.17292	0.528
-0.01513	3.11241	0.504
-0.01513	3.05183	0.502
-0.01513	2.99091	0.482
-0.01513	2.93422	0.468
-0.01513	2.87392	0.462
-0.01513	2.81365	0.434
-0.01513	2.75328	0.398
-0.01513	2.69244	0.392
-0.01513	2.632	0.392
-0.01513	2.57134	0.408
-0.01513	2.51091	0.44
-0.01513	2.45478	0.49
-0.01513	2.39432	0.506
-0.01513	2.33388	0.51
-0.01513	2.2732	0.532
-0.01513	2.213	0.54
-0.01513	2.15266	0.512
-0.01513	2.0921	0.486
-0.01513	2.0318	0.478
-0.01513	1.97477	0.476
-0.01513	1.91405	0.448
-0.01513	1.8538	0.388
-0.01513	1.79331	0.384
-0.01513	1.73299	0.432
-0.01513	1.67229	0.466
-0.01513	1.6118	0.478
-0.01513	1.55129	0.47
-0.01513	1.49069	0.444
-0.01513	1.4343	0.444
-0.01513	1.37413	0.428
-0.01513	1.31369	0.44
-0.01513	1.25289	0.44
-0.01513	1.19271	0.444
-0.01513	1.13213	0.448
-0.01513	1.07191	0.444
-0.01513	1.01192	0.394
-0.01513	0.95465	0.354
-0.01513	0.89452	0.338
-0.01513	0.83439	0.332
-0.01513	0.77357	0.366
-0.01513	0.71304	0.402
-0.01513	0.65312	0.406
-0.01513	0.59237	0.408
-0.01513	0.53122	0.37
-0.01513	0.47417	0.32
-0.01513	0.41368	0.264
-0.01513	0.35374	0.258
-0.01513	0.29335	0.29
-0.01513	0.23329	0.324
-0.01513	0.17247	0.348
-0.01513	0.11225	0.414
-0.01513	0.05114	0.504
-0.01513	-0.00484	0.542
-0.01513	-0.05381	0.532
-0.01513	-0.11413	0.464
-0.01513	-0.17421	0.394
-0.01513	-0.23458	0.354
-0.01513	-0.29521	0.354
-0.01513	-0.35534	0.372
-0.01513	-0.41554	0.412
-0.01513	-0.476	0.462
-0.01513	-0.53377	0.472
-0.01513	-0.59366	0.494
-0.01513	-0.65396	0.48
-0.01513	-0.71425	0.482
-0.01513	-0.77453	0.476
-0.01513	-0.83528	0.456
-0.01513	-0.89545	0.438
-0.01513	-0.95608	0.458
-0.01513	-1.01323	0.464
-0.01513	-1.07384	0.474
-0.01513	-1.13413	0.482
-0.01513	-1.19469	0.462
-0.01513	-1.25518	0.446
-0.01513	-1.31555	0.47
-0.01513	-1.37568	0.524
-0.01513	-1.43621	0.534
-0.01513	-1.49641	0.516
-0.01513	-1.55368	0.498
-0.01513	-1.61386	0.5
-0.01513	-1.6742	0.498
-0.01513	-1.73457	0.49
-0.01513	-1.79508	0.48
-0.01513	-1.85509	0.436
-0.01513	-1.91596	0.374
-0.01513	-1.9758	0.332
-0.01513	-2.03352	0.322
-0.01513	-2.09394	0.386
-0.01513	-2.15383	0.436
-0.01513	-2.21446	0.436
-0.01513	-2.27468	0.454
-0.01513	-2.3355	0.474
-0.01513	-2.3957	0.536
-0.01513	-2.45609	0.56
-0.01513	-2.51684	0.562
-0.01513	-2.57437	0.544
-0.01513	-2.63462	0.546
-0.01513	-2.69516	0.526
-0.01513	-2.75512	0.496
-0.01513	-2.81546	0.512
-0.01513	-2.87578	0.522
-0.01513	-2.93634	0.514
-0.01513	-2.9968	0.478
-0.01513	-3.05398	0.478
-0.01513	-3.11446	0.5
-0.01513	-3.17433	0.512
-0.01513	-3.2351	0.502
-0.01513	-3.2953	0.47
-0.01513	-3.35619	0.456
-0.01513	-3.4162	0.482
-0.01513	-3.47688	0.464
-0.01513	-3.5341	0.406
-0.01513	-3.59476	0.392
-0.01513	-3.65496	0.424
-0.01513	-3.71518	0.498
-0.01513	-3.77588	0.542
-0.01513	-3.83592	0.544
-0.01513	-3.89643	0.514
-0.01513	-3.95644	0.5
-0.01513	-4.01723	0.5
-0.01513	-4.0746	0.498
-0.01513	-4.13492	0.504
-0.01513	-4.19557	0.492
-0.01513	-4.25525	0.508
-0.01513	-4.31652	0.552
-0.01513	-4.37696	0.558
-0.01513	-4.43711	0.542
-0.01513	-4.49648	0.518
-0.01513	-4.55449	0.494
-0.01513	-4.61476	0.484
-0.01513	-4.67491	0.522
-0.01513	-4.73537	0.532
-0.01513	-4.79598	0.516
-0.01513	-4.85597	0.486
-0.01513	-4.91579	0.5
-0.01513	-4.97587	0.542
-0.01513	-5.03659	0.552
-0.01513	-5.09415	0.498
-0.01513	-5.15504	0.408
-0.01513	-5.21502	0.352
-0.01513	-5.2753	0.372
-0.01513	-5.33602	0.426
-0.01513	-5.39649	0.482
-0.01513	-5.45728	0.516
-0.01513	-5.51724	0.514
-0.01513	-5.57415	0.48
-0.01513	-5.63464	0.438
-0.01513	-5.6951	0.422
-0.01513	-5.75569	0.452
-0.01513	-5.8161	0.468
-0.01513	-5.87659	0.484
-0.01513	-5.93679	0.496
-0.01513	-5.99713	0.498
-0.01503	5.99246	0.462
-0.01503	5.93543	0.422
-0.01503	5.87502	0.388
-0.01503	5.81381	0.344
-0.01503	5.75275	0.316
-0.01503	5.69267	0.332
-0.01503	5.63285	0.392
-0.01503	5.57263	0.472
-0.01503	5.51195	0.506
-0.01503	5.45428	0.538
-0.01503	5.39384	0.562
-0.01503	5.33381	0.584
-0.01503	5.27339	0.606
-0.01503	5.21302	0.584
-0.01503	5.15263	0.516
-0.01503	5.09217	0.462
-0.01503	5.03168	0.382
-0.01503	4.97427	0.312
-0.01503	4.91443	0.274
-0.01503	4.85427	0.304
-0.01503	4.79381	0.37
-0.01503	4.7333	0.432
-0.01503	4.67291	0.456
-0.01503	4.61242	0.482
-0.01503	4.55198	0.504
-0.01503	4.49181	0.512
-0.01503	4.43459	0.5
-0.01503	4.37372	0.512
-0.01503	4.31349	0.516
-0.01503	4.25313	0.492
-0.01503	4.19304	0.47
-0.01503	4.13241	0.486
-0.01503	4.07181	0.518
-0.01503	4.01113	0.496
-0.01503	3.95408	0.472
-0.01503	3.89361	0.476
-0.01503	3.83332	0.48
-0.01503	3.77309	0.474
-0.01503	3.71239	0.474
-0.01503	3.65217	0.45
-0.01503	3.59175	0.412
-0.01503	3.53172	0.422
-0.01503	3.4744	0.46
-0.01503	3.41408	0.464
-0.01503	3.35352	0.452
-0.01503	3.29344	0.434
-0.01503	3.23324	0.448
-0.01503	3.17266	0.478
-0.01503	3.11253	0.456
-0.01503	3.052	0.364
-0.01503	2.99127	0.31
-0.01503	2.93398	0.338
-0.01503	2.87356	0.396
-0.01503	2.81312	0.438
-0.01503	2.7529	0.484
-0.01503	2.69284	0.464
-0.01503	2.63221	0.452
-0.01503	2.57223	0.472
-0.01503	2.51195	0.506
-0.01503	2.45502	0.488
-0.01503	2.3942	0.454
-0.01503	2.33386	0.444
-0.01503	2.27287	0.46
-0.01503	2.21241	0.448
-0.01503	2.15201	0.434
-0.01503	2.09177	0.446
-0.01503	2.03156	0.452
-0.01503	1.97403	0.432
-0.01503	1.9135	0.448
-0.01503	1.85299	0.472
-0.01503	1.79291	0.488
-0.01503	1.73218	0.498
-0.01503	1.67205	0.494
-0.01503	1.61104	0.444
-0.01503	1.55056	0.394
-0.01503	1.49047	0.406
-0.01503	1.43399	0.456
-0.01503	1.37374	0.512
-0.01503	1.31371	0.51
-0.01503	1.25339	0.456
-0.01503	1.19295	0.436
-0.01503	1.13273	0.49
-0.01503	1.07253	0.53
-0.01503	1.01213	0.492
-0.01503	0.95413	0.47
-0.01503	0.89393	0.446
-0.01503	0.83415	0.41
-0.01503	0.77386	0.408
-0.01503	0.71351	0.414
-0.01503	0.6531	0.462
-0.01503	0.5923	0.526
-0.01503	0.5312	0.552
-0.01503	0.47424	0.528
-0.01503	0.41385	0.506
-0.01503	0.35341	0.47
-0.01503	0.29342	0.408
-0.01503	0.2331	0.348
-0.01503	0.17233	0.298
-0.01503	0.11213	0.284
-0.01503	0.05143	0.33
-0.01503	-0.00498	0.358
-0.01503	-0.05367	0.364
-0.01503	-0.11358	0.358
-0.01503	-0.17419	0.37
-0.01503	-0.23487	0.394
-0.01503	-0.29533	0.404
-0.01503	-0.35527	0.374
-0.01503	-0.41563	0.316
-0.01503	-0.47605	0.304
-0.01503	-0.53327	0.342
-0.01503	-0.5939	0.404
-0.01503	-0.65436	0.436
-0.01503	-0.71454	0.45
-0.01503	-0.77534	0.478
-0.01503	-0.83563	0.5
-0.01503	-0.89595	0.472
-0.01503	-0.95627	0.404
-0.01503	-1.01309	0.362
-0.01503	-1.07362	0.358
-0.01503	-1.13382	0.388
-0.01503	-1.19426	0.432
-0.01503	-1.25437	0.456
-0.01503	-1.31469	0.458
-0.01503	-1.37482	0.456
-0.01503	-1.43573	0.454
-0.01503	-1.4966	0.458
-0.01503	-1.5537	0.464
-0.01503	-1.6139	0.464
-0.01503	-1.6742	0.47
-0.01503	-1.73442	0.466
-0.01503	-1.79436	0.496
-0.01503	-1.85442	0.486
-0.01503	-1.915	0.488
-0.01503	-1.97577	0.45
-0.01503	-2.0329	0.382
-0.01503	-2.09315	0.382
-0.01503	-2.15375	0.414
-0.01503	-2.21381	0.402
-0.01503	-2.2747	0.39
-0.01503	-2.33514	0.406
-0.01503	-2.39592	0.434
-0.01503	-2.45564	0.438
-0.01503	-2.51594	0.414
-0.01503	-2.57335	0.412
-0.01503	-2.63383	0.424
-0.01503	-2.69446	0.422
-0.01503	-2.7545	0.414
-0.01503	-2.81501	0.418
-0.01503	-2.87504	0.41
-0.01503	-2.93567	0.412
-0.01503	-2.99592	0.458
-0.01503	-3.05324	0.492
-0.01503	-3.11401	0.474
-0.01503	-3.17435	0.466
-0.01503	-3.23443	0.472
-0.01503	-3.29497	0.502
-0.01503	-3.35567	0.514
-0.01503	-3.41597	0.5
-0.01503	-3.47657	0.448
-0.01503	-3.53355	0.416
-0.01503	-3.59423	0.392
-0.01503	-3.65493	0.412
-0.01503	-3.71511	0.45
-0.01503	-3.77512	0.466
-0.01503	-3.83532	0.46
-0.01503	-3.89566	0.484
-0.01503	-3.95586	0.486
-0.01503	-4.01695	0.47
-0.01503	-4.07476	0.458
-0.01503	-4.1353	0.44
-0.01503	-4.19517	0.444
-0.01503	-4.25551	0.494
-0.01503	-4.31695	0.518
-0.01503	-4.37689	0.512
-0.01503	-4.43711	0.508
-0.01503	-4.4975	0.532
-0.01503	-4.55501	0.534
-0.01503	-4.61524	0.494
-0.01503	-4.67613	0.48
-0.01503	-4.73628	0.466
-0.01503	-4.79655	0.454
-0.01503	-4.85713	0.46
-0.01503	-4.91698	0.452
-0.01503	-4.97699	0.442
-0.01503	-5.0379	0.458
-0.01503	-5.09508	0.458
-0.01503	-5.15509	0.464
-0.01503	-5.21464	0.486
-0.01503	-5.27513	0.532
-0.01503	-5.33555	0.566
-0.01503	-5.39627	0.568
-0.01503	-5.45657	0.52
-0.01503	-5.51684	0.446
-0.01503	-5.57384	0.416
-0.01503	-5.63486	0.412
-0.01503	-5.69501	0.414
-0.01503	-5.75595	0.418
-0.01503	-5.81634	0.382
-0.01503	-5.87637	0.366
-0.01503	-5.93674	0.386
-0.01503	-5.99709	0.438
-0.01493	5.99277	0.396
-0.01493	5.93596	0.398
-0.01493	5.87554	0.442
-0.01493	5.81455	0.476
-0.01493	5.75376	0.536
-0.01493	5.69346	0.56
-0.01493	5.63343	0.544
-0.01493	5.5728	0.514
-0.01493	5.5125	0.474
-0.01493	5.45523	0.42
-0.01493	5.39479	0.394
-0.01493	5.33457	0.398
-0.01493	5.27449	0.408
-0.01493	5.21398	0.396
-0.01493	5.15368	0.394
-0.01493	5.09293	0.402
-0.01493	5.03244	0.444
-0.01493	4.9751	0.476
-0.01493	4.915	0.496
-0.01493	4.85404	0.49
-0.01493	4.79331	0.47
-0.01493	4.73332	0.46
-0.01493	4.67246	0.45
-0.01493	4.61237	0.456
-0.01493	4.5522	0.446
-0.01493	4.4915	0.446
-0.01493	4.43423	0.442
-0.01493	4.37403	0.436
-0.01493	4.31342	0.464
-0.01493	4.25279	0.474
-0.01493	4.19271	0.44
-0.01493	4.1322	0.456
-0.01493	4.07217	0.466
-0.01493	4.01163	0.456
-0.01493	3.9541	0.424
-0.01493	3.8939	0.38
-0.01493	3.83379	0.368
-0.01493	3.77338	0.392
-0.01493	3.71244	0.398
-0.01493	3.65212	0.384
-0.01493	3.59168	0.364
-0.01493	3.53127	0.374
-0.01493	3.47469	0.356
-0.01493	3.41382	0.35
-0.01493	3.35302	0.382
-0.01493	3.29268	0.416
-0.01493	3.23195	0.444
-0.01493	3.1719	0.464
-0.01493	3.11127	0.456
-0.01493	3.05159	0.452
-0.01493	2.99082	0.47
-0.01493	2.93345	0.486
-0.01493	2.87342	0.482
-0.01493	2.81332	0.464
-0.01493	2.75273	0.458
-0.01493	2.69225	0.448
-0.01493	2.63181	0.428
-0.01493	2.57127	0.392
-0.01493	2.51098	0.39
-0.01493	2.45385	0.404
-0.01493	2.39422	0.418
-0.01493	2.33383	0.412
-0.01493	2.27301	0.412
-0.01493	2.21295	0.414
-0.01493	2.1522	0.442
-0.01493	2.09236	0.494
-0.01493	2.03216	0.52
-0.01493	1.97442	0.512
-0.01493	1.91436	0.514
-0.01493	1.85359	0.49
-0.01493	1.79355	0.492
-0.01493	1.73333	0.504
-0.01493	1.6731	0.494
-0.01493	1.61235	0.472
-0.01493	1.55237	0.476
-0.01493	1.49183	0.442
-0.01493	1.43535	0.412
-0.01493	1.37489	0.392
-0.01493	1.31364	0.368
-0.01493	1.25368	0.354
-0.01493	1.1935	0.37
-0.01493	1.13292	0.39
-0.01493	1.07293	0.418
-0.01493	1.01237	0.45
-0.01493	0.95477	0.44
-0.01493	0.89447	0.45
-0.01493	0.83404	0.45
-0.01493	0.77403	0.464
-0.01493	0.71325	0.496
-0.01493	0.65279	0.522
-0.01493	0.59223	0.538
-0.01493	0.53127	0.568
-0.01493	0.47409	0.562
-0.01493	0.41387	0.534
-0.01493	0.35379	0.5
-0.01493	0.29356	0.468
-0.01493	0.23355	0.41
-0.01493	0.17316	0.362
-0.01493	0.11272	0.342
-0.01493	0.05188	0.374
-0.01493	-0.00491	0.418
-0.01493	-0.05403	0.436
-0.01493	-0.11415	0.432
-0.01493	-0.17426	0.43
-0.01493	-0.23458	0.434
-0.01493	-0.29514	0.416
-0.01493	-0.35503	0.384
-0.01493	-0.41544	0.362
-0.01493	-0.47564	0.376
-0.01493	-0.53287	0.41
-0.01493	-0.59345	0.428
-0.01493	-0.65379	0.392
-0.01493	-0.71418	0.356
-0.01493	-0.77498	0.344
-0.01493	-0.83547	0.35
-0.01493	-0.8959	0.36
-0.01493	-0.95615	0.336
-0.01493	-1.01314	0.344
-0.01493	-1.07379	0.372
-0.01493	-1.13392	0.41
-0.01493	-1.19431	0.43
-0.01493	-1.25487	0.418
-0.01493	-1.31574	0.378
-0.01493	-1.37577	0.316
-0.01493	-1.43595	0.312
-0.01493	-1.49672	0.388
-0.01493	-1.55416	0.444
-0.01493	-1.61412	0.446
-0.01493	-1.67449	0.44
-0.01493	-1.73445	0.436
-0.01493	-1.79505	0.436
-0.01493	-1.8553	0.446
-0.01493	-1.91584	0.472
-0.01493	-1.97568	0.458
-0.01493	-2.03302	0.406
-0.01493	-2.09339	0.41
-0.01493	-2.15364	0.476
-0.01493	-2.21393	0.52
-0.01493	-2.27504	0.476
-0.01493	-2.33529	0.404
-0.01493	-2.39577	0.376
-0.01493	-2.45588	0.43
-0.01493	-2.51651	0.502
-0.01493	-2.57361	0.504
-0.01493	-2.63386	0.48
-0.01493	-2.6943	0.478
-0.01493	-2.75471	0.496
-0.01493	-2.8151	0.51
-0.01493	-2.87566	0.484
-0.01493	-2.93629	0.434
-0.01493	-2.99656	0.408
-0.01493	-3.05376	0.4
-0.01493	-3.11372	0.416
-0.01493	-3.17388	0.468
-0.01493	-3.23441	0.492
-0.01493	-3.29556	0.482
-0.01493	-3.3555	0.498
-0.01493	-3.41573	0.492
-0.01493	-3.47624	0.436
-0.01493	-3.53343	0.416
-0.01493	-3.5938	0.43
-0.01493	-3.65429	0.422
-0.01493	-3.71478	0.452
-0.01493	-3.77522	0.5
-0.01493	-3.83542	0.508
-0.01493	-3.89602	0.478
-0.01493	-3.95639	0.438
-0.01493	-4.01654	0.422
-0.01493	-4.07336	0.41
-0.01493	-4.13389	0.428
-0.01493	-4.19466	0.456
-0.01493	-4.25472	0.438
-0.01493	-4.31595	0.41
-0.01493	-4.37567	0.386
-0.01493	-4.43652	0.37
-0.01493	-4.49662	0.39
-0.01493	-4.55403	0.428
-0.01493	-4.61421	0.47
-0.01493	-4.67539	0.508
-0.01493	-4.73583	0.526
-0.01493	-4.79615	0.52
-0.01493	-4.85637	0.508
-0.01493	-4.91645	0.474
-0.01493	-4.97677	0.426
-0.01493	-5.03755	0.41
-0.01493	-5.0946	0.358
-0.01493	-5.15578	0.328
-0.01493	-5.21579	0.35
-0.01493	-5.27637	0.382
-0.01493	-5.33655	0.424
-0.01493	-5.3972	0.44
-0.01493	-5.45716	0.418
-0.01493	-5.51763	0.404
-0.01493	-5.57463	0.39
-0.01493	-5.63495	0.394
-0.01493	-5.6957	0.41
-0.01493	-5.75614	0.446
-0.01493	-5.81677	0.48
-0.01493	-5.87702	0.49
-0.01493	-5.93691	0.47
-0.01493	-5.99761	0.442
-0.01483	5.99282	0.516
-0.01483	5.93603	0.502
-0.01483	5.87516	0.492
-0.01483	5.81417	0.49
-0.01483	5.75361	0.506
-0.01483	5.69341	0.506
-0.01483	5.63321	0.506
-0.01483	5.57256	0.514
-0.01483	5.51229	0.518
-0.01483	5.4544	0.522
-0.01483	5.39391	0.528
-0.01483	5.33366	0.542
-0.01483	5.2737	0.544
-0.01483	5.21295	0.528
-0.01483	5.15263	0.478
-0.01483	5.09217	0.466
-0.01483	5.03194	0.464
-0.01483	4.97475	0.448
-0.01483	4.91469	0.434
-0.01483	4.85394	0.41
-0.01483	4.79321	0.41
-0.01483	4.73311	0.422
-0.01483	4.67255	0.436
-0.01483	4.61247	0.434
-0.01483	4.55215	0.41
-0.01483	4.49204	0.396
-0.01483	4.43497	0.402
-0.01483	4.37431	0.396
-0.01483	4.31345	0.394
-0.01483	4.25303	0.426
-0.01483	4.19314	0.442
-0.01483	4.13296	0.414
-0.01483	4.07293	0.384
-0.01483	4.01239	0.38
-0.01483	3.95527	0.406
-0.01483	3.89457	0.424
-0.01483	3.83382	0.438
-0.01483	3.77352	0.474
-0.01483	3.71296	0.51
-0.01483	3.65262	0.516
-0.01483	3.59237	0.508
-0.01483	3.5322	0.486
-0.01483	3.47531	0.456
-0.01483	3.41475	0.396
-0.01483	3.35405	0.404
-0.01483	3.29328	0.442
-0.01483	3.23312	0.474
-0.01483	3.17249	0.462
-0.01483	3.1122	0.454
-0.01483	3.05154	0.44
-0.01483	2.99082	0.436
-0.01483	2.9336	0.464
-0.01483	2.87387	0.486
-0.01483	2.81312	0.474
-0.01483	2.75278	0.458
-0.01483	2.6926	0.432
-0.01483	2.63233	0.444
-0.01483	2.57185	0.478
-0.01483	2.51133	0.532
-0.01483	2.45471	0.524
-0.01483	2.39463	0.518
-0.01483	2.3344	0.538
-0.01483	2.27349	0.542
-0.01483	2.21319	0.52
-0.01483	2.15218	0.514
-0.01483	2.09203	0.49
-0.01483	2.03145	0.47
-0.01483	1.97451	0.482
-0.01483	1.91379	0.522
-0.01483	1.85318	0.554
-0.01483	1.79286	0.584
-0.01483	1.73218	0.6
-0.01483	1.67217	0.588
-0.01483	1.61164	0.57
-0.01483	1.55127	0.528
-0.01483	1.4909	0.496
-0.01483	1.43445	0.448
-0.01483	1.37422	0.416
-0.01483	1.31376	0.468
-0.01483	1.25346	0.508
-0.01483	1.1929	0.514
-0.01483	1.13232	0.46
-0.01483	1.07245	0.434
-0.01483	1.01249	0.468
-0.01483	0.9551	0.502
-0.01483	0.89469	0.496
-0.01483	0.83444	0.47
-0.01483	0.77376	0.48
-0.01483	0.71366	0.504
-0.01483	0.65334	0.504
-0.01483	0.59271	0.46
-0.01483	0.53182	0.424
-0.01483	0.47426	0.424
-0.01483	0.41413	0.444
-0.01483	0.35405	0.442
-0.01483	0.29359	0.472
-0.01483	0.23355	0.496
-0.01483	0.17304	0.478
-0.01483	0.11277	0.444
-0.01483	0.05157	0.458
-0.01483	-0.0046	0.45
-0.01483	-0.0535	0.432
-0.01483	-0.11377	0.44
-0.01483	-0.17416	0.462
-0.01483	-0.23479	0.494
-0.01483	-0.29514	0.464
-0.01483	-0.35515	0.41
-0.01483	-0.41547	0.426
-0.01483	-0.47553	0.448
-0.01483	-0.53334	0.452
-0.01483	-0.59423	0.49
-0.01483	-0.65472	0.548
-0.01483	-0.71526	0.542
-0.01483	-0.77593	0.49
-0.01483	-0.83654	0.458
-0.01483	-0.89655	0.442
-0.01483	-0.95708	0.428
-0.01483	-1.01397	0.412
-0.01483	-1.07441	0.4
-0.01483	-1.1349	0.412
-0.01483	-1.19538	0.438
-0.01483	-1.25577	0.492
-0.01483	-1.31621	0.542
-0.01483	-1.37599	0.548
-0.01483	-1.43661	0.562
-0.01483	-1.49724	0.532
-0.01483	-1.55439	0.456
-0.01483	-1.61467	0.394
-0.01483	-1.67491	0.394
-0.01483	-1.73497	0.428
-0.01483	-1.79539	0.456
-0.01483	-1.85497	0.474
-0.01483	-1.91574	0.486
-0.01483	-1.97611	0.51
-0.01483	-2.03357	0.504
-0.01483	-2.09351	0.492
-0.01483	-2.15397	0.464
-0.01483	-2.2146	0.442
-0.01483	-2.27511	0.422
-0.01483	-2.33521	0.432
-0.01483	-2.39599	0.436
-0.01483	-2.45607	0.438
-0.01483	-2.51684	0.442
-0.01483	-2.57363	0.436
-0.01483	-2.63448	0.442
-0.01483	-2.69449	0.442
-0.01483	-2.755	0.402
-0.01483	-2.81496	0.37
-0.01483	-2.87521	0.384
-0.01483	-2.93591	0.406
-0.01483	-2.99637	0.412
-0.01483	-3.05359	0.432
-0.01483	-3.11387	0.476
-0.01483	-3.17419	0.532
-0.01483	-3.23505	0.572
-0.01483	-3.29542	0.526
-0.01483	-3.35608	0.452
-0.01483	-3.41637	0.398
-0.01483	-3.47631	0.396
-0.01483	-3.53336	0.432
-0.01483	-3.5939	0.46
-0.01483	-3.654	0.492
-0.01483	-3.71466	0.484
-0.01483	-3.7751	0.428
-0.01483	-3.8353	0.434
-0.01483	-3.89555	0.454
-0.01483	-3.95598	0.454
-0.01483	-4.0163	0.406
-0.01483	-4.07324	0.372
-0.01483	-4.13451	0.346
-0.01483	-4.19457	0.344
-0.01483	-4.25496	0.418
-0.01483	-4.31514	0.502
-0.01483	-4.37582	0.516
-0.01483	-4.43614	0.482
-0.01483	-4.49653	0.474
-0.01483	-4.55325	0.456
-0.01483	-4.61378	0.42
-0.01483	-4.67412	0.432
-0.01483	-4.73485	0.458
-0.01483	-4.79481	0.46
-0.01483	-4.85499	0.452
-0.01483	-4.91595	0.482
-0.01483	-4.97582	0.526
-0.01483	-5.03652	0.546
-0.01483	-5.09338	0.544
-0.01483	-5.15418	0.546
-0.01483	-5.21474	0.532
-0.01483	-5.27518	0.506
-0.01483	-5.33497	0.49
-0.01483	-5.39579	0.44
-0.01483	-5.45621	0.422
-0.01483	-5.51679	0.486
-0.01483	-5.57337	0.522
-0.01483	-5.63438	0.498
-0.01483	-5.69487	0.446
-0.01483	-5.75557	0.424
-0.01483	-5.81598	0.422
-0.01483	-5.87642	0.404
-0.01483	-5.93615	0.414
-0.01483	-5.99704	0.452
-0.01473	5.99296	0.528
-0.01473	5.93598	0.526
-0.01473	5.87564	0.468
-0.01473	5.814	0.41
-0.01473	5.75402	0.362
-0.01473	5.69346	0.328
-0.01473	5.63352	0.334
-0.01473	5.57315	0.418
-0.01473	5.51293	0.5
-0.01473	5.4554	0.542
-0.01473	5.39546	0.55
-0.01473	5.33485	0.538
-0.01473	5.27494	0.512
-0.01473	5.21452	0.482
-0.01473	5.15366	0.442
-0.01473	5.09307	0.4
-0.01473	5.03249	0.392
-0.01473	4.97484	0.358
-0.01473	4.91512	0.326
-0.01473	4.85468	0.342
-0.01473	4.79422	0.404
-0.01473	4.73359	0.45
-0.01473	4.67341	0.48
-0.01473	4.61221	0.484
-0.01473	4.55165	0.48
-0.01473	4.49119	0.496
-0.01473	4.43387	0.48
-0.01473	4.37381	0.44
-0.01473	4.31304	0.416
-0.01473	4.2526	0.408
-0.01473	4.1923	0.422
-0.01473	4.13218	0.406
-0.01473	4.07162	0.416
-0.01473	4.01106	0.416
-0.01473	3.95379	0.426
-0.01473	3.89354	0.416
-0.01473	3.83339	0.432
-0.01473	3.77276	0.426
-0.01473	3.71242	0.396
-0.01473	3.65224	0.382
-0.01473	3.59173	0.422
-0.01473	3.53119	0.446
-0.01473	3.47426	0.454
-0.01473	3.41401	0.452
-0.01473	3.35345	0.446
-0.01473	3.29292	0.464
-0.01473	3.2326	0.474
-0.01473	3.1723	0.466
-0.01473	3.11208	0.466
-0.01473	3.0519	0.472
-0.01473	2.99141	0.468
-0.01473	2.93415	0.438
-0.01473	2.87383	0.418
-0.01473	2.81329	0.434
-0.01473	2.75292	0.452
-0.01473	2.69234	0.45
-0.01473	2.63174	0.442
-0.01473	2.57182	0.456
-0.01473	2.51157	0.448
-0.01473	2.45454	0.418
-0.01473	2.39379	0.412
-0.01473	2.33352	0.422
-0.01473	2.2727	0.424
-0.01473	2.21236	0.442
-0.01473	2.15216	0.416
-0.01473	2.09191	0.386
-0.01473	2.03145	0.392
-0.01473	1.97442	0.43
-0.01473	1.91381	0.438
-0.01473	1.85382	0.436
-0.01473	1.79381	0.452
-0.01473	1.73368	0.504
-0.01473	1.67313	0.588
-0.01473	1.61293	0.612
-0.01473	1.55241	0.584
-0.01473	1.49188	0.56
-0.01473	1.43518	0.51
-0.01473	1.37444	0.448
-0.01473	1.31397	0.43
-0.01473	1.2536	0.446
-0.01473	1.19295	0.454
-0.01473	1.13306	0.458
-0.01473	1.07234	0.444
-0.01473	1.01202	0.394
-0.01473	0.95494	0.376
-0.01473	0.89405	0.392
-0.01473	0.83418	0.43
-0.01473	0.77362	0.464
-0.01473	0.71356	0.452
-0.01473	0.65324	0.422
-0.01473	0.59211	0.402
-0.01473	0.53136	0.398
-0.01473	0.47417	0.412
-0.01473	0.41373	0.406
-0.01473	0.35348	0.39
-0.01473	0.29304	0.4
-0.01473	0.2327	0.428
-0.01473	0.17211	0.424
-0.01473	0.11134	0.418
-0.01473	0.05083	0.424
-0.01473	-0.00546	0.434
-0.01473	-0.05422	0.442
-0.01473	-0.11408	0.428
-0.01473	-0.17445	0.394
-0.01473	-0.23475	0.37
-0.01473	-0.29499	0.37
-0.01473	-0.35465	0.386
-0.01473	-0.41504	0.406
-0.01473	-0.47526	0.428
-0.01473	-0.53256	0.44
-0.01473	-0.59333	0.456
-0.01473	-0.65381	0.47
-0.01473	-0.71411	0.49
-0.01473	-0.77467	0.482
-0.01473	-0.83528	0.47
-0.01473	-0.89569	0.488
-0.01473	-0.95589	0.484
-0.01473	-1.01273	0.46
-0.01473	-1.07341	0.478
-0.01473	-1.13349	0.508
-0.01473	-1.19419	0.502
-0.01473	-1.25487	0.496
-0.01473	-1.31505	0.504
-0.01473	-1.37537	0.542
-0.01473	-1.43549	0.572
-0.01473	-1.49579	0.548
-0.01473	-1.55308	0.502
-0.01473	-1.6135	0.46
-0.01473	-1.67384	0.418
-0.01473	-1.73383	0.406
-0.01473	-1.79422	0.392
-0.01473	-1.8549	0.406
-0.01473	-1.91529	0.44
-0.01473	-1.9757	0.464
-0.01473	-2.03292	0.478
-0.01473	-2.09391	0.5
-0.01473	-2.15394	0.506
-0.01473	-2.21434	0.5
-0.01473	-2.27482	0.448
-0.01473	-2.33517	0.394
-0.01473	-2.39575	0.36
-0.01473	-2.45628	0.368
-0.01473	-2.5172	0.372
-0.01473	-2.57397	0.38
-0.01473	-2.63405	0.4
-0.01473	-2.69425	0.422
-0.01473	-2.75447	0.428
-0.01473	-2.81479	0.494
-0.01473	-2.87569	0.534
-0.01473	-2.93643	0.53
-0.01473	-2.99673	0.492
-0.01473	-3.05381	0.466
-0.01473	-3.11403	0.49
-0.01473	-3.17447	0.536
-0.01473	-3.23491	0.524
-0.01473	-3.29547	0.502
-0.01473	-3.35586	0.504
-0.01473	-3.41654	0.548
-0.01473	-3.47652	0.56
-0.01473	-3.53386	0.542
-0.01473	-3.59428	0.494
-0.01473	-3.65469	0.442
-0.01473	-3.71482	0.406
-0.01473	-3.77529	0.402
-0.01473	-3.83534	0.408
-0.01473	-3.89616	0.444
-0.01473	-3.95641	0.444
-0.01473	-4.01692	0.478
-0.01473	-4.07386	0.532
-0.01473	-4.13451	0.578
-0.01473	-4.19478	0.57
-0.01473	-4.25541	0.518
-0.01473	-4.31578	0.452
-0.01473	-4.3767	0.418
-0.01473	-4.43628	0.404
-0.01473	-4.49665	0.404
-0.01473	-4.55348	0.416
-0.01473	-4.61447	0.454
-0.01473	-4.67532	0.484
-0.01473	-4.73492	0.488
-0.01473	-4.79546	0.478
-0.01473	-4.8559	0.478
-0.01473	-4.91621	0.478
-0.01473	-4.97692	0.464
-0.01473	-5.03762	0.446
-0.01473	-5.09467	0.434
-0.01473	-5.15556	0.45
-0.01473	-5.21538	0.476
-0.01473	-5.27565	0.504
-0.01473	-5.33619	0.524
-0.01473	-5.39627	0.52
-0.01473	-5.4564	0.512
-0.01473	-5.51689	0.466
-0.01473	-5.57389	0.452
-0.01473	-5.63462	0.444
-0.01473	-5.69484	0.486
-0.01473	-5.75531	0.512
-0.01473	-5.81589	0.49
-0.01473	-5.87654	0.462
-0.01473	-5.93669	0.466
-0.01473	-5.99699	0.498
-0.01463	5.99329	0.406
-0.01463	5.9366	0.448
-0.01463	5.87602	0.47
-0.01463	5.81462	0.49
-0.01463	5.75428	0.506
-0.01463	5.6941	0.492
-0.01463	5.63424	0.518
-0.01463	5.57384	0.568
-0.01463	5.51331	0.554
-0.01463	5.45607	0.51
-0.01463	5.39539	0.47
-0.01463	5.335	0.444
-0.01463	5.27477	0.406
-0.01463	5.21421	0.424
-0.01463	5.15387	0.43
-0.01463	5.09369	0.408
-0.01463	5.03311	0.398
-0.01463	4.97553	0.39
-0.01463	4.91538	0.394
-0.01463	4.85494	0.408
-0.01463	4.79417	0.382
-0.01463	4.73371	0.376
-0.01463	4.67374	0.382
-0.01463	4.61342	0.416
-0.01463	4.55287	0.436
-0.01463	4.49233	0.434
-0.01463	4.43525	0.454
-0.01463	4.375	0.492
-0.01463	4.31442	0.514
-0.01463	4.25363	0.514
-0.01463	4.19343	0.5
-0.01463	4.13322	0.52
-0.01463	4.07343	0.536
-0.01463	4.01287	0.544
-0.01463	3.95496	0.568
-0.01463	3.89428	0.588
-0.01463	3.83363	0.558
-0.01463	3.7734	0.512
-0.01463	3.71242	0.494
-0.01463	3.65226	0.446
-0.01463	3.59166	0.394
-0.01463	3.53155	0.38
-0.01463	3.47464	0.38
-0.01463	3.41437	0.42
-0.01463	3.35369	0.486
-0.01463	3.29351	0.492
-0.01463	3.23293	0.434
-0.01463	3.17309	0.406
-0.01463	3.11258	0.412
-0.01463	3.05274	0.458
-0.01463	2.99187	0.464
-0.01463	2.93441	0.454
-0.01463	2.87399	0.436
-0.01463	2.8136	0.466
-0.01463	2.75347	0.474
-0.01463	2.69301	0.472
-0.01463	2.63252	0.46
-0.01463	2.57218	0.454
-0.01463	2.51181	0.51
-0.01463	2.4549	0.574
-0.01463	2.39429	0.568
-0.01463	2.33366	0.532
-0.01463	2.27289	0.55
-0.01463	2.21226	0.574
-0.01463	2.15197	0.574
-0.01463	2.09188	0.554
-0.01463	2.03166	0.52
-0.01463	1.97482	0.486
-0.01463	1.91379	0.496
-0.01463	1.85425	0.492
-0.01463	1.79346	0.448
-0.01463	1.73304	0.456
-0.01463	1.67236	0.494
-0.01463	1.61207	0.522
-0.01463	1.55134	0.514
-0.01463	1.491	0.51
-0.01463	1.43414	0.494
-0.01463	1.37384	0.466
-0.01463	1.31352	0.454
-0.01463	1.25308	0.448
-0.01463	1.19257	0.466
-0.01463	1.13266	0.48
-0.01463	1.0721	0.468
-0.01463	1.01182	0.466
-0.01463	0.9547	0.448
-0.01463	0.89447	0.484
-0.01463	0.83373	0.488
-0.01463	0.77333	0.468
-0.01463	0.71263	0.496
-0.01463	0.65246	0.526
-0.01463	0.5918	0.508
-0.01463	0.53103	0.464
-0.01463	0.47369	0.478
-0.01463	0.41363	0.504
-0.01463	0.3531	0.506
-0.01463	0.29318	0.466
-0.01463	0.23298	0.422
-0.01463	0.17202	0.386
-0.01463	0.11165	0.392
-0.01463	0.05136	0.384
-0.01463	-0.00522	0.374
-0.01463	-0.0541	0.41
-0.01463	-0.11435	0.436
-0.01463	-0.17443	0.416
-0.01463	-0.23467	0.402
-0.01463	-0.29464	0.396
-0.01463	-0.35496	0.372
-0.01463	-0.41525	0.332
-0.01463	-0.47579	0.302
-0.01463	-0.53308	0.314
-0.01463	-0.59323	0.34
-0.01463	-0.65398	0.38
-0.01463	-0.71423	0.414
-0.01463	-0.77498	0.428
-0.01463	-0.83554	0.454
-0.01463	-0.89581	0.504
-0.01463	-0.9562	0.524
-0.01463	-1.01352	0.506
-0.01463	-1.07355	0.5
-0.01463	-1.13418	0.5
-0.01463	-1.19467	0.528
-0.01463	-1.25535	0.538
-0.01463	-1.31593	0.492
-0.01463	-1.37579	0.488
-0.01463	-1.43635	0.5
-0.01463	-1.4966	0.49
-0.01463	-1.55375	0.496
-0.01463	-1.61343	0.548
-0.01463	-1.67415	0.594
-0.01463	-1.73423	0.602
-0.01463	-1.79451	0.572
-0.01463	-1.8548	0.532
-0.01463	-1.9156	0.522
-0.01463	-1.97589	0.466
-0.01463	-2.0328	0.412
-0.01463	-2.09327	0.4
-0.01463	-2.15361	0.462
-0.01463	-2.21422	0.496
-0.01463	-2.27494	0.464
-0.01463	-2.33526	0.44
-0.01463	-2.39573	0.444
-0.01463	-2.45633	0.412
-0.01463	-2.51658	0.398
-0.01463	-2.57397	0.414
-0.01463	-2.634	0.436
-0.01463	-2.69456	0.468
-0.01463	-2.75488	0.49
-0.01463	-2.81515	0.462
-0.01463	-2.87569	0.416
-0.01463	-2.93608	0.396
-0.01463	-2.99664	0.362
-0.01463	-3.054	0.366
-0.01463	-3.11394	0.384
-0.01463	-3.17397	0.428
-0.01463	-3.23484	0.452
-0.01463	-3.29504	0.418
-0.01463	-3.3555	0.378
-0.01463	-3.41563	0.366
-0.01463	-3.47619	0.396
-0.01463	-3.5337	0.416
-0.01463	-3.59414	0.46
-0.01463	-3.65467	0.492
-0.01463	-3.71537	0.484
-0.01463	-3.77555	0.464
-0.01463	-3.83527	0.474
-0.01463	-3.89564	0.496
-0.01463	-3.95668	0.508
-0.01463	-4.01745	0.496
-0.01463	-4.07476	0.456
-0.01463	-4.13566	0.436
-0.01463	-4.19536	0.448
-0.01463	-4.2562	0.476
-0.01463	-4.31678	0.502
-0.01463	-4.37636	0.5
-0.01463	-4.43685	0.508
-0.01463	-4.49705	0.478
-0.01463	-4.55389	0.408
-0.01463	-4.615	0.372
-0.01463	-4.67489	0.39
-0.01463	-4.73545	0.412
-0.01463	-4.79555	0.412
-0.01463	-4.85644	0.416
-0.01463	-4.917	0.436
-0.01463	-4.97749	0.476
-0.01463	-5.03769	0.488
-0.01463	-5.09527	0.446
-0.01463	-5.15563	0.448
-0.01463	-5.21615	0.438
-0.01463	-5.27661	0.426
-0.01463	-5.3369	0.364
-0.01463	-5.39777	0.334
-0.01463	-5.4579	0.348
-0.01463	-5.51865	0.378
-0.01463	-5.57547	0.396
-0.01463	-5.63598	0.412
-0.01463	-5.69623	0.434
-0.01463	-5.75695	0.452
-0.01463	-5.81686	0.476
-0.01463	-5.87695	0.486
-0.01463	-5.93703	0.484
-0.01463	-5.99775	0.466
-0.01453	5.99267	0.466
-0.01453	5.93555	0.502
-0.01453	5.87523	0.506
-0.01453	5.81412	0.516
-0.01453	5.75325	0.516
-0.01453	5.69375	0.5
-0.01453	5.63293	0.466
-0.01453	5.57263	0.482
-0.01453	5.51186	0.48
-0.01453	5.45459	0.44
-0.01453	5.39427	0.438
-0.01453	5.33404	0.454
-0.01453	5.27384	0.474
-0.01453	5.21336	0.494
-0.01453	5.15251	0.518
-0.01453	5.09236	0.572
-0.01453	5.03206	0.57
-0.01453	4.97479	0.536
-0.01453	4.91459	0.5
-0.01453	4.85435	0.466
-0.01453	4.79383	0.466
-0.01453	4.73316	0.458
-0.01453	4.673	0.434
-0.01453	4.61237	0.412
-0.01453	4.55174	0.4
-0.01453	4.49162	0.422
-0.01453	4.43439	0.448
-0.01453	4.37367	0.452
-0.01453	4.31335	0.446
-0.01453	4.25277	0.472
-0.01453	4.19247	0.486
-0.01453	4.13218	0.51
-0.01453	4.07205	0.506
-0.01453	4.01125	0.516
-0.01453	3.95415	0.512
-0.01453	3.89342	0.506
-0.01453	3.83313	0.462
-0.01453	3.77312	0.456
-0.01453	3.7123	0.47
-0.01453	3.65205	0.472
-0.01453	3.59151	0.424
-0.01453	3.53141	0.394
-0.01453	3.47407	0.422
-0.01453	3.41408	0.468
-0.01453	3.35376	0.456
-0.01453	3.29316	0.44
-0.01453	3.23248	0.426
-0.01453	3.17206	0.444
-0.01453	3.11186	0.482
-0.01453	3.05147	0.518
-0.01453	2.99118	0.518
-0.01453	2.93362	0.514
-0.01453	2.87349	0.524
-0.01453	2.81303	0.526
-0.01453	2.75264	0.494
-0.01453	2.69237	0.45
-0.01453	2.63205	0.408
-0.01453	2.57165	0.41
-0.01453	2.51107	0.428
-0.01453	2.45421	0.434
-0.01453	2.39396	0.44
-0.01453	2.33378	0.454
-0.01453	2.27282	0.452
-0.01453	2.21272	0.444
-0.01453	2.15201	0.454
-0.01453	2.09191	0.486
-0.01453	2.03147	0.478
-0.01453	1.97401	0.446
-0.01453	1.91336	0.456
-0.01453	1.85297	0.468
-0.01453	1.79286	0.448
-0.01453	1.73242	0.454
-0.01453	1.67251	0.486
-0.01453	1.61247	0.51
-0.01453	1.55194	0.526
-0.01453	1.49169	0.518
-0.01453	1.43485	0.516
-0.01453	1.37453	0.492
-0.01453	1.31385	0.486
-0.01453	1.25358	0.484
-0.01453	1.1934	0.478
-0.01453	1.13263	0.422
-0.01453	1.07238	0.4
-0.01453	1.01197	0.374
-0.01453	0.95463	0.4
-0.01453	0.89416	0.454
-0.01453	0.8338	0.492
-0.01453	0.77348	0.488
-0.01453	0.71287	0.45
-0.01453	0.65312	0.416
-0.01453	0.5923	0.418
-0.01453	0.53143	0.418
-0.01453	0.4744	0.434
-0.01453	0.41397	0.458
-0.01453	0.35365	0.472
-0.01453	0.29297	0.48
-0.01453	0.23284	0.518
-0.01453	0.1725	0.48
-0.01453	0.11218	0.396
-0.01453	0.05126	0.364
-0.01453	-0.00489	0.38
-0.01453	-0.05453	0.394
-0.01453	-0.11454	0.392
-0.01453	-0.17481	0.398
-0.01453	-0.23546	0.414
-0.01453	-0.29569	0.396
-0.01453	-0.35582	0.364
-0.01453	-0.41573	0.35
-0.01453	-0.47581	0.374
-0.01453	-0.53346	0.402
-0.01453	-0.59395	0.434
-0.01453	-0.65403	0.462
-0.01453	-0.71449	0.436
-0.01453	-0.77531	0.448
-0.01453	-0.83585	0.488
-0.01453	-0.89571	0.474
-0.01453	-0.95611	0.464
-0.01453	-1.01287	0.47
-0.01453	-1.07365	0.486
-0.01453	-1.13413	0.518
-0.01453	-1.19476	0.518
-0.01453	-1.25513	0.478
-0.01453	-1.31578	0.432
-0.01453	-1.37584	0.41
-0.01453	-1.4364	0.408
-0.01453	-1.49727	0.456
-0.01453	-1.55423	0.506
-0.01453	-1.61459	0.524
-0.01453	-1.67496	0.506
-0.01453	-1.73492	0.49
-0.01453	-1.79541	0.464
-0.01453	-1.85559	0.43
-0.01453	-1.91622	0.42
-0.01453	-1.97663	0.428
-0.01453	-2.03357	0.464
-0.01453	-2.09363	0.496
-0.01453	-2.15411	0.5
-0.01453	-2.21424	0.53
-0.01453	-2.27494	0.534
-0.01453	-2.33538	0.506
-0.01453	-2.39606	0.49
-0.01453	-2.45602	0.484
-0.01453	-2.51698	0.454
-0.01453	-2.57394	0.422
-0.01453	-2.63429	0.414
-0.01453	-2.69494	0.458
-0.01453	-2.75512	0.502
-0.01453	-2.81518	0.544
-0.01453	-2.87569	0.562
-0.01453	-2.9366	0.558
-0.01453	-2.99673	0.516
-0.01453	-3.05424	0.494
-0.01453	-3.11456	0.484
-0.01453	-3.17485	0.462
-0.01453	-3.23548	0.446
-0.01453	-3.29578	0.414
-0.01453	-3.35572	0.37
-0.01453	-3.41625	0.368
-0.01453	-3.47607	0.42
-0.01453	-3.5331	0.498
-0.01453	-3.59364	0.548
-0.01453	-3.65391	0.558
-0.01453	-3.71432	0.554
-0.01453	-3.77491	0.528
-0.01453	-3.83515	0.496
-0.01453	-3.89552	0.444
-0.01453	-3.95579	0.394
-0.01453	-4.01666	0.342
-0.01453	-4.07388	0.37
-0.01453	-4.13384	0.404
-0.01453	-4.19421	0.436
-0.01453	-4.2557	0.478
-0.01453	-4.316	0.528
-0.01453	-4.37577	0.532
-0.01453	-4.43659	0.49
-0.01453	-4.49617	0.424
-0.01453	-4.55413	0.394
-0.01453	-4.61397	0.382
-0.01453	-4.6746	0.376
-0.01453	-4.73487	0.376
-0.01453	-4.79546	0.364
-0.01453	-4.85587	0.362
-0.01453	-4.91598	0.398
-0.01453	-4.97649	0.446
-0.01453	-5.03736	0.462
-0.01453	-5.09443	0.442
-0.01453	-5.15513	0.402
-0.01453	-5.21514	0.366
-0.01453	-5.27532	0.366
-0.01453	-5.33562	0.342
[truncated: 58,502 more rows]

## Sheet: Fig.4c
Bz (T)	I (μA)	dV/dI (Ω)
-0.00142	14.9947	0.434
-0.00142	14.9466	0.428
-0.00142	14.8953	0.424
-0.00142	14.8453	0.418
-0.00142	14.7972	0.416
-0.00142	14.7469	0.402
-0.00142	14.6963	0.432
-0.00142	14.6455	0.464
-0.00142	14.5972	0.468
-0.00142	14.5463	0.452
-0.00142	14.4953	0.41
-0.00142	14.445	0.356
-0.00142	14.3976	0.28
-0.00142	14.3466	0.276
-0.00142	14.2955	0.326
-0.00142	14.2447	0.366
-0.00142	14.1966	0.412
-0.00142	14.1457	0.456
-0.00142	14.0952	0.47
-0.00142	14.0477	0.51
-0.00142	13.9969	0.526
-0.00142	13.946	0.56
-0.00142	13.8951	0.588
-0.00142	13.8473	0.57
-0.00142	13.7964	0.518
-0.00142	13.7456	0.458
-0.00142	13.6948	0.42
-0.00142	13.6468	0.418
-0.00142	13.596	0.418
-0.00142	13.5456	0.428
-0.00142	13.494	0.478
-0.00142	13.4463	0.51
-0.00142	13.395	0.518
-0.00142	13.3442	0.514
-0.00142	13.2971	0.52
-0.00142	13.2463	0.516
-0.00142	13.1959	0.508
-0.00142	13.1439	0.476
-0.00142	13.0967	0.426
-0.00142	13.0463	0.412
-0.00142	12.9955	0.436
-0.00142	12.9448	0.488
-0.00142	12.8972	0.508
-0.00142	12.8465	0.52
-0.00142	12.7955	0.534
-0.00142	12.7446	0.56
-0.00142	12.6967	0.56
-0.00142	12.6462	0.542
-0.00142	12.5952	0.502
-0.00142	12.5473	0.468
-0.00142	12.4963	0.448
-0.00142	12.4451	0.448
-0.00142	12.3944	0.482
-0.00142	12.3465	0.504
-0.00142	12.2953	0.508
-0.00142	12.2449	0.518
-0.00142	12.1944	0.506
-0.00142	12.1463	0.466
-0.00142	12.0955	0.434
-0.00142	12.0447	0.394
-0.00142	11.9934	0.396
-0.00142	11.9455	0.416
-0.00142	11.895	0.458
-0.00142	11.8439	0.466
-0.00142	11.7959	0.458
-0.00142	11.7454	0.426
-0.00142	11.695	0.42
-0.00142	11.6441	0.432
-0.00142	11.5967	0.47
-0.00142	11.5458	0.508
-0.00142	11.495	0.518
-0.00142	11.4444	0.522
-0.00142	11.3965	0.518
-0.00142	11.3456	0.464
-0.00142	11.2943	0.404
-0.00142	11.2435	0.394
-0.00142	11.1959	0.42
-0.00142	11.145	0.454
-0.00142	11.0944	0.494
-0.00142	11.0465	0.514
-0.00142	10.9955	0.468
-0.00142	10.9446	0.424
-0.00142	10.8936	0.418
-0.00142	10.8461	0.452
-0.00142	10.7951	0.46
-0.00142	10.7446	0.438
-0.00142	10.6935	0.428
-0.00142	10.6462	0.45
-0.00142	10.5952	0.488
-0.00142	10.5444	0.502
-0.00142	10.4936	0.522
-0.00142	10.4455	0.558
-0.00142	10.3947	0.574
-0.00142	10.3434	0.56
-0.00142	10.2956	0.518
-0.00142	10.2449	0.456
-0.00142	10.1943	0.414
-0.00142	10.1436	0.422
-0.00142	10.0964	0.452
-0.00142	10.0454	0.462
-0.00142	9.99484	0.474
-0.00142	9.94341	0.482
-0.00142	9.89532	0.458
-0.00142	9.8443	0.434
-0.00142	9.79388	0.414
-0.00142	9.74309	0.458
-0.00142	9.69553	0.514
-0.00142	9.6442	0.52
-0.00142	9.59344	0.492
-0.00142	9.54568	0.468
-0.00142	9.49476	0.428
-0.00142	9.44448	0.37
-0.00142	9.39348	0.334
-0.00142	9.34546	0.354
-0.00142	9.29415	0.402
-0.00142	9.2437	0.432
-0.00142	9.19311	0.458
-0.00142	9.14514	0.458
-0.00142	9.09433	0.448
-0.00142	9.0431	0.45
-0.00142	8.99246	0.47
-0.00142	8.94477	0.464
-0.00142	8.89404	0.432
-0.00142	8.84337	0.43
-0.00142	8.79552	0.452
-0.00142	8.74472	0.442
-0.00142	8.69405	0.408
-0.00142	8.64332	0.394
-0.00142	8.59554	0.424
-0.00142	8.54421	0.442
-0.00142	8.49347	0.462
-0.00142	8.44228	0.47
-0.00142	8.39491	0.47
-0.00142	8.34401	0.474
-0.00142	8.29318	0.48
-0.00142	8.24239	0.494
-0.00142	8.19514	0.504
-0.00142	8.144	0.498
-0.00142	8.09298	0.496
-0.00142	8.04563	0.444
-0.00142	7.99465	0.424
-0.00142	7.94451	0.43
-0.00142	7.89378	0.424
-0.00142	7.84552	0.408
-0.00142	7.79488	0.384
-0.00142	7.74429	0.388
-0.00142	7.69377	0.4
-0.00142	7.64575	0.408
-0.00142	7.59454	0.442
-0.00142	7.54364	0.454
-0.00142	7.49273	0.412
-0.00142	7.44462	0.38
-0.00142	7.39439	0.364
-0.00142	7.3437	0.352
-0.00142	7.29611	0.348
-0.00142	7.24516	0.368
-0.00142	7.19454	0.386
-0.00142	7.1429	0.404
-0.00142	7.09534	0.416
-0.00142	7.04448	0.42
-0.00142	6.99306	0.398
-0.00142	6.94265	0.376
-0.00142	6.89509	0.386
-0.00142	6.84388	0.396
-0.00142	6.79321	0.368
-0.00142	6.7421	0.338
-0.00142	6.69477	0.34
-0.00142	6.64372	0.362
-0.00142	6.59337	0.408
-0.00142	6.54581	0.444
-0.00142	6.49452	0.438
-0.00142	6.44343	0.4
-0.00142	6.39255	0.382
-0.00142	6.34539	0.404
-0.00142	6.29442	0.492
-0.00142	6.2438	0.552
-0.00142	6.19314	0.584
-0.00142	6.14486	0.576
-0.00142	6.09396	0.542
-0.00142	6.04303	0.466
-0.00142	5.99234	0.424
-0.00142	5.94466	0.372
-0.00142	5.89409	0.344
-0.00142	5.84311	0.352
-0.00142	5.79426	0.362
-0.00142	5.74358	0.404
-0.00142	5.69317	0.456
-0.00142	5.64241	0.466
-0.00142	5.59454	0.436
-0.00142	5.54411	0.396
-0.00142	5.49281	0.41
-0.00142	5.44181	0.406
-0.00142	5.39441	0.392
-0.00142	5.34344	0.392
-0.00142	5.29253	0.386
-0.00142	5.2413	0.384
-0.00142	5.19376	0.42
-0.00142	5.14305	0.492
-0.00142	5.09224	0.518
-0.00142	5.0447	0.49
-0.00142	4.99401	0.498
-0.00142	4.94313	0.522
-0.00142	4.89247	0.5
-0.00142	4.84481	0.468
-0.00142	4.79388	0.452
-0.00142	4.74305	0.464
-0.00142	4.69217	0.47
-0.00142	4.64447	0.474
-0.00142	4.59335	0.398
-0.00142	4.54206	0.374
-0.00142	4.49128	0.38
-0.00142	4.44314	0.41
-0.00142	4.39255	0.486
-0.00142	4.3412	0.572
-0.00142	4.29354	0.566
-0.00142	4.24259	0.528
-0.00142	4.19211	0.518
-0.00142	4.14112	0.52
-0.00142	4.09374	0.506
-0.00142	4.04282	0.47
-0.00142	3.99187	0.444
-0.00142	3.94063	0.428
-0.00142	3.89309	0.394
-0.00142	3.84238	0.362
-0.00142	3.79176	0.368
-0.00142	3.74088	0.4
-0.00142	3.69291	0.472
-0.00142	3.64203	0.516
-0.00142	3.59108	0.524
-0.00142	3.54338	0.524
-0.00142	3.49302	0.542
-0.00142	3.44229	0.534
-0.00142	3.39129	0.514
-0.00142	3.34337	0.514
-0.00142	3.29287	0.488
-0.00142	3.24194	0.438
-0.00142	3.19102	0.428
-0.00142	3.14331	0.46
-0.00142	3.09236	0.45
-0.00142	3.04158	0.418
-0.00142	2.99025	0.436
-0.00142	2.9423	0.494
-0.00142	2.89171	0.554
-0.00142	2.84116	0.576
-0.00142	2.79331	0.556
-0.00142	2.74272	0.51
-0.00142	2.69203	0.47
-0.00142	2.64111	0.414
-0.00142	2.59373	0.372
-0.00142	2.54276	0.368
-0.00142	2.49195	0.366
-0.00142	2.44188	0.376
-0.00142	2.39398	0.386
-0.00142	2.34318	0.41
-0.00142	2.2917	0.432
-0.00142	2.24049	0.428
-0.00142	2.19293	0.412
-0.00142	2.14198	0.416
-0.00142	2.09117	0.44
-0.00142	2.04358	0.462
-0.00142	1.99254	0.462
-0.00142	1.94163	0.444
-0.00142	1.89073	0.428
-0.00142	1.84329	0.43
-0.00142	1.79267	0.452
-0.00142	1.74148	0.51
-0.00142	1.69101	0.54
-0.00142	1.6434	0.548
-0.00142	1.59185	0.562
-0.00142	1.54121	0.588
-0.00142	1.49057	0.59
-0.00142	1.44331	0.564
-0.00142	1.39241	0.536
-0.00142	1.34161	0.532
-0.00142	1.29373	0.532
-0.00142	1.243	0.54
-0.00142	1.19195	0.572
-0.00142	1.14088	0.61
-0.00142	1.09313	0.61
-0.00142	1.0427	0.606
-0.00142	0.99213	0.636
-0.00142	0.94135	0.652
-0.00142	0.89307	0.676
-0.00142	0.84205	0.682
-0.00142	0.79145	0.63
-0.00142	0.74093	0.556
-0.00142	0.69272	0.502
-0.00142	0.64175	0.442
-0.00142	0.5909	0.392
-0.00142	0.54278	0.35
-0.00142	0.49186	0.296
-0.00142	0.44153	0.24
-0.00142	0.39065	0.174
-0.00142	0.34325	0.13
-0.00142	0.29244	0.136
-0.00142	0.24154	0.188
-0.00142	0.19057	0.21
-0.00142	0.14305	0.212
-0.00142	0.09243	0.202
-0.00142	0.04156	0.206
-0.00142	-0.00544	0.184
-0.00132	14.9943	0.48
-0.00132	14.9467	0.506
-0.00132	14.8958	0.514
-0.00132	14.845	0.482
-0.00132	14.7974	0.46
-0.00132	14.7464	0.44
-0.00132	14.696	0.416
-0.00132	14.6449	0.372
-0.00132	14.5969	0.35
-0.00132	14.5459	0.368
-0.00132	14.495	0.406
-0.00132	14.4445	0.446
-0.00132	14.3969	0.472
-0.00132	14.3462	0.494
-0.00132	14.2952	0.496
-0.00132	14.2448	0.482
-0.00132	14.1968	0.428
-0.00132	14.1459	0.378
-0.00132	14.0952	0.382
-0.00132	14.0475	0.41
-0.00132	13.9966	0.444
-0.00132	13.9454	0.496
-0.00132	13.8947	0.54
-0.00132	13.8467	0.552
-0.00132	13.796	0.558
-0.00132	13.7455	0.544
-0.00132	13.6947	0.516
-0.00132	13.6469	0.522
-0.00132	13.5959	0.514
-0.00132	13.5454	0.45
-0.00132	13.4943	0.42
-0.00132	13.4467	0.432
-0.00132	13.395	0.448
-0.00132	13.3447	0.448
-0.00132	13.2963	0.452
-0.00132	13.2455	0.438
-0.00132	13.1955	0.41
-0.00132	13.1441	0.388
-0.00132	13.0966	0.372
-0.00132	13.0462	0.368
-0.00132	12.9955	0.37
-0.00132	12.9446	0.374
-0.00132	12.8965	0.358
-0.00132	12.846	0.366
-0.00132	12.7947	0.368
-0.00132	12.7436	0.396
-0.00132	12.6961	0.44
-0.00132	12.6453	0.482
-0.00132	12.5943	0.488
-0.00132	12.5465	0.494
-0.00132	12.4958	0.5
-0.00132	12.445	0.502
-0.00132	12.3943	0.488
-0.00132	12.3468	0.464
-0.00132	12.2957	0.436
-0.00132	12.2447	0.42
-0.00132	12.1938	0.426
-0.00132	12.1461	0.434
-0.00132	12.0946	0.448
-0.00132	12.044	0.434
-0.00132	11.9928	0.428
-0.00132	11.9455	0.458
-0.00132	11.8949	0.454
-0.00132	11.8441	0.432
-0.00132	11.797	0.43
-0.00132	11.7461	0.452
-0.00132	11.6947	0.472
-0.00132	11.6442	0.498
-0.00132	11.5972	0.506
-0.00132	11.5461	0.506
-0.00132	11.4954	0.456
-0.00132	11.4443	0.398
-0.00132	11.3961	0.374
-0.00132	11.3453	0.358
-0.00132	11.2947	0.354
-0.00132	11.2437	0.384
-0.00132	11.1958	0.412
-0.00132	11.1446	0.418
-0.00132	11.0938	0.422
-0.00132	11.0461	0.416
-0.00132	10.9953	0.398
-0.00132	10.9443	0.392
-0.00132	10.8942	0.4
-0.00132	10.8461	0.418
-0.00132	10.796	0.42
-0.00132	10.7451	0.42
-0.00132	10.6938	0.432
-0.00132	10.6459	0.466
-0.00132	10.5952	0.504
-0.00132	10.5444	0.542
-0.00132	10.4936	0.556
-0.00132	10.4458	0.544
-0.00132	10.3946	0.518
-0.00132	10.3439	0.494
-0.00132	10.2963	0.47
-0.00132	10.2453	0.428
-0.00132	10.1942	0.416
-0.00132	10.1436	0.41
-0.00132	10.0961	0.4
-0.00132	10.0451	0.392
-0.00132	9.99432	0.452
-0.00132	9.94325	0.484
-0.00132	9.89518	0.43
-0.00132	9.84416	0.338
-0.00132	9.79347	0.316
-0.00132	9.74295	0.33
-0.00132	9.69522	0.334
-0.00132	9.64415	0.366
-0.00132	9.59334	0.434
-0.00132	9.5458	0.48
-0.00132	9.49488	0.508
-0.00132	9.44433	0.524
-0.00132	9.3935	0.51
-0.00132	9.34615	0.474
-0.00132	9.29487	0.4
-0.00132	9.24375	0.354
-0.00132	9.19282	0.37
-0.00132	9.14538	0.374
-0.00132	9.09462	0.364
-0.00132	9.04367	0.378
-0.00132	8.99277	0.38
-0.00132	8.94511	0.366
-0.00132	8.89447	0.392
-0.00132	8.84397	0.448
-0.00132	8.79602	0.468
-0.00132	8.74538	0.456
-0.00132	8.69455	0.432
-0.00132	8.64334	0.406
-0.00132	8.59544	0.388
-0.00132	8.54483	0.396
-0.00132	8.49404	0.418
-0.00132	8.44319	0.424
-0.00132	8.39567	0.44
-0.00132	8.34482	0.436
-0.00132	8.29401	0.422
-0.00132	8.24316	0.394
-0.00132	8.1953	0.416
-0.00132	8.14509	0.458
-0.00132	8.09398	0.484
-0.00132	8.04605	0.478
-0.00132	7.99537	0.496
-0.00132	7.9452	0.51
-0.00132	7.89404	0.522
-0.00132	7.84638	0.516
-0.00132	7.79545	0.468
-0.00132	7.74453	0.43
-0.00132	7.69353	0.456
-0.00132	7.6457	0.488
-0.00132	7.59499	0.498
-0.00132	7.54395	0.482
-0.00132	7.49333	0.458
-0.00132	7.44548	0.456
-0.00132	7.39489	0.438
-0.00132	7.34386	0.39
-0.00132	7.29594	0.35
-0.00132	7.24504	0.368
-0.00132	7.19397	0.39
-0.00132	7.14314	0.416
-0.00132	7.09515	0.466
-0.00132	7.04458	0.526
-0.00132	6.99353	0.554
-0.00132	6.94275	0.562
-0.00132	6.89504	0.556
-0.00132	6.84397	0.534
-0.00132	6.79309	0.508
-0.00132	6.74236	0.5
-0.00132	6.69489	0.48
-0.00132	6.64403	0.464
-0.00132	6.59292	0.48
-0.00132	6.54552	0.484
-0.00132	6.49443	0.514
-0.00132	6.44376	0.572
-0.00132	6.39272	0.612
-0.00132	6.34556	0.586
-0.00132	6.29461	0.562
-0.00132	6.24347	0.54
-0.00132	6.19256	0.524
-0.00132	6.1446	0.516
-0.00132	6.09431	0.49
-0.00132	6.04346	0.47
-0.00132	5.99251	0.454
-0.00132	5.94511	0.428
-0.00132	5.89449	0.428
-0.00132	5.84354	0.428
-0.00132	5.79467	0.46
-0.00132	5.74417	0.436
-0.00132	5.69365	0.398
-0.00132	5.6427	0.36
-0.00132	5.59511	0.364
-0.00132	5.54445	0.37
-0.00132	5.49297	0.344
-0.00132	5.44195	0.366
-0.00132	5.39436	0.402
-0.00132	5.3431	0.44
-0.00132	5.29232	0.464
-0.00142	5.24158	0.492
-0.00142	5.19407	0.536
-0.00132	5.14309	0.542
-0.00132	5.09241	0.54
-0.00132	5.0446	0.564
-0.00132	4.99382	0.58
-0.00132	4.94258	0.564
-0.00132	4.89221	0.522
-0.00132	4.84452	0.492
-0.00132	4.79379	0.442
-0.00132	4.74291	0.41
-0.00132	4.69191	0.42
-0.00132	4.64437	0.444
-0.00132	4.5934	0.44
-0.00132	4.54268	0.422
-0.00132	4.4919	0.4
-0.00132	4.4446	0.38
-0.00132	4.39317	0.406
-0.00132	4.34217	0.422
-0.00132	4.29475	0.432
-0.00132	4.24395	0.464
-0.00132	4.19297	0.52
-0.00132	4.14219	0.568
-0.00132	4.09474	0.56
-0.00132	4.04356	0.526
-0.00132	3.99277	0.506
-0.00132	3.94175	0.48
-0.00132	3.894	0.508
-0.00132	3.8429	0.542
-0.00132	3.7919	0.538
-0.00132	3.74117	0.486
-0.00132	3.69329	0.434
-0.00132	3.64261	0.416
-0.00132	3.59168	0.396
-0.00132	3.54381	0.378
-0.00132	3.49331	0.388
-0.00132	3.44248	0.38
-0.00132	3.39184	0.37
-0.00132	3.34375	0.374
-0.00132	3.29306	0.396
-0.00132	3.24233	0.406
-0.00132	3.1914	0.4
-0.00132	3.14386	0.394
-0.00132	3.09315	0.388
-0.00132	3.04239	0.38
-0.00132	2.99103	0.368
-0.00132	2.94368	0.342
-0.00132	2.89297	0.328
-0.00132	2.84171	0.348
-0.00132	2.79422	0.37
-0.00132	2.74343	0.414
-0.00132	2.69241	0.448
-0.00132	2.64161	0.446
-0.00132	2.59361	0.466
-0.00132	2.54283	0.474
-0.00132	2.49209	0.442
-0.00132	2.44124	0.402
-0.00132	2.39356	0.426
-0.00132	2.34289	0.484
-0.00132	2.29216	0.528
-0.00132	2.24118	0.558
-0.00132	2.19338	0.538
-0.00132	2.14291	0.492
-0.00132	2.09208	0.47
-0.00132	2.04444	0.46
-0.00132	1.99363	0.404
-0.00132	1.94292	0.396
-0.00132	1.89183	0.444
-0.00132	1.84371	0.48
-0.00132	1.79317	0.482
-0.00132	1.74217	0.464
-0.00132	1.69072	0.46
-0.00132	1.64335	0.44
-0.00132	1.5924	0.456
-0.00132	1.54147	0.484
-0.00132	1.49026	0.486
-0.00132	1.44367	0.446
-0.00132	1.39303	0.414
-0.00132	1.34175	0.41
-0.00132	1.29416	0.418
-0.00132	1.24309	0.438
-0.00132	1.1925	0.464
-0.00132	1.14152	0.448
-0.00132	1.09398	0.402
-0.00132	1.04299	0.388
-0.00132	0.99211	0.404
-0.00132	0.94187	0.426
-0.00132	0.89388	0.424
-0.00132	0.8431	0.416
-0.00132	0.79219	0.44
-0.00132	0.74151	0.476
-0.00132	0.69366	0.484
-0.00132	0.64254	0.496
-0.00132	0.59123	0.514
-0.00132	0.54345	0.5
-0.00132	0.49241	0.452
-0.00132	0.44179	0.414
-0.00132	0.3911	0.394
-0.00132	0.34299	0.352
-0.00132	0.29223	0.34
-0.00132	0.24161	0.368
-0.00132	0.19097	0.434
-0.00132	0.14322	0.49
-0.00132	0.09284	0.504
-0.00132	0.04153	0.454
-0.00132	-0.00544	0.376
-0.00122	14.9939	0.348
-0.00122	14.9458	0.344
-0.00122	14.895	0.36
-0.00122	14.8438	0.388
-0.00122	14.7962	0.406
-0.00122	14.7453	0.39
-0.00122	14.6947	0.388
-0.00122	14.6439	0.388
-0.00122	14.5963	0.418
-0.00122	14.5451	0.44
-0.00122	14.4944	0.472
-0.00122	14.4438	0.518
-0.00122	14.3962	0.514
-0.00122	14.3459	0.484
-0.00122	14.2952	0.422
-0.00122	14.2447	0.384
-0.00122	14.197	0.366
-0.00122	14.1461	0.368
-0.00122	14.0956	0.344
-0.00122	14.0482	0.314
-0.00122	13.9971	0.306
-0.00122	13.9462	0.3
-0.00122	13.8954	0.344
-0.00122	13.8474	0.376
-0.00122	13.7966	0.378
-0.00122	13.7459	0.346
-0.00122	13.695	0.324
-0.00122	13.6471	0.346
-0.00122	13.5961	0.386
-0.00122	13.5453	0.412
-0.00122	13.4941	0.422
-0.00122	13.4465	0.432
-0.00122	13.3958	0.458
-0.00122	13.3444	0.466
-0.00122	13.2969	0.442
-0.00122	13.2463	0.45
-0.00122	13.1957	0.48
-0.00122	13.1442	0.51
-0.00122	13.0975	0.524
-0.00122	13.0459	0.538
-0.00122	12.996	0.548
-0.00122	12.9452	0.54
-0.00122	12.897	0.498
-0.00122	12.8464	0.458
-0.00122	12.7952	0.378
-0.00122	12.744	0.34
-0.00122	12.6961	0.354
-0.00122	12.6453	0.398
-0.00122	12.5945	0.436
-0.00122	12.5469	0.452
-0.00122	12.4964	0.486
-0.00122	12.4454	0.484
-0.00122	12.3943	0.482
-0.00122	12.3469	0.492
-0.00122	12.2957	0.538
-0.00122	12.2454	0.578
-0.00122	12.1945	0.574
-0.00122	12.1468	0.552
-0.00122	12.0958	0.5
-0.00122	12.045	0.438
-0.00122	11.994	0.43
-0.00122	11.9464	0.484
-0.00122	11.8958	0.534
-0.00122	11.8449	0.564
-0.00122	11.7972	0.548
-0.00122	11.7462	0.5
-0.00122	11.6949	0.452
-0.00122	11.6438	0.442
-0.00122	11.5966	0.412
-0.00122	11.5456	0.384
-0.00122	11.4953	0.398
-0.00122	11.4443	0.422
-0.00122	11.3965	0.426
-0.00122	11.3453	0.432
-0.00122	11.2944	0.424
-0.00122	11.2437	0.406
-0.00122	11.196	0.398
-0.00122	11.1451	0.396
-0.00122	11.094	0.406
-0.00122	11.0463	0.386
-0.00122	10.9948	0.364
-0.00122	10.9441	0.378
-0.00122	10.8933	0.414
-0.00122	10.8457	0.424
-0.00122	10.7949	0.428
-0.00122	10.7437	0.458
-0.00122	10.693	0.52
-0.00122	10.6455	0.56
-0.00122	10.5949	0.544
-0.00122	10.5443	0.514
-0.00122	10.4934	0.482
-0.00122	10.4459	0.452
-0.00122	10.3944	0.418
-0.00122	10.3437	0.436
-0.00122	10.2958	0.496
-0.00122	10.2447	0.548
-0.00122	10.1946	0.56
-0.00122	10.1434	0.548
-0.00122	10.0955	0.576
-0.00122	10.0448	0.576
-0.00122	9.99405	0.532
-0.00122	9.94329	0.47
-0.00122	9.89518	0.4
-0.00122	9.84418	0.348
-0.00122	9.79397	0.322
-0.00122	9.74345	0.332
-0.00122	9.69625	0.366
-0.00122	9.64522	0.41
-0.00122	9.59406	0.47
-0.00122	9.54666	0.52
-0.00122	9.49581	0.544
-0.00122	9.44486	0.546
-0.00122	9.39362	0.534
-0.00122	9.34658	0.524
-0.00122	9.29549	0.48
-0.00122	9.24468	0.424
-0.00122	9.19399	0.398
-0.00122	9.14674	0.438
-0.00122	9.09576	0.51
-0.00122	9.04505	0.534
-0.00122	8.99429	0.52
-0.00122	8.94613	0.502
-0.00122	8.89535	0.502
-0.00122	8.84404	0.494
-0.00122	8.79707	0.498
-0.00122	8.7456	0.484
-0.00122	8.69513	0.444
-0.00122	8.64425	0.428
-0.00122	8.59671	0.456
-0.00122	8.54604	0.512
-0.00122	8.4949	0.538
-0.00122	8.44407	0.53
-0.00122	8.39648	0.53
-0.00122	8.34537	0.534
-0.00122	8.29449	0.51
-0.00122	8.24387	0.458
-0.00122	8.19604	0.412
-0.00122	8.14528	0.364
-0.00122	8.0941	0.33
-0.00122	8.04656	0.332
-0.00122	7.99541	0.336
-0.00122	7.94497	0.394
-0.00122	7.8938	0.456
-0.00122	7.84593	0.47
-0.00122	7.79502	0.45
-0.00122	7.74424	0.438
-0.00122	7.69353	0.422
-0.00122	7.64542	0.42
-0.00122	7.59497	0.434
-0.00122	7.54397	0.436
-0.00122	7.49273	0.448
-0.00122	7.44507	0.432
-0.00122	7.39443	0.43
-0.00122	7.34365	0.412
-0.00122	7.29597	0.4
-0.00122	7.24518	0.384
-0.00122	7.19378	0.396
-0.00122	7.14273	0.396
-0.00122	7.09527	0.388
-0.00122	7.0442	0.382
-0.00122	6.99368	0.416
-0.00122	6.94313	0.458
-0.00122	6.89516	0.504
-0.00122	6.84395	0.532
-0.00122	6.79355	0.534
-0.00122	6.74305	0.55
-0.00122	6.6952	0.566
-0.00122	6.64465	0.55
-0.00122	6.59349	0.506
-0.00122	6.54635	0.464
-0.00122	6.4955	0.426
-0.00122	6.44486	0.402
-0.00122	6.39379	0.392
-0.00122	6.34606	0.416
-0.00122	6.29504	0.47
-0.00122	6.24421	0.498
-0.00122	6.19316	0.496
-0.00122	6.14529	0.478
-0.00122	6.09474	0.484
-0.00122	6.04377	0.474
-0.00122	5.99298	0.464
-0.00122	5.94549	0.456
-0.00122	5.89483	0.436
-0.00122	5.84383	0.426
-0.00122	5.79534	0.424
-0.00122	5.74443	0.41
-0.00122	5.6937	0.404
-0.00122	5.64294	0.4
-0.00122	5.59514	0.41
-0.00122	5.54395	0.406
-0.00122	5.49324	0.386
-0.00122	5.44214	0.382
-0.00122	5.3942	0.388
-0.00122	5.34341	0.392
-0.00122	5.29287	0.402
-0.00122	5.24211	0.442
-0.00122	5.195	0.458
-0.00122	5.14369	0.44
-0.00122	5.09255	0.478
-0.00122	5.04479	0.534
-0.00122	4.99377	0.568
-0.00122	4.94297	0.536
-0.00122	4.89221	0.492
-0.00122	4.84438	0.478
-0.00122	4.79302	0.46
-0.00122	4.74234	0.452
-0.00122	4.69162	0.43
-0.00122	4.6443	0.406
-0.00122	4.59373	0.426
-0.00122	4.54283	0.464
-0.00122	4.49224	0.5
-0.00122	4.44436	0.504
-0.00122	4.39312	0.524
-0.00122	4.34268	0.516
-0.00122	4.29401	0.516
-0.00122	4.24283	0.518
-0.00122	4.1923	0.492
-0.00122	4.14166	0.478
-0.00122	4.09396	0.484
-0.00122	4.04284	0.51
-0.00122	3.99175	0.54
-0.00122	3.94123	0.558
-0.00122	3.89276	0.576
-0.00122	3.84188	0.582
-0.00122	3.79124	0.564
-0.00122	3.74012	0.536
-0.00122	3.69277	0.468
-0.00122	3.64189	0.424
-0.00122	3.5908	0.396
-0.00122	3.54295	0.36
-0.00122	3.4925	0.338
-0.00122	3.44172	0.338
-0.00122	3.39088	0.382
-0.00122	3.34327	0.472
-0.00122	3.29263	0.54
-0.00122	3.2418	0.6
-0.00122	3.19092	0.622
-0.00122	3.14329	0.618
-0.00122	3.09286	0.594
-0.00122	3.04155	0.536
-0.00122	2.99077	0.416
-0.00122	2.94356	0.316
-0.00122	2.89209	0.314
-0.00122	2.84111	0.356
-0.00122	2.79386	0.4
-0.00122	2.74277	0.414
-0.00122	2.69189	0.446
-0.00122	2.64113	0.522
-0.00122	2.59328	0.598
-0.00122	2.54219	0.612
-0.00122	2.49124	0.582
-0.00122	2.44055	0.504
-0.00122	2.39329	0.42
-0.00122	2.34227	0.376
-0.00122	2.29125	0.404
-0.00122	2.2404	0.466
-0.00122	2.19276	0.51
-0.00122	2.14262	0.53
-0.00122	2.09208	0.532
-0.00122	2.04453	0.506
-0.00122	1.99339	0.478
-0.00122	1.94254	0.474
-0.00122	1.89178	0.474
-0.00122	1.84405	0.486
-0.00122	1.79298	0.464
-0.00122	1.74215	0.416
-0.00122	1.6912	0.35
-0.00122	1.64368	0.334
-0.00122	1.59283	0.356
-0.00122	1.5414	0.4
-0.00122	1.49043	0.454
-0.00122	1.44329	0.54
-0.00122	1.3921	0.586
-0.00122	1.34158	0.646
-0.00122	1.2938	0.708
-0.00122	1.24278	0.7
-0.00122	1.19221	0.604
-0.00122	1.14136	0.474
-0.00122	1.09367	0.39
-0.00122	1.04277	0.348
-0.00122	0.99223	0.334
-0.00122	0.94111	0.332
-0.00122	0.89347	0.384
-0.00122	0.84293	0.466
-0.00122	0.79205	0.526
-0.00122	0.74124	0.548
-0.00122	0.69363	0.536
-0.00122	0.64259	0.494
-0.00122	0.59192	0.426
-0.00122	0.5435	0.34
-0.00122	0.4926	0.314
-0.00122	0.4416	0.276
-0.00122	0.39101	0.24
-0.00122	0.34337	0.224
-0.00122	0.29266	0.246
-0.00122	0.24221	0.3
-0.00122	0.19109	0.346
-0.00122	0.143	0.338
-0.00122	0.09289	0.332
-0.00122	0.04163	0.34
-0.00122	-0.0056	0.31
-0.00112	14.9945	0.354
-0.00112	14.9465	0.342
-0.00112	14.8958	0.332
-0.00112	14.8451	0.34
-0.00112	14.7973	0.37
-0.00112	14.7468	0.368
-0.00112	14.6959	0.34
-0.00112	14.645	0.318
-0.00112	14.5974	0.31
-0.00112	14.5463	0.356
-0.00112	14.4955	0.382
-0.00112	14.4454	0.374
-0.00112	14.3974	0.368
-0.00112	14.3463	0.394
-0.00112	14.2957	0.398
-0.00112	14.2445	0.382
-0.00112	14.1971	0.4
-0.00112	14.1465	0.442
-0.00112	14.0958	0.474
-0.00112	14.0481	0.492
-0.00112	13.9975	0.498
-0.00112	13.9467	0.498
-0.00112	13.8958	0.492
-0.00112	13.8478	0.482
-0.00112	13.7968	0.484
-0.00112	13.7455	0.496
-0.00112	13.6949	0.52
-0.00112	13.6471	0.506
-0.00112	13.596	0.482
-0.00112	13.545	0.478
-0.00112	13.4939	0.468
-0.00112	13.446	0.492
-0.00112	13.3955	0.5
-0.00112	13.3447	0.484
-0.00112	13.2975	0.5
-0.00112	13.2467	0.55
-0.00112	13.1957	0.584
-0.00112	13.1449	0.594
-0.00112	13.0973	0.566
-0.00112	13.0467	0.536
-0.00112	12.9959	0.528
-0.00112	12.9448	0.522
-0.00112	12.8969	0.504
-0.00112	12.8461	0.466
-0.00112	12.7953	0.506
-0.00112	12.7445	0.564
-0.00112	12.6968	0.572
-0.00112	12.6459	0.534
-0.00112	12.5953	0.466
-0.00112	12.5475	0.406
-0.00112	12.4966	0.432
-0.00112	12.4458	0.472
-0.00112	12.3946	0.448
-0.00112	12.3468	0.368
-0.00112	12.2959	0.302
-0.00112	12.2457	0.334
-0.00112	12.1947	0.416
-0.00112	12.147	0.458
-0.00112	12.096	0.466
-0.00112	12.0455	0.458
-0.00112	11.9942	0.432
-0.00112	11.9467	0.392
-0.00112	11.8956	0.372
-0.00112	11.8445	0.372
-0.00112	11.7971	0.436
-0.00112	11.7462	0.482
-0.00112	11.695	0.502
-0.00112	11.6447	0.52
-0.00112	11.5972	0.58
-0.00112	11.5463	0.61
-0.00112	11.4954	0.596
-0.00112	11.4445	0.558
-0.00112	11.3968	0.53
-0.00112	11.346	0.528
-0.00112	11.2948	0.508
-0.00112	11.2437	0.496
-0.00112	11.1961	0.492
-0.00112	11.1455	0.458
-0.00112	11.0943	0.418
-0.00112	11.0467	0.39
-0.00112	10.9958	0.386
-0.00112	10.945	0.408
-0.00112	10.8939	0.422
-0.00112	10.8466	0.404
-0.00112	10.7958	0.39
-0.00112	10.7451	0.392
-0.00112	10.6934	0.37
-0.00112	10.6454	0.374
-0.00112	10.5944	0.414
-0.00112	10.5441	0.45
-0.00112	10.4934	0.468
-0.00112	10.446	0.498
-0.00112	10.3951	0.506
-0.00112	10.3441	0.458
-0.00112	10.2961	0.45
-0.00112	10.2455	0.456
-0.00112	10.1947	0.456
-0.00112	10.144	0.458
-0.00112	10.0961	0.456
-0.00112	10.0453	0.476
-0.00112	9.99455	0.464
-0.00112	9.94358	0.456
-0.00112	9.89587	0.474
-0.00112	9.84476	0.498
-0.00112	9.79431	0.534
-0.00112	9.74319	0.576
-0.00112	9.69555	0.59
-0.00112	9.64434	0.614
-0.00112	9.5937	0.612
-0.00112	9.54626	0.592
-0.00112	9.49578	0.536
-0.00112	9.44481	0.456
-0.00112	9.3941	0.364
-0.00112	9.34653	0.296
-0.00112	9.29527	0.324
-0.00112	9.24444	0.372
-0.00112	9.19356	0.38
-0.00112	9.14555	0.378
-0.00112	9.09479	0.38
-0.00112	9.04405	0.4
-0.00112	8.99322	0.406
-0.00112	8.94554	0.424
-0.00112	8.8944	0.434
-0.00112	8.84337	0.424
-0.00112	8.79588	0.404
-0.00112	8.74519	0.38
-0.00112	8.69434	0.38
-0.00112	8.6431	0.386
-0.00112	8.59518	0.422
-0.00112	8.54409	0.424
-0.00112	8.49328	0.43
-0.00112	8.44266	0.446
-0.00112	8.39486	0.502
-0.00112	8.34444	0.582
-0.00112	8.29341	0.614
-0.00112	8.24294	0.592
-0.00112	8.19502	0.538
-0.00112	8.14407	0.476
-0.00112	8.09314	0.404
-0.00112	8.04615	0.354
-0.00112	7.99501	0.348
-0.00112	7.94518	0.386
-0.00112	7.89356	0.42
-0.00112	7.84602	0.434
-0.00112	7.79498	0.484
-0.00112	7.74417	0.554
-0.00112	7.69348	0.596
-0.00112	7.64554	0.598
-0.00112	7.59509	0.56
-0.00112	7.54421	0.514
-0.00112	7.49288	0.448
-0.00112	7.44562	0.414
-0.00112	7.39448	0.418
-0.00112	7.34379	0.43
-0.00112	7.2963	0.438
-0.00112	7.24535	0.422
-0.00112	7.19433	0.386
-0.00112	7.14345	0.366
-0.00112	7.09617	0.378
-0.00112	7.04486	0.39
-0.00112	6.99451	0.422
-0.00112	6.94373	0.47
-0.00112	6.89604	0.5
-0.00112	6.84514	0.484
-0.00112	6.79429	0.46
-0.00112	6.74312	0.442
-0.00112	6.69553	0.422
-0.00112	6.64468	0.42
-0.00112	6.59394	0.426
-0.00112	6.54643	0.456
-0.00112	6.49498	0.48
-0.00112	6.44388	0.506
-0.00112	6.39319	0.522
-0.00112	6.34561	0.518
-0.00112	6.29489	0.494
-0.00112	6.24442	0.46
-0.00112	6.19323	0.456
-0.00112	6.14524	0.44
-0.00112	6.09455	0.444
-0.00112	6.04351	0.462
-0.00112	5.99236	0.448
-0.00112	5.9453	0.428
-0.00112	5.89423	0.384
-0.00112	5.84323	0.39
-0.00112	5.7946	0.44
-0.00112	5.74379	0.478
-0.00112	5.69332	0.502
-0.00112	5.64244	0.506
-0.00112	5.59487	0.502
-0.00112	5.54333	0.496
-0.00112	5.49247	0.486
-0.00112	5.44159	0.496
-0.00112	5.39377	0.478
-0.00112	5.34279	0.466
-0.00112	5.29213	0.452
-0.00112	5.24158	0.436
-0.00112	5.1939	0.432
-0.00112	5.14326	0.426
-0.00112	5.09226	0.408
-0.00112	5.04434	0.402
-0.00112	4.99315	0.398
-0.00112	4.94242	0.41
-0.00112	4.8914	0.426
-0.00112	4.84407	0.464
-0.00112	4.79298	0.51
-0.00112	4.74195	0.544
-0.00112	4.69089	0.49
-0.00112	4.64334	0.422
-0.00112	4.5928	0.402
-0.00112	4.54197	0.452
-0.00112	4.49109	0.512
-0.00112	4.44367	0.512
-0.00112	4.39243	0.48
-0.00112	4.34172	0.466
-0.00112	4.29411	0.426
-0.00112	4.24349	0.388
-0.00112	4.19259	0.41
-0.00112	4.14157	0.422
-0.00112	4.09372	0.448
-0.00112	4.04308	0.512
-0.00112	3.99203	0.542
-0.00112	3.94084	0.53
-0.00112	3.89261	0.534
-0.00112	3.84247	0.522
-0.00112	3.79167	0.526
-0.00112	3.7405	0.5
-0.00112	3.69277	0.488
-0.00112	3.64177	0.53
-0.00112	3.59116	0.568
-0.00112	3.54378	0.578
-0.00112	3.49326	0.546
-0.00112	3.44236	0.524
-0.00112	3.39112	0.51
-0.00112	3.34346	0.496
-0.00112	3.29301	0.514
-0.00112	3.24185	0.53
-0.00112	3.19118	0.516
-0.00112	3.14367	0.496
-0.00112	3.09269	0.49
-0.00112	3.04196	0.486
-0.00112	2.9911	0.5
-0.00112	2.94335	0.52
-0.00112	2.89249	0.512
-0.00112	2.84159	0.512
-0.00112	2.79434	0.516
-0.00112	2.74301	0.512
-0.00112	2.69241	0.51
-0.00112	2.64151	0.51
-0.00112	2.59399	0.494
-0.00112	2.54309	0.496
-0.00112	2.49209	0.54
-0.00112	2.44122	0.6
-0.00112	2.39351	0.648
-0.00112	2.34258	0.688
-0.00112	2.29125	0.698
-0.00112	2.24054	0.692
-0.00112	2.1929	0.638
-0.00112	2.14224	0.582
-0.00112	2.09141	0.544
-0.00112	2.04401	0.544
-0.00112	1.99318	0.562
-0.00112	1.94187	0.618
-0.00112	1.89087	0.694
-0.00112	1.84345	0.756
-0.00112	1.79305	0.804
-0.00112	1.74251	0.808
-0.00112	1.69113	0.804
-0.00112	1.64342	0.772
-0.00112	1.59197	0.738
-0.00112	1.54107	0.702
-0.00112	1.49097	0.61
-0.00112	1.44422	0.486
-0.00112	1.39325	0.416
-0.00112	1.34237	0.408
-0.00112	1.29452	0.426
-0.00112	1.24342	0.438
-0.00112	1.19295	0.434
-0.00112	1.1421	0.44
-0.00112	1.09415	0.406
-0.00112	1.04344	0.324
-0.00112	0.99277	0.25
-0.00112	0.9423	0.194
-0.00112	0.8944	0.172
-0.00112	0.84352	0.154
-0.00112	0.79281	0.12
-0.00112	0.74224	0.1
-0.00112	0.69425	0.084
-0.00112	0.64318	0.074
-0.00112	0.59245	0.066
-0.00112	0.54378	0.07
-0.00112	0.49307	0.072
-0.00112	0.44208	0.088
-0.00112	0.39179	0.078
-0.00112	0.34413	0.084
-0.00112	0.29278	0.104
-0.00112	0.24245	0.124
-0.00112	0.19112	0.114
-0.00112	0.14367	0.098
-0.00112	0.09294	0.094
-0.00112	0.04196	0.1
-0.00112	-0.00546	0.116
-0.00102	14.9935	0.406
-0.00102	14.9456	0.418
-0.00102	14.8947	0.41
-0.00102	14.8441	0.44
-0.00102	14.7962	0.482
-0.00102	14.7452	0.496
-0.00102	14.6947	0.47
-0.00102	14.6442	0.434
-0.00102	14.596	0.42
-0.00102	14.5452	0.412
-0.00102	14.4942	0.37
-0.00102	14.4441	0.334
-0.00102	14.3962	0.316
-0.00102	14.3457	0.326
-0.00102	14.2946	0.35
-0.00102	14.2436	0.384
-0.00102	14.1957	0.43
-0.00102	14.1448	0.464
-0.00102	14.0945	0.486
-0.00102	14.0473	0.478
-0.00102	13.997	0.456
-0.00102	13.946	0.444
-0.00102	13.8951	0.414
-0.00102	13.8469	0.394
-0.00102	13.7963	0.416
-0.00102	13.7455	0.492
-0.00102	13.6949	0.534
-0.00102	13.6467	0.562
-0.00102	13.5962	0.548
-0.00102	13.5452	0.528
-0.00102	13.494	0.528
-0.00102	13.4462	0.556
-0.00102	13.3955	0.558
-0.00102	13.3447	0.52
-0.00102	13.2966	0.454
-0.00102	13.246	0.396
-0.00102	13.1948	0.368
-0.00102	13.144	0.364
-0.00102	13.0959	0.386
-0.00102	13.0453	0.408
-0.00102	12.9946	0.416
-0.00102	12.9439	0.442
-0.00102	12.8964	0.47
-0.00102	12.8453	0.506
-0.00102	12.7944	0.546
-0.00102	12.7434	0.534
-0.00102	12.6961	0.498
-0.00102	12.6453	0.514
-0.00102	12.595	0.542
-0.00102	12.5476	0.536
-0.00102	12.4962	0.5
-0.00102	12.4453	0.44
-0.00102	12.3943	0.41
-0.00102	12.3466	0.39
-0.00102	12.296	0.372
-0.00102	12.2455	0.368
-0.00102	12.1943	0.402
-0.00102	12.1468	0.434
-0.00102	12.096	0.462
-0.00102	12.0452	0.48
-0.00102	11.9944	0.508
-0.00102	11.9467	0.508
-0.00102	11.8959	0.478
-0.00102	11.8452	0.466
-0.00102	11.7975	0.47
-0.00102	11.7461	0.47
-0.00102	11.6955	0.43
-0.00102	11.644	0.39
-0.00102	11.5966	0.41
-0.00102	11.5458	0.46
-0.00102	11.4946	0.522
-0.00102	11.444	0.55
-0.00102	11.3965	0.548
-0.00102	11.3454	0.54
-0.00102	11.2942	0.516
-0.00102	11.2437	0.51
-0.00102	11.1961	0.488
-0.00102	11.1451	0.466
-0.00102	11.0943	0.442
-0.00102	11.0464	0.452
-0.00102	10.9955	0.474
-0.00102	10.9442	0.482
-0.00102	10.8932	0.476
-0.00102	10.8462	0.47
-0.00102	10.7951	0.44
-0.00102	10.7444	0.432
-0.00102	10.6931	0.472
-0.00102	10.6456	0.526
-0.00102	10.5945	0.536
-0.00102	10.5439	0.53
-0.00102	10.4934	0.52
-0.00102	10.4456	0.484
-0.00102	10.3945	0.478
-0.00102	10.3436	0.48
-0.00102	10.296	0.47
-0.00102	10.2453	0.43
-0.00102	10.1946	0.41
-0.00102	10.1439	0.44
-0.00102	10.0961	0.482
-0.00102	10.0452	0.506
-0.00102	9.99429	0.526
-0.00102	9.94363	0.524
-0.00102	9.89587	0.516
-0.00102	9.84497	0.514
-0.00102	9.79428	0.536
-0.00102	9.7434	0.56
-0.00102	9.69517	0.574
-0.00102	9.64367	0.53
-0.00102	9.59282	0.478
-0.00102	9.54518	0.43
-0.00102	9.495	0.428
-0.00102	9.44364	0.43
-0.00102	9.39381	0.446
-0.00102	9.34553	0.482
-0.00102	9.29391	0.502
-0.00102	9.24351	0.47
-0.00102	9.1928	0.444
-0.00102	9.14514	0.44
-0.00102	9.09402	0.47
-0.00102	9.04322	0.49
-0.00102	8.99246	0.476
-0.00102	8.94482	0.464
-0.00102	8.89423	0.464
-0.00102	8.84326	0.454
-0.00102	8.79612	0.466
-0.00102	8.74574	0.512
-0.00102	8.69486	0.564
-0.00102	8.64403	0.598
-0.00102	8.59611	0.576
-0.00102	8.54502	0.52
-0.00102	8.49445	0.468
-0.00102	8.44369	0.458
-0.00102	8.39622	0.438
-0.00102	8.34498	0.404
-0.00102	8.29387	0.396
-0.00102	8.24351	0.402
-0.00102	8.19573	0.41
-0.00102	8.14464	0.414
-0.00102	8.09417	0.422
-0.00102	8.04632	0.442
-0.00102	7.99522	0.448
-0.00102	7.9448	0.456
-0.00102	7.89356	0.5
-0.00102	7.84593	0.522
-0.00102	7.79481	0.506
-0.00102	7.74379	0.448
-0.00102	7.69329	0.418
-0.00102	7.64592	0.414
-0.00102	7.5953	0.414
-0.00102	7.54411	0.42
-0.00102	7.4934	0.424
-0.00102	7.44557	0.434
-0.00102	7.39458	0.43
-0.00102	7.34391	0.44
-0.00102	7.29582	0.482
-0.00102	7.2449	0.524
-0.00102	7.19361	0.542
-0.00102	7.14316	0.558
-0.00102	7.09586	0.556
-0.00102	7.04489	0.546
-0.00102	6.99413	0.536
-0.00102	6.94335	0.516
-0.00102	6.89571	0.478
-0.00102	6.84462	0.44
-0.00102	6.7935	0.442
-0.00102	6.74253	0.496
-0.00102	6.69496	0.548
-0.00102	6.64396	0.532
-0.00102	6.59328	0.472
-0.00102	6.54569	0.414
-0.00102	6.49464	0.42
-0.00102	6.44388	0.45
-0.00102	6.39305	0.46
-0.00102	6.34546	0.456
-0.00102	6.29456	0.454
-0.00102	6.24399	0.458
-0.00102	6.19304	0.472
-0.00102	6.14495	0.488
-0.00102	6.09424	0.51
-0.00102	6.04327	0.548
-0.00102	5.99272	0.554
-0.00102	5.94509	0.522
-0.00102	5.89471	0.488
-0.00102	5.8435	0.456
-0.00102	5.79441	0.426
-0.00102	5.74386	0.43
-0.00102	5.69298	0.43
-0.00102	5.64182	0.418
-0.00102	5.59468	0.456
-0.00102	5.54349	0.488
-0.00102	5.49273	0.466
-0.00102	5.44167	0.418
-0.00102	5.39367	0.396
-0.00102	5.34301	0.37
-0.00102	5.29232	0.38
-0.00102	5.24127	0.398
-0.00102	5.19361	0.436
-0.00102	5.14276	0.454
-0.00102	5.09155	0.476
-0.00102	5.04382	0.512
-0.00102	4.99315	0.546
-0.00102	4.94232	0.578
-0.00102	4.89225	0.574
-0.00102	4.84431	0.53
-0.00102	4.79331	0.48
-0.00102	4.74236	0.458
-0.00102	4.69174	0.442
-0.00102	4.64449	0.442
-0.00102	4.59354	0.436
-0.00102	4.54257	0.426
-0.00102	4.49166	0.436
-0.00102	4.44374	0.452
-0.00102	4.3925	0.472
-0.00102	4.34163	0.508
-0.00102	4.29406	0.554
-0.00102	4.2429	0.566
-0.00102	4.19261	0.524
-0.00102	4.14174	0.458
-0.00102	4.09424	0.428
-0.00102	4.0432	0.41
-0.00102	3.99265	0.416
-0.00102	3.94154	0.428
-0.00102	3.89385	0.444
-0.00102	3.843	0.46
-0.00102	3.79257	0.468
-0.00102	3.74174	0.49
-0.00102	3.69391	0.51
-0.00102	3.64254	0.51
-0.00102	3.59204	0.498
-0.00102	3.54447	0.486
-0.00102	3.49383	0.48
-0.00102	3.443	0.478
-0.00102	3.39193	0.486
-0.00102	3.34415	0.496
-0.00102	3.29304	0.532
-0.00102	3.24211	0.558
-0.00102	3.19121	0.574
-0.00102	3.14357	0.596
-0.00102	3.09284	0.602
-0.00102	3.04234	0.628
-0.00102	2.99098	0.666
-0.00102	2.94321	0.71
-0.00102	2.89218	0.728
-0.00102	2.84202	0.756
-0.00102	2.79446	0.834
-0.00102	2.74394	0.864
-0.00102	2.69339	0.892
-0.00102	2.64173	0.948
-0.00102	2.59454	1.016
-0.00102	2.54385	1.094
-0.00102	2.49293	1.142
-0.00102	2.44277	1.172
-0.00102	2.39487	1.164
-0.00102	2.34394	1.094
-0.00102	2.29266	0.97
-0.00102	2.24166	0.846
-0.00102	2.19386	0.776
-0.00102	2.14303	0.744
-0.00102	2.09234	0.688
-0.00102	2.04468	0.604
-0.00102	1.99358	0.486
-0.00102	1.94242	0.386
-0.00102	1.89154	0.32
-0.00102	1.8441	0.274
-0.00102	1.79341	0.25
-0.00102	1.74241	0.208
-0.00102	1.69127	0.15
-0.00102	1.64411	0.12
-0.00102	1.59292	0.106
-0.00102	1.54197	0.098
-0.00102	1.49097	0.078
-0.00102	1.44413	0.068
-0.00102	1.39346	0.08
-0.00102	1.3427	0.074
-0.00102	1.29497	0.09
-0.00102	1.24431	0.15
-0.00102	1.19331	0.168
-0.00102	1.14255	0.132
-0.00102	1.09484	0.05
-0.00102	1.04344	-0.036
-0.00102	0.99261	-0.08
-0.00102	0.94168	-0.084
-0.00102	0.89381	-0.104
-0.00102	0.84319	-0.09
-0.00102	0.79215	-0.036
-0.00102	0.741	0.03
-0.00102	0.6933	0.066
-0.00102	0.64223	0.054
-0.00102	0.59135	0.062
-0.00102	0.54321	0.084
-0.00102	0.49229	0.094
-0.00102	0.44169	0.078
-0.00102	0.39103	0.024
-0.00102	0.34351	-0.062
-0.00102	0.29252	-0.126
-0.00102	0.24173	-0.108
-0.00102	0.19093	-0.056
-0.00102	0.14315	-0.038
-0.00102	0.09248	-0.01
-0.00102	0.04094	0.046
-0.00102	-0.00548	0.09
-0.000916	14.9946	0.42
-0.000916	14.9467	0.41
-0.000916	14.8955	0.422
-0.000916	14.8445	0.426
-0.000916	14.7965	0.402
-0.000916	14.7459	0.416
-0.000916	14.6952	0.464
-0.000916	14.6449	0.48
-0.000916	14.5974	0.46
-0.000916	14.5461	0.458
-0.000916	14.4953	0.438
-0.000916	14.445	0.42
-0.000916	14.3972	0.434
-0.000916	14.3466	0.418
-0.000916	14.2953	0.388
-0.000916	14.2445	0.412
-0.000916	14.1964	0.452
-0.000916	14.1457	0.452
-0.000916	14.095	0.412
-0.000916	14.0475	0.402
-0.000916	13.9967	0.434
-0.000916	13.9464	0.47
-0.000916	13.895	0.496
-0.000916	13.8472	0.502
-0.000916	13.797	0.508
-0.000916	13.7457	0.504
-0.000916	13.6948	0.466
-0.000916	13.6474	0.442
-0.000916	13.5967	0.462
-0.000916	13.5458	0.454
-0.000916	13.4945	0.456
-0.000916	13.4468	0.488
-0.000916	13.3959	0.496
-0.000916	13.3447	0.472
-0.000916	13.2976	0.44
-0.000916	13.2463	0.448
-0.000916	13.1955	0.464
-0.000916	13.1444	0.404
-0.000916	13.0969	0.366
-0.000916	13.0462	0.382
-0.000916	12.9956	0.406
-0.000916	12.9448	0.424
-0.000916	12.8966	0.42
-0.000916	12.8459	0.41
-0.000916	12.7949	0.392
-0.000916	12.7444	0.414
-0.000916	12.6969	0.434
-0.000916	12.646	0.442
-0.000916	12.5951	0.454
-0.000916	12.5472	0.46
-0.000916	12.4969	0.446
-0.000916	12.4456	0.422
-0.000916	12.3946	0.374
-0.000916	12.3471	0.358
-0.000916	12.2961	0.344
-0.000916	12.2454	0.344
-0.000916	12.1947	0.356
-0.000916	12.1465	0.358
-0.000916	12.0953	0.384
-0.000916	12.0449	0.418
-0.000916	11.9942	0.444
-0.000916	11.9469	0.474
-0.000916	11.8961	0.466
-0.000916	11.8452	0.472
-0.000916	11.7975	0.486
-0.000916	11.7464	0.466
-0.000916	11.6954	0.464
-0.000916	11.6443	0.486
-0.000916	11.5965	0.512
-0.000916	11.5459	0.514
-0.000916	11.4949	0.498
-0.000916	11.4438	0.476
-0.000916	11.3961	0.488
-0.000916	11.3456	0.502
-0.000916	11.2944	0.504
-0.000916	11.2433	0.526
-0.000916	11.196	0.574
-0.000916	11.1448	0.592
-0.000916	11.0937	0.562
-0.000916	11.046	0.506
-0.000916	10.9953	0.454
-0.000916	10.9449	0.41
-0.000916	10.8937	0.35
-0.000916	10.8462	0.344
-0.000916	10.7952	0.368
-0.000916	10.7445	0.386
-0.000916	10.6936	0.4
-0.000916	10.6458	0.428
-0.000916	10.5948	0.448
-0.000916	10.5443	0.448
-0.000916	10.4938	0.44
-0.000916	10.4458	0.434
-0.000916	10.3949	0.422
-0.000916	10.3442	0.418
-0.000916	10.2968	0.418
-0.000916	10.2457	0.402
-0.000916	10.1946	0.354
-0.000916	10.144	0.348
-0.000916	10.096	0.414
-0.000916	10.0451	0.46
-0.000916	9.9951	0.482
-0.000916	9.94425	0.484
-0.000916	9.89625	0.492
-0.000916	9.84528	0.462
-0.000916	9.79433	0.432
-0.000916	9.74331	0.404
-0.000916	9.69589	0.378
-0.000916	9.64439	0.376
-0.000916	9.59344	0.384
-0.000916	9.54545	0.376
-0.000916	9.49445	0.408
-0.000916	9.44386	0.438
-0.000916	9.39336	0.442
-0.000916	9.34603	0.404
-0.000916	9.29492	0.374
-0.000916	9.24404	0.366
-0.000916	9.19342	0.372
-0.000916	9.14571	0.368
-0.000916	9.0951	0.366
-0.000916	9.04379	0.38
-0.000916	8.9932	0.422
-0.000916	8.94508	0.462
-0.000916	8.89418	0.47
-0.000916	8.84349	0.5
-0.000916	8.79579	0.51
-0.000916	8.74472	0.496
-0.000916	8.69393	0.484
-0.000916	8.64325	0.5
-0.000916	8.59537	0.532
-0.000916	8.54437	0.52
-0.000916	8.49352	0.464
-0.000916	8.44276	0.416
-0.000916	8.3952	0.42
-0.000916	8.3442	0.47
-0.000916	8.29349	0.526
-0.000916	8.24249	0.544
-0.000916	8.19504	0.556
-0.000916	8.14443	0.564
-0.000916	8.0935	0.558
-0.000916	8.0456	0.54
-0.000916	7.99444	0.526
-0.000916	7.94404	0.528
-0.000916	7.89297	0.554
-0.000916	7.84528	0.56
-0.000916	7.79459	0.55
-0.000916	7.74393	0.54
-0.000916	7.69331	0.536
-0.000916	7.64551	0.526
-0.000916	7.59461	0.522
-0.000916	7.54385	0.502
-0.000916	7.49314	0.488
-0.000916	7.44534	0.478
-0.000916	7.3946	0.466
-0.000916	7.34408	0.462
-0.000916	7.2962	0.442
-0.000916	7.24504	0.432
-0.000916	7.19419	0.424
-0.000916	7.14347	0.428
-0.000916	7.096	0.448
-0.000916	7.04501	0.484
-0.000916	6.99422	0.524
-0.000916	6.94399	0.538
-0.000916	6.89607	0.542
-0.000916	6.8449	0.528
-0.000916	6.79414	0.512
-0.000916	6.74324	0.508
-0.000916	6.69565	0.512
-0.000916	6.64492	0.488
-0.000916	6.59375	0.442
-0.000916	6.54604	0.426
-0.000916	6.49488	0.46
-0.000916	6.44393	0.518
-0.000916	6.39331	0.574
-0.000916	6.3458	0.57
-0.000916	6.29482	0.548
-0.000916	6.24392	0.512
-0.000916	6.19276	0.49
-0.000916	6.14481	0.49
-0.000916	6.09379	0.486
-0.000916	6.04274	0.484
-0.000916	5.99184	0.47
-0.000916	5.94406	0.452
-0.000916	5.8933	0.47
-0.000916	5.84266	0.502
-0.000916	5.79424	0.556
-0.000916	5.74348	0.57
-0.000916	5.69241	0.554
-0.000916	5.64163	0.542
-0.000916	5.59402	0.514
-0.000916	5.54352	0.484
-0.000916	5.49285	0.466
-0.000916	5.44138	0.468
-0.000916	5.39348	0.478
-0.000916	5.34291	0.508
-0.000916	5.29208	0.518
-0.000916	5.24144	0.47
-0.000916	5.19385	0.404
-0.000916	5.14276	0.382
-0.000916	5.09167	0.384
-0.000916	5.04434	0.37
-0.000916	4.99313	0.382
-0.000916	4.94256	0.402
-0.000916	4.89178	0.44
-0.000916	4.84395	0.486
-0.000916	4.79276	0.512
-0.000916	4.74174	0.526
-0.000916	4.6912	0.548
-0.000916	4.64339	0.576
-0.000916	4.59294	0.576
-0.000916	4.54164	0.568
-0.000916	4.49078	0.552
-0.000916	4.44362	0.532
-0.000916	4.39246	0.542
-0.000916	4.3416	0.58
-0.000916	4.2937	0.598
-0.000916	4.24261	0.614
-0.000916	4.19238	0.634
-0.000916	4.14157	0.656
-0.000916	4.09398	0.688
-0.000916	4.04327	0.738
-0.000916	3.99175	0.826
-0.000916	3.94073	0.892
-0.000916	3.89314	0.952
-0.000916	3.84243	0.998
-0.000916	3.79162	1.02
-0.000916	3.74074	1.036
-0.000916	3.69301	1.096
-0.000916	3.64227	1.168
-0.000916	3.59106	1.212
-0.000916	3.54345	1.264
-0.000916	3.49274	1.444
-0.000916	3.44217	1.612
-0.000916	3.39158	1.644
-0.000916	3.34375	1.564
-0.000916	3.29309	1.432
-0.000916	3.24235	1.33
-0.000916	3.19097	1.25
-0.000916	3.14379	1.132
-0.000916	3.09286	0.986
-0.000916	3.04229	0.846
-0.000916	2.99125	0.718
-0.000916	2.94352	0.58
-0.000916	2.89271	0.432
-0.000916	2.84176	0.326
-0.000916	2.79419	0.228
-0.000916	2.74312	0.184
-0.000916	2.69232	0.174
-0.000916	2.64127	0.176
-0.000916	2.59366	0.176
-0.000916	2.543	0.158
-0.000916	2.49245	0.15
-0.000916	2.44169	0.13
-0.000916	2.39401	0.1
-0.000916	2.34323	0.076
-0.000916	2.29213	0.072
-0.000916	2.24125	0.058
-0.000916	2.19381	0.04
-0.000916	2.14317	0.054
-0.000916	2.09243	0.076
-0.000916	2.04458	0.088
-0.000916	1.99375	0.08
-0.000916	1.94256	0.032
-0.000916	1.89149	-0.036
-0.000916	1.84417	-0.066
-0.000916	1.7931	-0.064
-0.000916	1.74248	-0.048
-0.000916	1.69141	-0.006
-0.000916	1.64359	0.036
-0.000916	1.59264	0.076
-0.000916	1.54197	0.1
-0.000916	1.49095	0.11
-0.000916	1.44393	0.106
-0.000916	1.39308	0.096
-0.000916	1.34237	0.088
-0.000916	1.29457	0.034
-0.000916	1.24359	-0.05
-0.000916	1.19288	-0.066
-0.000916	1.14217	-0.058
-0.000916	1.09451	-0.042
-0.000916	1.04373	-0.006
-0.000916	0.99294	0.014
-0.000916	0.9419	-0.02
-0.000916	0.89412	-0.062
-0.000916	0.84333	-0.074
-0.000916	0.79267	-0.03
-0.000916	0.74143	0.02
-0.000916	0.69366	0.038
-0.000916	0.64282	0.042
-0.000916	0.59175	0.054
-0.000916	0.54333	0.074
-0.000916	0.4926	0.086
-0.000916	0.44169	0.076
-0.000916	0.39155	0.074
-0.000916	0.34375	0.096
-0.000916	0.2929	0.124
-0.000916	0.24219	0.11
-0.000916	0.19116	0.068
-0.000916	0.14362	-0.01
-0.000916	0.09301	-0.068
-0.000916	0.04206	-0.054
-0.000916	-0.00467	-0.05
-0.000816	14.9944	0.468
-0.000816	14.9467	0.434
-0.000816	14.8958	0.41
-0.000816	14.8453	0.432
-0.000816	14.7974	0.486
-0.000816	14.7462	0.5
-0.000816	14.6954	0.496
-0.000816	14.6448	0.49
-0.000816	14.597	0.482
-0.000816	14.5465	0.422
-0.000816	14.4953	0.386
-0.000816	14.445	0.404
-0.000816	14.3973	0.44
-0.000816	14.3469	0.478
-0.000816	14.2961	0.506
-0.000816	14.2449	0.514
-0.000816	14.197	0.498
-0.000816	14.1463	0.462
-0.000816	14.0955	0.434
-0.000816	14.0474	0.42
-0.000816	13.9969	0.432
-0.000816	13.9457	0.44
-0.000816	13.895	0.444
-0.000816	13.8469	0.456
-0.000816	13.796	0.444
-0.000816	13.7452	0.422
-0.000816	13.6942	0.452
-0.000816	13.6466	0.514
-0.000816	13.596	0.57
-0.000816	13.545	0.604
-0.000816	13.4937	0.596
-0.000816	13.4463	0.572
-0.000816	13.3952	0.542
-0.000816	13.3448	0.49
-0.000816	13.297	0.43
-0.000816	13.2462	0.4
-0.000816	13.1952	0.392
-0.000816	13.144	0.44
-0.000816	13.0962	0.512
-0.000816	13.0455	0.578
-0.000816	12.9951	0.622
-0.000816	12.9444	0.634
-0.000816	12.8972	0.604
-0.000816	12.8466	0.526
-0.000816	12.7953	0.446
-0.000816	12.7446	0.384
-0.000816	12.6967	0.354
-0.000816	12.6458	0.376
-0.000816	12.5954	0.404
-0.000816	12.5474	0.438
-0.000816	12.4966	0.45
-0.000816	12.4452	0.45
-0.000816	12.3943	0.474
-0.000816	12.3463	0.506
-0.000816	12.2954	0.528
-0.000816	12.2453	0.52
-0.000816	12.1948	0.536
-0.000816	12.1472	0.562
-0.000816	12.0959	0.562
-0.000816	12.0451	0.518
-0.000816	11.9937	0.452
-0.000816	11.9464	0.412
-0.000816	11.8958	0.398
-0.000816	11.8451	0.376
-0.000816	11.7972	0.364
-0.000816	11.7457	0.38
-0.000816	11.6949	0.384
-0.000816	11.6438	0.396
-0.000816	11.5967	0.434
-0.000816	11.5462	0.45
-0.000816	11.4951	0.444
-0.000816	11.4442	0.426
-0.000816	11.3968	0.428
-0.000816	11.3456	0.452
-0.000816	11.2945	0.466
-0.000816	11.2434	0.446
-0.000816	11.1956	0.436
-0.000816	11.1449	0.41
-0.000816	11.0937	0.414
-0.000816	11.0456	0.468
-0.000816	10.995	0.518
-0.000816	10.9444	0.496
-0.000816	10.8934	0.47
-0.000816	10.846	0.47
-0.000816	10.795	0.498
-0.000816	10.7441	0.516
-0.000816	10.6931	0.51
-0.000816	10.6452	0.494
-0.000816	10.5944	0.494
-0.000816	10.5439	0.492
-0.000816	10.4934	0.506
-0.000816	10.4455	0.508
-0.000816	10.3947	0.488
-0.000816	10.3438	0.452
-0.000816	10.2958	0.424
-0.000816	10.2453	0.42
-0.000816	10.1944	0.418
-0.000816	10.1434	0.432
-0.000816	10.0959	0.444
-0.000816	10.045	0.47
-0.000816	9.99451	0.478
-0.000816	9.94358	0.452
-0.000816	9.89511	0.44
-0.000816	9.8444	0.438
-0.000816	9.79412	0.446
-0.000816	9.74307	0.484
-0.000816	9.6957	0.524
-0.000816	9.64489	0.534
-0.000816	9.59396	0.544
-0.000816	9.54642	0.562
-0.000816	9.49512	0.554
-0.000816	9.44459	0.548
-0.000816	9.39372	0.51
-0.000816	9.34565	0.516
-0.000816	9.2942	0.546
-0.000816	9.24346	0.534
-0.000816	9.19278	0.516
-0.000816	9.14495	0.502
-0.000816	9.09464	0.466
-0.000816	9.04374	0.426
-0.000816	8.99305	0.38
-0.000816	8.94511	0.376
-0.000816	8.89437	0.422
-0.000816	8.84395	0.47
-0.000816	8.79605	0.508
-0.000816	8.74515	0.53
-0.000816	8.69403	0.528
-0.000816	8.64344	0.516
-0.000816	8.59625	0.51
-0.000816	8.54506	0.536
-0.000816	8.49433	0.588
-0.000816	8.44364	0.582
-0.000816	8.39605	0.548
-0.000816	8.34546	0.522
-0.000816	8.29456	0.518
-0.000816	8.24323	0.54
-0.000816	8.19578	0.532
-0.000816	8.14483	0.526
-0.000816	8.09381	0.522
-0.000816	8.04632	0.49
-0.000816	7.9951	0.476
-0.000816	7.94451	0.494
-0.000816	7.89328	0.524
-0.000816	7.84574	0.524
-0.000816	7.795	0.526
-0.000816	7.74376	0.528
-0.000816	7.69336	0.548
-0.000816	7.64561	0.554
-0.000816	7.59482	0.562
-0.000816	7.54387	0.582
-0.000816	7.49264	0.576
-0.000816	7.44503	0.534
-0.000816	7.39408	0.538
-0.000816	7.34375	0.548
-0.000816	7.29589	0.51
-0.000816	7.24468	0.474
-0.000816	7.19376	0.46
-0.000816	7.14288	0.488
-0.000816	7.09543	0.516
-0.000816	7.04439	0.506
-0.000816	6.99389	0.5
-0.000816	6.94337	0.53
-0.000816	6.89597	0.556
-0.000816	6.84514	0.578
-0.000816	6.79431	0.556
-0.000816	6.74391	0.538
-0.000816	6.6956	0.552
-0.000816	6.64487	0.536
-0.000816	6.59394	0.51
-0.000816	6.54607	0.506
-0.000816	6.49471	0.476
-0.000816	6.44348	0.462
-0.000816	6.39286	0.446
-0.000816	6.34499	0.456
-0.000816	6.29442	0.484
-0.000816	6.24354	0.54
-0.000816	6.19295	0.572
-0.000816	6.14507	0.6
-0.000816	6.09424	0.6
-0.000816	6.04336	0.606
-0.000816	5.99227	0.604
-0.000816	5.9454	0.606
-0.000816	5.89428	0.632
-0.000816	5.84347	0.662
-0.000816	5.79472	0.658
-0.000816	5.74369	0.63
-0.000816	5.69296	0.576
-0.000816	5.64239	0.522
-0.000816	5.59471	0.518
-0.000816	5.54364	0.554
-0.000816	5.49247	0.596
-0.000816	5.44159	0.624
-0.000816	5.39429	0.618
[truncated: 34,422 more rows]

## Sheet: Fig.4d
Bz (T)	I (μA)	dV/dI (Ω)
-0.00114	9.99479	0.354
-0.00114	9.94382	0.374
-0.00114	9.89597	0.422
-0.00114	9.84542	0.486
-0.00114	9.79481	0.516
-0.00114	9.74379	0.512
-0.00114	9.69596	0.514
-0.00114	9.64532	0.486
-0.00114	9.5948	0.44
-0.00114	9.54697	0.436
-0.00114	9.49578	0.446
-0.00114	9.44467	0.462
-0.00114	9.39424	0.474
-0.00114	9.34634	0.464
-0.00114	9.29503	0.442
-0.00114	9.24442	0.436
-0.00114	9.19375	0.426
-0.00114	9.14648	0.432
-0.00114	9.09529	0.446
-0.00114	9.04448	0.478
-0.00114	8.99386	0.494
-0.00114	8.94611	0.48
-0.00114	8.89499	0.452
-0.00114	8.84407	0.43
-0.00114	8.79657	0.404
-0.00114	8.74565	0.402
-0.00114	8.69451	0.388
-0.00114	8.64341	0.348
-0.00114	8.59578	0.342
-0.00114	8.54495	0.38
-0.00114	8.49411	0.414
-0.00114	8.44295	0.462
-0.00114	8.39579	0.496
-0.00114	8.34489	0.488
-0.00114	8.2943	0.486
-0.00114	8.24342	0.472
-0.00114	8.19621	0.432
-0.00114	8.14531	0.408
-0.00114	8.09422	0.4
-0.00114	8.04722	0.412
-0.00114	7.99613	0.434
-0.00114	7.94578	0.47
-0.00114	7.8949	0.518
-0.00114	7.84705	0.554
-0.00114	7.796	0.562
-0.00114	7.7456	0.556
-0.00114	7.6946	0.542
-0.00114	7.64651	0.498
-0.00114	7.59568	0.464
-0.00104	7.54464	0.454
-0.00104	7.49357	0.514
-0.00114	7.44624	0.546
-0.00114	7.39532	0.514
-0.00114	7.34444	0.492
-0.00114	7.29682	0.502
-0.00114	7.24597	0.528
-0.00114	7.19471	0.526
-0.00114	7.14438	0.47
-0.00114	7.09605	0.392
-0.00114	7.04544	0.36
-0.00114	6.9942	0.374
-0.00114	6.9432	0.422
-0.00114	6.89578	0.5
-0.00114	6.84481	0.528
-0.00114	6.79429	0.522
-0.00114	6.74326	0.502
-0.00114	6.6956	0.474
-0.00114	6.64485	0.47
-0.00114	6.59437	0.466
-0.00114	6.54674	0.46
-0.00114	6.49545	0.398
-0.00114	6.4451	0.318
-0.00114	6.39427	0.316
-0.00114	6.34642	0.392
-0.00114	6.2958	0.44
-0.00114	6.24495	0.472
-0.00114	6.19438	0.528
-0.00114	6.14669	0.56
-0.00114	6.09548	0.552
-0.00114	6.04448	0.5
-0.00114	5.99353	0.458
-0.00114	5.94602	0.444
-0.00114	5.89535	0.44
-0.00114	5.84469	0.436
-0.00114	5.79615	0.476
-0.00114	5.74498	0.496
-0.00114	5.69394	0.496
-0.00114	5.64339	0.53
-0.00114	5.59573	0.55
-0.00114	5.54445	0.498
-0.00114	5.49381	0.452
-0.00114	5.44293	0.422
-0.00114	5.39525	0.422
-0.00114	5.34453	0.43
-0.00114	5.29315	0.472
-0.00114	5.24249	0.528
-0.00114	5.19478	0.56
-0.00114	5.14388	0.558
-0.00114	5.09269	0.536
-0.00114	5.04482	0.508
-0.00114	4.99411	0.502
-0.00114	4.94287	0.524
-0.00114	4.8928	0.536
-0.00114	4.84512	0.542
-0.00114	4.79405	0.538
-0.00114	4.74305	0.528
-0.00114	4.69236	0.492
-0.00114	4.64492	0.45
-0.00114	4.59359	0.412
-0.00114	4.54299	0.396
-0.00114	4.49178	0.384
-0.00114	4.44462	0.376
-0.00114	4.39365	0.376
-0.00114	4.34296	0.404
-0.00114	4.29485	0.446
-0.00114	4.24387	0.478
-0.00114	4.19319	0.5
-0.00114	4.14226	0.518
-0.00114	4.09467	0.52
-0.00114	4.04377	0.528
-0.00114	3.99284	0.548
-0.00114	3.94192	0.54
-0.00114	3.8945	0.526
-0.00114	3.84336	0.538
-0.00114	3.79255	0.564
-0.00114	3.74157	0.562
-0.00114	3.69384	0.572
-0.00114	3.64325	0.584
-0.00114	3.59199	0.566
-0.00114	3.54419	0.5
-0.00114	3.49383	0.458
-0.00114	3.44305	0.452
-0.00114	3.39205	0.448
-0.00114	3.34365	0.478
-0.00114	3.29313	0.496
-0.00114	3.24254	0.462
-0.00114	3.1913	0.452
-0.00114	3.14379	0.402
-0.00114	3.09291	0.384
-0.00114	3.04222	0.378
-0.00114	2.99144	0.368
-0.00114	2.94356	0.354
-0.00114	2.89254	0.356
-0.00114	2.84152	0.354
-0.00114	2.79415	0.38
-0.00114	2.74365	0.44
-0.00114	2.69272	0.466
-0.00114	2.64151	0.512
-0.00114	2.59407	0.536
-0.00114	2.54304	0.528
-0.00114	2.49262	0.498
-0.00114	2.44181	0.506
-0.00114	2.39396	0.512
-0.00114	2.34327	0.486
-0.00114	2.29211	0.472
-0.00114	2.24144	0.49
-0.00114	2.19352	0.482
-0.00114	2.14264	0.468
-0.00114	2.09236	0.494
-0.00114	2.04477	0.516
-0.00114	1.9944	0.488
-0.00114	1.94309	0.458
-0.00114	1.89199	0.448
-0.00114	1.84431	0.456
-0.00114	1.79322	0.484
-0.00114	1.74232	0.498
-0.00114	1.69141	0.482
-0.00114	1.64344	0.46
-0.00114	1.59292	0.47
-0.00114	1.54238	0.454
-0.00114	1.49136	0.442
-0.00114	1.44401	0.458
-0.00114	1.39356	0.494
-0.00114	1.34277	0.516
-0.00114	1.29478	0.512
-0.00114	1.24383	0.49
-0.00114	1.19345	0.496
-0.00114	1.14238	0.44
-0.00114	1.09489	0.414
-0.00114	1.04401	0.446
-0.00114	0.99304	0.494
-0.00114	0.94182	0.52
-0.00114	0.89385	0.462
-0.00114	0.84379	0.418
-0.00114	0.79284	0.442
-0.00114	0.74248	0.518
-0.00114	0.69451	0.554
-0.00114	0.6434	0.526
-0.00114	0.59249	0.47
-0.00114	0.54445	0.456
-0.00114	0.49374	0.436
-0.00114	0.44277	0.378
-0.00114	0.39225	0.334
-0.00114	0.34444	0.358
-0.00114	0.29359	0.388
-0.00114	0.24304	0.37
-0.00114	0.19245	0.36
-0.00114	0.14451	0.364
-0.00114	0.09329	0.386
-0.00114	0.04184	0.386
-0.00114	-0.00453	0.386
-0.00104	9.99455	0.456
-0.00104	9.9438	0.496
-0.00104	9.89561	0.554
-0.00104	9.84483	0.588
-0.00104	9.79459	0.548
-0.00104	9.74326	0.484
-0.00104	9.69579	0.436
-0.00104	9.64477	0.396
-0.00104	9.59389	0.378
-0.00104	9.54638	0.378
-0.00104	9.49578	0.392
-0.00104	9.44493	0.396
-0.00104	9.39364	0.42
-0.00104	9.34632	0.466
-0.00104	9.29527	0.532
-0.00104	9.24449	0.564
-0.00104	9.19356	0.58
-0.00104	9.14586	0.598
-0.00104	9.09507	0.568
-0.00104	9.04436	0.492
-0.00104	8.99363	0.402
-0.00104	8.94539	0.364
-0.00104	8.89504	0.37
-0.00104	8.84392	0.404
-0.00104	8.79619	0.482
-0.00104	8.74527	0.54
-0.00104	8.6946	0.534
-0.00104	8.64351	0.522
-0.00104	8.59559	0.518
-0.00104	8.54468	0.474
-0.00104	8.49419	0.418
-0.00104	8.4434	0.368
-0.00104	8.39608	0.37
-0.00104	8.34527	0.412
-0.00104	8.29477	0.432
-0.00104	8.24356	0.428
-0.00104	8.19571	0.436
-0.00104	8.14443	0.436
-0.00104	8.09321	0.44
-0.00104	8.04558	0.414
-0.00104	7.99489	0.38
-0.00104	7.94435	0.368
-0.00104	7.89344	0.366
-0.00104	7.84593	0.432
-0.00104	7.79524	0.47
-0.00104	7.7446	0.48
-0.00104	7.69396	0.476
-0.00104	7.64596	0.476
-0.00104	7.59547	0.514
-0.00104	7.54416	0.56
-0.00104	7.49297	0.554
-0.00104	7.44507	0.512
-0.00104	7.39408	0.478
-0.00104	7.34341	0.44
-0.00104	7.2962	0.44
-0.00104	7.24492	0.442
-0.00104	7.19452	0.422
-0.00104	7.14309	0.38
-0.00104	7.09605	0.41
-0.00104	7.04539	0.458
-0.00104	6.9943	0.488
-0.00104	6.94351	0.496
-0.00104	6.89547	0.486
-0.00104	6.84481	0.476
-0.00104	6.79371	0.488
-0.00104	6.74284	0.524
-0.00104	6.69529	0.604
-0.00104	6.64454	0.594
-0.00104	6.59337	0.534
-0.00104	6.54619	0.514
-0.00104	6.49507	0.478
-0.00104	6.44405	0.422
-0.00104	6.39374	0.404
-0.00104	6.34604	0.404
-0.00104	6.29447	0.398
-0.00104	6.24416	0.398
-0.00104	6.19318	0.41
-0.00104	6.14581	0.46
-0.00104	6.09512	0.492
-0.00104	6.04391	0.504
-0.00104	5.99291	0.482
-0.00104	5.94561	0.44
-0.00104	5.89437	0.422
-0.00104	5.84347	0.42
-0.00104	5.7951	0.384
-0.00104	5.74436	0.338
-0.00104	5.69386	0.334
-0.00104	5.64282	0.358
-0.00104	5.59547	0.39
-0.00104	5.54457	0.412
-0.00104	5.4934	0.45
-0.00104	5.44221	0.482
-0.00104	5.39482	0.446
-0.00104	5.34387	0.378
-0.00104	5.29363	0.382
-0.00104	5.24282	0.454
-0.00104	5.19497	0.522
-0.00104	5.14414	0.528
-0.00104	5.09331	0.518
-0.00104	5.04558	0.5
-0.00104	4.99482	0.474
-0.00104	4.94399	0.426
-0.00104	4.89314	0.408
-0.00104	4.84524	0.408
-0.00104	4.79405	0.406
-0.00104	4.74257	0.384
-0.00104	4.69186	0.388
-0.00104	4.64439	0.41
-0.00104	4.59375	0.432
-0.00104	4.54309	0.434
-0.00104	4.492	0.468
-0.00104	4.44429	0.472
-0.00104	4.39315	0.44
-0.00104	4.34258	0.41
-0.00104	4.29466	0.418
-0.00104	4.24364	0.45
-0.00104	4.19333	0.448
-0.00104	4.14293	0.412
-0.00104	4.09539	0.428
-0.00104	4.0441	0.474
-0.00104	3.99327	0.476
-0.00104	3.94258	0.436
-0.00104	3.89478	0.442
-0.00104	3.84376	0.47
-0.00104	3.793	0.444
-0.00104	3.74165	0.41
-0.00104	3.69365	0.432
-0.00104	3.64273	0.482
-0.00104	3.59192	0.504
-0.00104	3.54412	0.516
-0.00104	3.49338	0.562
-0.00104	3.44241	0.564
-0.00104	3.39198	0.528
-0.00104	3.3438	0.492
-0.00104	3.29318	0.466
-0.00104	3.24216	0.436
-0.00104	3.19145	0.434
-0.00104	3.14395	0.44
-0.00104	3.09291	0.472
-0.00104	3.04217	0.496
-0.00104	2.99151	0.476
-0.00104	2.94397	0.442
-0.00104	2.89273	0.43
-0.00104	2.84231	0.466
-0.00104	2.79508	0.48
-0.00104	2.74432	0.46
-0.00104	2.69327	0.472
-0.00104	2.64227	0.514
-0.00104	2.59423	0.546
-0.00104	2.54316	0.512
-0.00104	2.49228	0.452
-0.00104	2.44169	0.42
-0.00104	2.39427	0.406
-0.00104	2.3433	0.376
-0.00104	2.29247	0.38
-0.00104	2.24128	0.39
-0.00104	2.19352	0.38
-0.00104	2.14252	0.422
-0.00104	2.09155	0.458
-0.00104	2.04446	0.458
-0.00104	1.9937	0.45
-0.00104	1.94306	0.462
-0.00104	1.89197	0.488
-0.00104	1.84433	0.494
-0.00104	1.7931	0.496
-0.00104	1.74258	0.49
-0.00104	1.69163	0.506
-0.00104	1.64382	0.538
-0.00104	1.59276	0.508
-0.00104	1.54207	0.47
-0.00104	1.49117	0.51
-0.00104	1.44358	0.566
-0.00104	1.39322	0.558
-0.00104	1.34256	0.556
-0.00104	1.29545	0.558
-0.00104	1.24412	0.562
-0.00104	1.19357	0.588
-0.00104	1.14291	0.61
-0.00104	1.0951	0.61
-0.00104	1.04442	0.582
-0.00104	0.99375	0.526
-0.00104	0.9429	0.478
-0.00104	0.89526	0.498
-0.00104	0.84381	0.564
-0.00104	0.793	0.58
-0.00104	0.74227	0.544
-0.00104	0.69482	0.502
-0.00104	0.64325	0.476
-0.00104	0.59235	0.426
-0.00104	0.54407	0.394
-0.00104	0.49303	0.4
-0.00104	0.44212	0.444
-0.00104	0.39167	0.49
-0.00104	0.34378	0.502
-0.00104	0.29299	0.494
-0.00104	0.24226	0.44
-0.00104	0.19157	0.368
-0.00104	0.14412	0.31
-0.00104	0.09315	0.244
-0.00104	0.0421	0.184
-0.00104	-0.00465	0.166
-0.000943	9.99491	0.482
-0.000943	9.94399	0.506
-0.000943	9.8959	0.51
-0.000943	9.84504	0.492
-0.000943	9.79445	0.456
-0.000943	9.74338	0.422
-0.000943	9.6961	0.402
-0.000943	9.64494	0.414
-0.000943	9.5943	0.432
-0.000943	9.54669	0.454
-0.000943	9.49593	0.478
-0.000943	9.44548	0.506
-0.000943	9.39467	0.538
-0.000943	9.34649	0.548
-0.000943	9.29508	0.492
-0.000943	9.24404	0.402
-0.000943	9.19356	0.348
-0.000943	9.14569	0.372
-0.000943	9.09557	0.398
-0.000943	9.04448	0.4
-0.000943	8.99348	0.422
-0.000943	8.94578	0.5
-0.000943	8.89471	0.592
-0.000943	8.8439	0.598
-0.000943	8.79612	0.564
-0.000943	8.74527	0.558
-0.000943	8.6942	0.498
-0.000943	8.64277	0.412
-0.000943	8.59523	0.374
-0.000943	8.54461	0.376
-0.000943	8.49352	0.382
-0.000943	8.44254	0.392
-0.000943	8.39477	0.394
-0.000943	8.34403	0.376
-0.000943	8.29329	0.378
-0.000943	8.24234	0.406
-0.000943	8.19497	0.446
-0.000943	8.14385	0.462
-0.000943	8.0924	0.462
-0.000943	8.04513	0.452
-0.000943	7.99377	0.422
-0.000943	7.94399	0.392
-0.000943	7.89285	0.366
-0.000943	7.845	0.36
-0.000943	7.79412	0.4
-0.000943	7.74381	0.46
-0.000943	7.69303	0.49
-0.000943	7.64523	0.482
-0.000943	7.59463	0.476
-0.000943	7.54397	0.476
-0.000943	7.49347	0.484
-0.000943	7.44545	0.454
-0.000943	7.39467	0.404
-0.000943	7.34427	0.374
-0.000943	7.29666	0.402
-0.000943	7.24533	0.416
-0.000943	7.19469	0.442
-0.000943	7.14338	0.472
-0.000943	7.0956	0.484
-0.000943	7.04489	0.474
-0.000943	6.99384	0.49
-0.000943	6.94358	0.504
-0.000943	6.89576	0.498
-0.000943	6.84497	0.47
-0.000943	6.7941	0.436
-0.000943	6.74345	0.402
-0.000943	6.69589	0.402
-0.000943	6.64525	0.396
-0.000943	6.59449	0.4
-0.000943	6.54697	0.428
-0.000943	6.49614	0.458
-0.000943	6.44567	0.456
-0.000943	6.39441	0.458
-0.000943	6.34663	0.446
-0.000943	6.29604	0.454
-0.000943	6.24509	0.458
-0.000943	6.19419	0.448
-0.000943	6.14634	0.438
-0.000943	6.09565	0.448
-0.000943	6.0451	0.482
-0.000943	5.99389	0.484
-0.000943	5.94628	0.474
-0.000943	5.89578	0.458
-0.000943	5.84471	0.378
-0.000943	5.79586	0.3
-0.000943	5.74501	0.306
-0.000943	5.69406	0.37
-0.000943	5.64315	0.422
-0.000943	5.5958	0.47
-0.000943	5.54507	0.52
-0.000943	5.49417	0.562
-0.000943	5.44293	0.542
-0.000943	5.3951	0.488
-0.000943	5.34418	0.442
-0.000943	5.29332	0.432
-0.000943	5.24249	0.432
-0.000943	5.19478	0.438
-0.000943	5.14386	0.444
-0.000943	5.09281	0.432
-0.000943	5.04487	0.444
-0.000943	4.9943	0.484
-0.000943	4.94351	0.514
-0.000943	4.89316	0.502
-0.000943	4.84529	0.468
-0.000943	4.79422	0.45
-0.000943	4.74353	0.474
-0.000943	4.69236	0.456
-0.000943	4.64468	0.426
-0.000943	4.59387	0.406
-0.000943	4.54276	0.406
-0.000943	4.49207	0.414
-0.000943	4.44419	0.432
-0.000943	4.39377	0.458
-0.000943	4.34291	0.512
-0.000943	4.29535	0.586
-0.000943	4.24428	0.624
-0.000943	4.19338	0.598
-0.000943	4.14267	0.574
-0.000943	4.09508	0.554
-0.000943	4.04413	0.522
-0.000943	3.99351	0.47
-0.000943	3.9423	0.484
-0.000943	3.89431	0.522
-0.000943	3.8434	0.538
-0.000943	3.79233	0.544
-0.000943	3.74112	0.494
-0.000943	3.69344	0.422
-0.000943	3.64277	0.414
-0.000943	3.59175	0.432
-0.000943	3.54416	0.432
-0.000943	3.4941	0.408
-0.000943	3.4431	0.386
-0.000943	3.39265	0.402
-0.000943	3.34456	0.442
-0.000943	3.29401	0.496
-0.000943	3.24318	0.524
-0.000943	3.19171	0.544
-0.000943	3.14445	0.532
-0.000943	3.09331	0.492
-0.000943	3.04236	0.474
-0.000943	2.99115	0.5
-0.000943	2.94342	0.538
-0.000943	2.89268	0.548
-0.000943	2.84278	0.516
-0.000943	2.79524	0.46
-0.000943	2.74456	0.46
-0.000943	2.69361	0.474
-0.000943	2.64251	0.492
-0.000943	2.59485	0.534
-0.000943	2.54364	0.524
-0.000943	2.4924	0.518
-0.000943	2.44193	0.506
-0.000943	2.39432	0.504
-0.000943	2.34342	0.498
-0.000943	2.29237	0.472
-0.000943	2.24152	0.46
-0.000943	2.1939	0.482
-0.000943	2.14307	0.5
-0.000943	2.09296	0.536
-0.000943	2.04508	0.546
-0.000943	1.99404	0.566
-0.000943	1.94337	0.596
-0.000943	1.89269	0.664
-0.000943	1.84419	0.716
-0.000943	1.79358	0.702
-0.000943	1.74277	0.618
-0.000943	1.69201	0.54
-0.000943	1.64447	0.49
-0.000943	1.59342	0.488
-0.000943	1.54209	0.534
-0.000943	1.49152	0.588
-0.000943	1.44427	0.582
-0.000943	1.39291	0.576
-0.000943	1.34223	0.584
-0.000943	1.29449	0.608
-0.000943	1.24328	0.63
-0.000943	1.19259	0.66
-0.000943	1.14138	0.676
-0.000943	1.09451	0.692
-0.000943	1.04392	0.634
-0.000943	0.99335	0.588
-0.000943	0.94225	0.584
-0.000943	0.895	0.592
-0.000943	0.84374	0.554
-0.000943	0.793	0.474
-0.000943	0.74274	0.388
-0.000943	0.69501	0.352
-0.000943	0.64342	0.354
-0.000943	0.59276	0.334
-0.000943	0.5444	0.3
-0.000943	0.49331	0.248
-0.000943	0.44265	0.188
-0.000943	0.39191	0.154
-0.000943	0.3442	0.114
-0.000943	0.29302	0.102
-0.000943	0.24257	0.148
-0.000943	0.19174	0.194
-0.000943	0.1447	0.158
-0.000943	0.09375	0.078
-0.000943	0.04258	-0.028
-0.000943	-0.00455	-0.04
-0.000843	9.99491	0.424
-0.000843	9.94439	0.428
-0.000843	9.89649	0.456
-0.000843	9.84585	0.514
-0.000843	9.795	0.548
-0.000843	9.74414	0.528
-0.000843	9.69608	0.498
-0.000843	9.64506	0.51
-0.000843	9.59411	0.542
-0.000843	9.54652	0.532
-0.000843	9.49535	0.472
-0.000843	9.44469	0.4
-0.000843	9.39434	0.36
-0.000843	9.34632	0.356
-0.000843	9.29575	0.4
-0.000843	9.24489	0.436
-0.000843	9.19402	0.456
-0.000843	9.14609	0.476
-0.000843	9.09574	0.47
-0.000843	9.04467	0.468
-0.000843	8.99394	0.48
-0.000843	8.94604	0.476
-0.000843	8.89499	0.464
-0.000843	8.84421	0.458
-0.000843	8.79672	0.468
-0.000843	8.74577	0.424
-0.000843	8.69496	0.384
-0.000843	8.64379	0.352
-0.000843	8.5959	0.314
-0.000843	8.54514	0.27
-0.000843	8.49416	0.252
-0.000843	8.44367	0.284
-0.000843	8.39598	0.362
-0.000843	8.34546	0.416
-0.000843	8.29473	0.432
-0.000843	8.24354	0.428
-0.000843	8.19573	0.45
-0.000843	8.14486	0.46
-0.000843	8.09412	0.472
-0.000843	8.04675	0.458
-0.000843	7.99568	0.468
-0.000843	7.94561	0.486
-0.000843	7.89433	0.49
-0.000843	7.84659	0.452
-0.000843	7.79576	0.418
-0.000843	7.7445	0.408
-0.000843	7.69372	0.42
-0.000843	7.6467	0.422
-0.000843	7.59544	0.438
-0.000843	7.54466	0.48
-0.000843	7.49347	0.532
-0.000843	7.44643	0.538
-0.000843	7.39558	0.522
-0.000843	7.34465	0.498
-0.000843	7.29685	0.484
-0.000843	7.24592	0.48
-0.000843	7.19473	0.452
-0.000843	7.14383	0.396
-0.000843	7.09608	0.388
-0.000843	7.04517	0.418
-0.000843	6.99475	0.448
-0.000843	6.94399	0.468
-0.000843	6.89631	0.486
-0.000843	6.84547	0.504
-0.000843	6.79481	0.504
-0.000843	6.74396	0.472
-0.000843	6.6962	0.396
-0.000843	6.64487	0.322
-0.000843	6.59418	0.318
-0.000843	6.54647	0.346
-0.000843	6.4955	0.384
-0.000843	6.44443	0.406
-0.000843	6.39393	0.432
-0.000843	6.34589	0.482
-0.000843	6.29497	0.514
-0.000843	6.24387	0.48
-0.000843	6.19299	0.422
-0.000843	6.14522	0.396
-0.000843	6.09448	0.406
-0.000843	6.04341	0.422
-0.000843	5.9927	0.412
-0.000843	5.94492	0.41
-0.000843	5.89402	0.432
-0.000843	5.84357	0.474
-0.000843	5.79479	0.56
-0.000843	5.74367	0.626
-0.000843	5.69329	0.602
-0.000843	5.64275	0.532
-0.000843	5.59514	0.474
-0.000843	5.54409	0.484
-0.000843	5.49309	0.49
-0.000843	5.4419	0.462
-0.000843	5.39405	0.438
-0.000843	5.34301	0.424
-0.000843	5.29232	0.458
-0.000843	5.2418	0.54
-0.000843	5.19433	0.572
-0.000843	5.14374	0.572
-0.000843	5.09286	0.522
-0.000843	5.04475	0.468
-0.000843	4.99387	0.472
-0.000843	4.94289	0.522
-0.000843	4.89278	0.498
-0.000843	4.84474	0.47
-0.000843	4.7936	0.466
-0.000843	4.74317	0.476
-0.000843	4.69191	0.464
-0.000843	4.64432	0.426
-0.000843	4.59416	0.38
-0.000843	4.54309	0.366
-0.000843	4.49209	0.338
-0.000843	4.44455	0.306
-0.000843	4.39339	0.386
-0.000843	4.34232	0.474
-0.000843	4.29451	0.502
-0.000843	4.24361	0.478
-0.000843	4.19288	0.468
-0.000843	4.14228	0.496
-0.000843	4.09477	0.52
-0.000843	4.04377	0.538
-0.000843	3.99292	0.538
-0.000843	3.94197	0.498
-0.000843	3.89385	0.476
-0.000843	3.84357	0.474
-0.000843	3.79245	0.492
-0.000843	3.74186	0.502
-0.000843	3.69391	0.492
-0.000843	3.64282	0.496
-0.000843	3.59211	0.558
-0.000843	3.54438	0.604
-0.000843	3.49376	0.614
-0.000843	3.44322	0.622
-0.000843	3.39222	0.624
-0.000843	3.34461	0.602
-0.000843	3.29311	0.578
-0.000843	3.24264	0.55
-0.000843	3.1919	0.534
-0.000843	3.14424	0.524
-0.000843	3.09324	0.528
-0.000843	3.04244	0.5
-0.000843	2.99089	0.444
-0.000843	2.94323	0.404
-0.000843	2.89209	0.396
-0.000843	2.84135	0.444
-0.000843	2.79353	0.482
-0.000843	2.74262	0.512
-0.000843	2.69165	0.536
-0.000843	2.64127	0.562
-0.000843	2.59314	0.582
-0.000843	2.54214	0.592
-0.000843	2.49145	0.618
-0.000843	2.44079	0.634
-0.000843	2.39322	0.636
-0.000843	2.34256	0.652
-0.000843	2.29177	0.66
-0.000843	2.24018	0.65
-0.000843	2.19297	0.64
-0.000843	2.14236	0.656
-0.000843	2.09169	0.698
-0.000843	2.04389	0.748
-0.000843	1.99287	0.794
-0.000843	1.94211	0.804
-0.000843	1.89095	0.788
-0.000843	1.84319	0.77
-0.000843	1.79269	0.772
-0.000843	1.7421	0.798
-0.000843	1.6911	0.768
-0.000843	1.64373	0.73
-0.000843	1.59225	0.69
-0.000843	1.54145	0.64
-0.000843	1.49088	0.618
-0.000843	1.44355	0.58
-0.000843	1.39351	0.54
-0.000843	1.34256	0.504
-0.000843	1.29514	0.44
-0.000843	1.24393	0.366
-0.000843	1.19319	0.336
-0.000843	1.14222	0.332
-0.000843	1.0946	0.324
-0.000843	1.04415	0.284
-0.000843	0.99301	0.25
-0.000843	0.9424	0.25
-0.000843	0.89433	0.242
-0.000843	0.84403	0.192
-0.000843	0.79286	0.136
-0.000843	0.74208	0.124
-0.000843	0.69396	0.12
-0.000843	0.64254	0.098
-0.000843	0.59183	0.104
-0.000843	0.54381	0.11
-0.000843	0.49283	0.118
-0.000843	0.44224	0.132
-0.000843	0.39144	0.144
-0.000843	0.34351	0.134
-0.000843	0.29294	0.108
-0.000843	0.24185	0.038
-0.000843	0.19112	-0.024
-0.000843	0.14374	-0.082
-0.000843	0.09267	-0.098
-0.000843	0.04201	-0.082
-0.000843	-0.00496	-0.022
-0.000743	9.99444	0.358
-0.000743	9.94363	0.352
-0.000743	9.8958	0.38
-0.000743	9.84497	0.404
-0.000743	9.79409	0.416
-0.000743	9.74367	0.432
-0.000743	9.69613	0.44
-0.000743	9.6446	0.432
-0.000743	9.59415	0.444
-0.000743	9.54633	0.476
-0.000743	9.49552	0.512
-0.000743	9.445	0.516
-0.000743	9.3946	0.488
-0.000743	9.34644	0.456
-0.000743	9.29506	0.44
-0.000743	9.24466	0.466
-0.000743	9.19394	0.546
-0.000743	9.14567	0.58
-0.000743	9.09503	0.552
-0.000743	9.04429	0.492
-0.000743	8.99312	0.45
-0.000743	8.94587	0.446
-0.000743	8.89521	0.458
-0.000743	8.84395	0.474
-0.000743	8.79633	0.514
-0.000743	8.74543	0.54
-0.000743	8.69498	0.546
-0.000743	8.6442	0.516
-0.000743	8.59618	0.48
-0.000743	8.54523	0.472
-0.000743	8.49464	0.478
-0.000743	8.44359	0.482
-0.000743	8.39605	0.464
-0.000743	8.34484	0.448
-0.000743	8.29387	0.45
-0.000743	8.24265	0.466
-0.000743	8.1954	0.496
-0.000743	8.14416	0.514
-0.000743	8.09321	0.546
-0.000743	8.04534	0.56
-0.000743	7.99427	0.566
-0.000743	7.9442	0.558
-0.000743	7.89363	0.528
-0.000743	7.84557	0.492
-0.000743	7.79486	0.464
-0.000743	7.74395	0.44
-0.000743	7.69331	0.474
-0.000743	7.64539	0.538
-0.000743	7.59492	0.578
-0.000743	7.54414	0.564
-0.000743	7.49321	0.53
-0.000743	7.44569	0.512
-0.000743	7.39477	0.514
-0.000743	7.34456	0.518
-0.000743	7.29663	0.474
-0.000743	7.24614	0.454
-0.000743	7.19497	0.466
-0.000743	7.144	0.49
-0.000743	7.09679	0.52
-0.000743	7.04505	0.55
-0.000743	6.99515	0.544
-0.000743	6.94406	0.52
-0.000743	6.89633	0.51
-0.000743	6.84543	0.51
-0.000743	6.7951	0.494
-0.000743	6.74405	0.482
-0.000743	6.69622	0.444
-0.000743	6.64556	0.44
-0.000743	6.5942	0.47
-0.000743	6.54657	0.532
-0.000743	6.49536	0.554
-0.000743	6.44467	0.534
-0.000743	6.39377	0.496
-0.000743	6.34623	0.472
-0.000743	6.29551	0.462
-0.000743	6.24449	0.47
-0.000743	6.19335	0.506
-0.000743	6.14569	0.506
-0.000743	6.09512	0.494
-0.000743	6.04398	0.494
-0.000743	5.99337	0.522
-0.000743	5.94585	0.562
-0.000743	5.89535	0.568
-0.000743	5.8449	0.542
-0.000743	5.79584	0.492
-0.000743	5.7452	0.458
-0.000743	5.69379	0.45
-0.000743	5.64346	0.482
-0.000743	5.59585	0.498
-0.000743	5.54502	0.488
-0.000743	5.49359	0.506
-0.000743	5.44267	0.51
-0.000743	5.39486	0.566
-0.000743	5.34379	0.592
-0.000743	5.29301	0.558
-0.000743	5.24235	0.514
-0.000743	5.19428	0.478
-0.000743	5.14343	0.44
-0.000743	5.09241	0.416
-0.000743	5.04494	0.4
-0.000743	4.99363	0.45
-0.000743	4.94339	0.49
-0.000743	4.89213	0.496
-0.000743	4.84455	0.498
-0.000743	4.79369	0.474
-0.000743	4.74255	0.47
-0.000743	4.69189	0.496
-0.000743	4.64413	0.518
-0.000743	4.59328	0.534
-0.000743	4.54252	0.536
-0.000743	4.49207	0.54
-0.000743	4.44431	0.56
-0.000743	4.3931	0.584
-0.000743	4.34198	0.598
-0.000743	4.29435	0.542
-0.000743	4.24364	0.512
-0.000743	4.19266	0.49
-0.000743	4.14193	0.508
-0.000743	4.09377	0.542
-0.000743	4.04277	0.536
-0.000743	3.99194	0.522
-0.000743	3.94094	0.52
-0.000743	3.89333	0.524
-0.000743	3.84262	0.564
-0.000743	3.79188	0.594
-0.000743	3.74112	0.596
-0.000743	3.69368	0.614
-0.000743	3.64263	0.588
-0.000743	3.5917	0.576
-0.000743	3.544	0.586
-0.000743	3.49348	0.612
-0.000743	3.44288	0.636
-0.000743	3.39177	0.652
-0.000743	3.34396	0.67
-0.000743	3.29318	0.668
-0.000743	3.24225	0.632
-0.000743	3.19164	0.598
-0.000743	3.14384	0.6
-0.000743	3.09324	0.626
-0.000743	3.04251	0.664
-0.000743	2.9911	0.704
-0.000743	2.94361	0.718
-0.000743	2.89288	0.686
-0.000743	2.84188	0.66
-0.000743	2.7941	0.688
-0.000743	2.74322	0.73
-0.000743	2.69222	0.752
-0.000743	2.64108	0.748
-0.000743	2.59371	0.75
-0.000743	2.54252	0.764
-0.000743	2.49221	0.796
-0.000743	2.44138	0.822
-0.000743	2.39384	0.904
-0.000743	2.34323	0.966
-0.000743	2.29211	0.99
-0.000743	2.24099	1.024
-0.000743	2.19331	1.02
-0.000743	2.14248	0.942
-0.000743	2.09184	0.836
-0.000743	2.0443	0.772
-0.000743	1.99337	0.744
-0.000743	1.94249	0.698
-0.000743	1.89166	0.624
-0.000743	1.84391	0.57
-0.000743	1.793	0.514
-0.000743	1.74198	0.432
-0.000743	1.69113	0.322
-0.000743	1.64371	0.226
-0.000743	1.59273	0.126
-0.000743	1.54226	0.046
-0.000743	1.49128	0.016
-0.000743	1.44396	0.028
-0.000743	1.39313	0.106
-0.000743	1.34206	0.21
-0.000743	1.29418	0.23
-0.000743	1.24316	0.204
-0.000743	1.19197	0.138
-0.000743	1.14098	0.062
-0.000743	1.09389	0.004
-0.000743	1.04301	-0.014
-0.000743	0.99223	-0.036
-0.000743	0.94163	-0.024
-0.000743	0.89347	0.02
-0.000743	0.84267	0.052
-0.000743	0.79207	0.048
-0.000743	0.74172	0.07
-0.000743	0.69401	0.084
-0.000743	0.64275	0.072
-0.000743	0.59226	0.054
-0.000743	0.54393	0.022
-0.000743	0.49303	-0.044
-0.000743	0.44241	-0.08
-0.000743	0.39184	-0.048
-0.000743	0.3443	0.004
-0.000743	0.29345	0.086
-0.000743	0.24252	0.118
-0.000743	0.1914	0.116
-0.000743	0.14355	0.096
-0.000743	0.09265	0.096
-0.000743	0.0416	0.14
-0.000743	-0.00529	0.166
-0.000643	9.99444	0.472
-0.000643	9.9436	0.478
-0.000643	9.89573	0.464
-0.000643	9.84478	0.44
-0.000643	9.79445	0.4
-0.000643	9.74345	0.38
-0.000643	9.69615	0.402
-0.000643	9.64489	0.454
-0.000643	9.59463	0.464
-0.000643	9.54692	0.49
-0.000643	9.49624	0.538
-0.000643	9.4455	0.534
-0.000643	9.39424	0.478
-0.000643	9.34687	0.428
-0.000643	9.29537	0.394
-0.000643	9.24478	0.408
-0.000643	9.19409	0.47
-0.000643	9.14629	0.486
-0.000643	9.09536	0.458
-0.000643	9.0446	0.474
-0.000643	8.99355	0.496
-0.000643	8.94601	0.478
-0.000643	8.89506	0.47
-0.000643	8.84433	0.518
-0.000643	8.79657	0.562
-0.000643	8.74557	0.57
-0.000643	8.69513	0.552
-0.000643	8.64413	0.538
-0.000643	8.59592	0.528
-0.000643	8.54509	0.502
-0.000643	8.49445	0.504
-0.000643	8.44355	0.54
-0.000643	8.39581	0.582
-0.000643	8.3447	0.58
-0.000643	8.29401	0.552
-0.000643	8.24277	0.506
-0.000643	8.19523	0.462
-0.000643	8.1445	0.452
-0.000643	8.09393	0.484
-0.000643	8.04598	0.522
-0.000643	7.99532	0.52
-0.000643	7.94539	0.514
-0.000643	7.8938	0.518
-0.000643	7.84616	0.498
-0.000643	7.79545	0.466
-0.000643	7.74457	0.42
-0.000643	7.69386	0.402
-0.000643	7.64596	0.362
-0.000643	7.59532	0.324
-0.000643	7.54478	0.334
-0.000643	7.49357	0.406
-0.000643	7.44603	0.452
-0.000643	7.39529	0.502
-0.000643	7.34406	0.578
-0.000643	7.29713	0.598
-0.000643	7.24599	0.572
-0.000643	7.19492	0.54
-0.000643	7.14388	0.52
-0.000643	7.09627	0.518
-0.000643	7.04532	0.536
-0.000643	6.99444	0.564
-0.000643	6.94368	0.556
-0.000643	6.89616	0.514
-0.000643	6.84516	0.518
-0.000643	6.794	0.536
-0.000643	6.74365	0.566
-0.000643	6.69587	0.59
-0.000643	6.64489	0.606
-0.000643	6.59401	0.574
-0.000643	6.54655	0.526
-0.000643	6.49519	0.508
-0.000643	6.44469	0.54
-0.000643	6.39362	0.606
-0.000643	6.34601	0.61
-0.000643	6.29501	0.6
-0.000643	6.24359	0.568
-0.000643	6.19309	0.522
-0.000643	6.14538	0.47
-0.000643	6.09477	0.44
-0.000643	6.04384	0.414
-0.000643	5.99289	0.424
-0.000643	5.94492	0.432
-0.000643	5.89457	0.406
-0.000643	5.84385	0.392
-0.000643	5.7955	0.43
-0.000643	5.74491	0.5
-0.000643	5.69391	0.57
-0.000643	5.64272	0.59
-0.000643	5.59537	0.556
-0.000643	5.54423	0.5
-0.000643	5.49343	0.45
-0.000643	5.44231	0.46
-0.000643	5.39505	0.496
-0.000643	5.34415	0.518
-0.000643	5.29361	0.594
-0.000643	5.24232	0.678
-0.000643	5.19459	0.66
-0.000643	5.14371	0.616
-0.000643	5.09291	0.574
-0.000643	5.04496	0.552
-0.000643	4.99418	0.542
-0.000643	4.94342	0.558
-0.000643	4.89297	0.546
-0.000643	4.84524	0.554
-0.000643	4.79419	0.562
-0.000643	4.74336	0.576
-0.000643	4.69236	0.582
-0.000643	4.64492	0.598
-0.000643	4.59352	0.592
-0.000643	4.54295	0.568
-0.000643	4.49178	0.562
-0.000643	4.444	0.54
-0.000643	4.39327	0.51
-0.000643	4.34237	0.512
-0.000643	4.29473	0.538
-0.000643	4.24366	0.57
-0.000643	4.19292	0.622
-0.000643	4.1419	0.688
-0.000643	4.09482	0.692
-0.000643	4.04379	0.684
-0.000643	3.99282	0.678
-0.000643	3.94175	0.66
-0.000643	3.89414	0.65
-0.000643	3.84316	0.664
-0.000643	3.79241	0.702
-0.000643	3.74212	0.702
-0.000643	3.69446	0.652
-0.000643	3.64339	0.61
-0.000643	3.59225	0.648
-0.000643	3.54447	0.688
-0.000643	3.49419	0.672
-0.000643	3.44317	0.66
-0.000643	3.39251	0.664
-0.000643	3.34482	0.692
-0.000643	3.29385	0.746
-0.000643	3.24309	0.836
-0.000643	3.19204	0.936
-0.000643	3.14486	0.952
-0.000643	3.09389	0.93
-0.000643	3.04315	0.91
-0.000643	2.9922	0.946
-0.000643	2.94437	0.992
-0.000643	2.89309	1.032
-0.000643	2.84219	1.074
-0.000643	2.79455	1.118
-0.000643	2.74374	1.144
-0.000643	2.69306	1.198
-0.000643	2.64223	1.212
-0.000643	2.59488	1.14
-0.000643	2.54374	0.978
-0.000643	2.49259	0.794
-0.000543	2.44203	0.636
-0.000543	2.39434	0.534
-0.000643	2.34339	0.476
-0.000643	2.29213	0.428
-0.000643	2.24128	0.384
-0.000643	2.19376	0.346
-0.000643	2.14276	0.322
-0.000643	2.09227	0.306
-0.000643	2.04475	0.278
-0.000643	1.99356	0.226
-0.000643	1.94263	0.172
-0.000643	1.89226	0.13
-0.000643	1.84395	0.064
-0.000643	1.79367	0.056
-0.000643	1.74246	0.096
-0.000643	1.69165	0.132
-0.000643	1.64421	0.156
-0.000643	1.5929	0.132
-0.000643	1.54183	0.124
-0.000643	1.49093	0.1
-0.000643	1.44429	0.084
-0.000643	1.39322	0.064
-0.000643	1.34273	0.042
-0.000643	1.29461	0.034
-0.000643	1.2435	0.054
-0.000643	1.19267	0.072
-0.000643	1.14145	0.066
-0.000643	1.09403	0.032
-0.000643	1.04342	0.018
-0.000643	0.99251	0.016
-0.000643	0.94156	0.016
-0.000643	0.89395	0.002
-0.000643	0.843	0.022
-0.000643	0.79217	0.048
-0.000643	0.74141	0.062
-0.000643	0.69396	0.062
-0.000643	0.64299	0.066
-0.000643	0.5918	0.092
-0.000643	0.54393	0.084
-0.000643	0.49298	0.05
-0.000643	0.44255	0.004
-0.000643	0.39213	-0.022
-0.000643	0.3443	-0.036
-0.000643	0.29354	-0.036
-0.000643	0.24288	-0.074
-0.000643	0.19178	-0.096
-0.000643	0.14436	-0.072
-0.000643	0.09348	-0.05
-0.000643	0.04215	-0.056
-0.000643	-0.00477	-0.074
-0.000543	9.99401	0.38
-0.000543	9.9432	0.448
-0.000543	9.8953	0.518
-0.000543	9.84471	0.514
-0.000543	9.79419	0.512
-0.000543	9.7434	0.538
-0.000543	9.69563	0.576
-0.000543	9.64458	0.588
-0.000543	9.59425	0.58
-0.000543	9.54633	0.558
-0.000543	9.49538	0.484
-0.000543	9.4449	0.406
-0.000543	9.39422	0.4
-0.000543	9.34634	0.42
-0.000543	9.2953	0.43
-0.000543	9.24439	0.45
-0.000543	9.19392	0.476
-0.000543	9.14598	0.478
-0.000543	9.09514	0.486
-0.000543	9.04415	0.53
-0.000543	8.99353	0.54
-0.000543	8.94573	0.51
-0.000543	8.89482	0.46
-0.000543	8.84407	0.452
-0.000543	8.79631	0.478
-0.000543	8.74531	0.462
-0.000543	8.69446	0.428
-0.000543	8.64344	0.452
-0.000543	8.59525	0.484
-0.000543	8.54468	0.488
-0.000543	8.49411	0.474
-0.000543	8.44324	0.432
-0.000543	8.39581	0.442
-0.000543	8.34506	0.466
-0.000543	8.2943	0.452
-0.000543	8.24251	0.422
-0.000543	8.19504	0.408
-0.000543	8.14438	0.43
-0.000543	8.09369	0.476
-0.000543	8.04591	0.502
-0.000543	7.99479	0.464
-0.000543	7.94411	0.502
-0.000543	7.89335	0.572
-0.000543	7.84547	0.554
-0.000543	7.79455	0.51
-0.000543	7.74407	0.496
-0.000543	7.6936	0.492
-0.000543	7.64618	0.496
-0.000543	7.59556	0.504
-0.000543	7.54445	0.488
-0.000543	7.49333	0.464
-0.000543	7.44541	0.466
-0.000543	7.39453	0.462
-0.000543	7.3441	0.454
-0.000543	7.29687	0.456
-0.000543	7.2459	0.484
-0.000543	7.19452	0.502
-0.000543	7.14338	0.472
-0.000543	7.09581	0.478
-0.000543	7.04498	0.502
-0.000543	6.99449	0.538
-0.000543	6.94366	0.548
-0.000543	6.89566	0.564
-0.000543	6.84464	0.534
-0.000543	6.79369	0.504
-0.000543	6.74298	0.486
-0.000543	6.69563	0.484
-0.000543	6.64461	0.496
-0.000543	6.59342	0.534
-0.000543	6.54578	0.528
-0.000543	6.49464	0.496
-0.000543	6.44403	0.484
-0.000543	6.39317	0.48
-0.000543	6.34561	0.446
-0.000543	6.2947	0.436
-0.000543	6.2438	0.438
-0.000543	6.19309	0.462
-0.000543	6.14548	0.514
-0.000543	6.09479	0.564
-0.000543	6.04405	0.558
-0.000543	5.99327	0.528
-0.000543	5.94525	0.518
-0.000543	5.89454	0.532
-0.000543	5.84359	0.556
-0.000543	5.79519	0.562
-0.000543	5.74446	0.534
-0.000543	5.69365	0.51
-0.000543	5.6427	0.494
-0.000543	5.59552	0.5
-0.000543	5.54459	0.53
-0.000543	5.49324	0.558
-0.000543	5.44231	0.544
-0.000543	5.39477	0.544
-0.000543	5.3441	0.552
-0.000543	5.2932	0.544
-0.000543	5.24271	0.532
-0.000543	5.1949	0.546
-0.000543	5.1441	0.558
-0.000543	5.09286	0.578
-0.000543	5.04513	0.576
-0.000543	4.99403	0.536
-0.000543	4.94344	0.49
-0.000543	4.89268	0.494
-0.000543	4.8449	0.506
-0.000543	4.79379	0.518
-0.000543	4.7435	0.52
-0.000543	4.69277	0.56
-0.000543	4.64501	0.614
-0.000543	4.59421	0.67
-0.000543	4.54361	0.676
-0.000543	4.49245	0.636
-0.000543	4.44381	0.57
-0.000543	4.39312	0.526
-0.000543	4.34244	0.524
-0.000543	4.29485	0.596
-0.000543	4.24435	0.708
-0.000543	4.19338	0.748
-0.000543	4.14226	0.718
-0.000543	4.09453	0.68
-0.000543	4.04356	0.668
-0.000543	3.99275	0.69
-0.000543	3.94201	0.674
-0.000543	3.89371	0.694
-0.000543	3.84302	0.718
-0.000543	3.79207	0.73
-0.000543	3.74086	0.74
-0.000543	3.69329	0.764
-0.000543	3.64237	0.81
-0.000543	3.59154	0.898
-0.000543	3.54421	1.01
-0.000543	3.49336	1.098
-0.000543	3.44253	1.172
-0.000543	3.39184	1.246
-0.000543	3.34399	1.268
-0.000543	3.29344	1.314
-0.000543	3.24261	1.37
-0.000543	3.19145	1.418
-0.000543	3.14379	1.396
-0.000543	3.09281	1.336
-0.000543	3.0421	1.212
-0.000543	2.99156	1.022
-0.000543	2.94366	0.79
-0.000543	2.89292	0.64
-0.000543	2.84207	0.576
-0.000543	2.79469	0.542
-0.000543	2.74425	0.486
-0.000543	2.69291	0.41
-0.000543	2.64196	0.344
-0.000543	2.59416	0.316
-0.000543	2.54345	0.302
-0.000543	2.4925	0.314
-0.000543	2.44212	0.322
-0.000543	2.39415	0.306
-0.000543	2.34356	0.274
-0.000543	2.2927	0.212
-0.000543	2.24133	0.182
-0.000543	2.19355	0.174
-0.000543	2.1431	0.15
-0.000543	2.09212	0.096
-0.000543	2.04475	0.068
-0.000543	1.99339	0.012
-0.000543	1.94273	-0.026
-0.000543	1.89204	-0.034
-0.000543	1.84474	-0.028
-0.000543	1.7935	0
-0.000543	1.7431	0.018
-0.000543	1.69201	-0.01
-0.000543	1.64425	-0.042
-0.000543	1.59299	-0.03
-0.000543	1.54188	0.01
-0.000543	1.49143	0.028
-0.000543	1.44429	0.046
-0.000543	1.39251	0.054
-0.000543	1.34182	0.052
-0.000543	1.29392	0.034
-0.000543	1.24283	0.028
-0.000543	1.19219	-0.008
-0.000543	1.14129	-0.024
-0.000543	1.09375	0.006
-0.000543	1.04289	0.022
-0.000543	0.99239	-0.014
-0.000543	0.94149	-0.07
-0.000543	0.89402	-0.058
-0.000543	0.8431	-0.03
-0.000543	0.79193	-0.012
-0.000543	0.74093	0.01
-0.000543	0.69349	0.018
-0.000543	0.64228	0.004
-0.000543	0.59156	-0.02
-0.000543	0.54359	-0.048
-0.000543	0.49252	-0.062
-0.000543	0.44217	-0.078
-0.000543	0.39139	-0.074
-0.000543	0.34335	-0.058
-0.000543	0.29285	0.012
-0.000543	0.24209	0.046
-0.000543	0.19124	0.042
-0.000543	0.14367	0.026
-0.000543	0.09315	-0.012
-0.000543	0.04201	-0.058
-0.000543	-0.00463	-0.074
-0.000443	9.9951	0.394
-0.000443	9.94401	0.48
-0.000443	9.89664	0.528
-0.000443	9.84569	0.554
-0.000443	9.79526	0.598
-0.000443	9.74448	0.62
-0.000443	9.69644	0.558
-0.000443	9.64537	0.446
-0.000443	9.59454	0.362
-0.000443	9.54666	0.356
-0.000443	9.49552	0.392
-0.000443	9.44519	0.436
-0.000443	9.39395	0.446
-0.000443	9.34601	0.426
-0.000443	9.29518	0.452
-0.000443	9.24449	0.468
-0.000443	9.19385	0.462
-0.000443	9.146	0.43
-0.000443	9.09543	0.412
-0.000443	9.0445	0.41
-0.000443	8.99339	0.432
-0.000443	8.94549	0.434
-0.000443	8.89435	0.458
-0.000443	8.84378	0.456
-0.000443	8.79624	0.46
-0.000443	8.74524	0.472
-0.000443	8.6946	0.446
-0.000443	8.64327	0.422
-0.000443	8.59556	0.466
-0.000443	8.54459	0.512
-0.000443	8.49402	0.516
-0.000443	8.44309	0.526
-0.000443	8.39584	0.542
-0.000443	8.34484	0.556
-0.000443	8.29449	0.54
-0.000443	8.24339	0.5
-0.000443	8.19571	0.494
-0.000443	8.14478	0.532
-0.000443	8.0936	0.564
-0.000443	8.04651	0.58
-0.000443	7.99556	0.544
-0.000443	7.94513	0.526
-0.000443	7.89402	0.514
-0.000443	7.84633	0.512
-0.000443	7.7956	0.498
-0.000443	7.74469	0.502
-0.000443	7.69424	0.49
-0.000443	7.64656	0.48
-0.000443	7.59542	0.47
-0.000443	7.5449	0.47
-0.000443	7.49393	0.51
-0.000443	7.44588	0.552
-0.000443	7.39489	0.546
-0.000443	7.34394	0.536
-0.000443	7.29647	0.494
-0.000443	7.24571	0.454
-0.000443	7.1943	0.43
-0.000443	7.14328	0.396
-0.000443	7.09581	0.378
-0.000443	7.04477	0.402
-0.000443	6.99437	0.43
-0.000443	6.94315	0.456
-0.000443	6.89564	0.514
-0.000443	6.84459	0.56
-0.000443	6.79357	0.59
-0.000443	6.74276	0.598
-0.000443	6.69503	0.58
-0.000443	6.64427	0.548
-0.000443	6.59354	0.514
-0.000443	6.5459	0.478
-0.000443	6.49488	0.428
-0.000443	6.44431	0.41
-0.000443	6.39372	0.438
-0.000443	6.34611	0.512
-0.000443	6.29523	0.57
-0.000443	6.24423	0.562
-0.000443	6.19352	0.484
-0.000443	6.14588	0.4
-0.000443	6.09486	0.36
-0.000443	6.04408	0.378
-0.000443	5.99303	0.38
-0.000443	5.94578	0.374
-0.000443	5.89538	0.4
-0.000443	5.8444	0.468
-0.000443	5.79591	0.526
-0.000443	5.74481	0.598
-0.000443	5.69367	0.642
-0.000443	5.64251	0.656
-0.000443	5.59525	0.654
-0.000443	5.54428	0.662
-0.000443	5.4934	0.676
-0.000443	5.44257	0.678
-0.000443	5.3952	0.648
-0.000443	5.34413	0.628
-0.000443	5.29282	0.618
-0.000443	5.24263	0.63
-0.000443	5.1939	0.626
-0.000443	5.14357	0.65
-0.000443	5.09253	0.65
-0.000443	5.04439	0.628
-0.000443	4.99365	0.58
-0.000443	4.9427	0.568
-0.000443	4.89249	0.588
-0.000443	4.84483	0.61
-0.000443	4.79355	0.616
-0.000443	4.74281	0.628
-0.000443	4.69193	0.632
-0.000443	4.64401	0.65
-0.000443	4.5933	0.64
-0.000443	4.54252	0.656
-0.000443	4.49145	0.666
-0.000443	4.44369	0.652
-0.000443	4.39284	0.678
-0.000443	4.34208	0.72
-0.000443	4.29416	0.75
-0.000443	4.24356	0.79
-0.000443	4.19304	0.822
-0.000443	4.14226	0.818
-0.000443	4.09472	0.816
-0.000443	4.04379	0.794
-0.000443	3.99268	0.826
-0.000443	3.94199	0.864
-0.000443	3.89431	0.964
-0.000443	3.84326	1.102
-0.000443	3.79267	1.256
-0.000443	3.742	1.368
-0.000443	3.69389	1.48
-0.000443	3.64296	1.576
-0.000443	3.59249	1.642
-0.000443	3.54478	1.656
-0.000443	3.49426	1.592
-0.000443	3.44341	1.442
-0.000443	3.39215	1.324
-0.000443	3.3443	1.204
-0.000443	3.29316	1.066
-0.000443	3.24206	0.912
-0.000443	3.19114	0.728
-0.000443	3.144	0.562
-0.000443	3.09303	0.46
-0.000443	3.04258	0.464
-0.000443	2.99122	0.42
-0.000443	2.94397	0.368
-0.000443	2.89307	0.342
-0.000443	2.8425	0.336
-0.000443	2.79524	0.308
-0.000443	2.74446	0.276
-0.000443	2.69349	0.244
-0.000443	2.64285	0.2
-0.000443	2.59461	0.154
-0.000443	2.54376	0.142
-0.000443	2.49259	0.126
-0.000443	2.44238	0.124
-0.000443	2.39477	0.106
-0.000443	2.34363	0.076
-0.000443	2.29273	0.028
-0.000443	2.24154	-0.018
-0.000443	2.19419	-0.036
-0.000443	2.14367	0.006
-0.000443	2.09305	0.072
-0.000443	2.04544	0.098
-0.000443	1.99428	0.07
-0.000443	1.94311	0.046
-0.000443	1.89226	0.01
-0.000443	1.84495	0.014
-0.000443	1.79369	0.054
-0.000443	1.74325	0.088
-0.000443	1.69213	0.07
-0.000443	1.64459	0.038
-0.000443	1.59328	0.026
-0.000443	1.54212	0.03
-0.000443	1.49047	0.028
-0.000443	1.44341	0.052
-0.000443	1.39275	0.058
-0.000443	1.34168	0.04
-0.000443	1.29383	0.054
-0.000443	1.24311	0.06
-0.000443	1.19197	0.06
-0.000443	1.14112	0.042
-0.000443	1.09348	0.028
-0.000443	1.0433	-0.002
-0.000443	0.99242	-0.052
-0.000443	0.94154	-0.064
-0.000443	0.89369	-0.048
-0.000443	0.84345	-0.034
-0.000443	0.79262	-0.006
-0.000443	0.7421	-0.008
-0.000443	0.69463	-0.016
-0.000443	0.64349	-0.01
-0.000443	0.59287	0.038
-0.000443	0.54457	0.078
-0.000443	0.49412	0.094
-0.000443	0.44327	0.084
-0.000443	0.39234	0.062
-0.000443	0.34478	0.06
-0.000443	0.29406	0.048
-0.000443	0.24338	0.036
-0.000443	0.19228	0.004
-0.000443	0.1447	0.022
-0.000443	0.0941	0.064
-0.000443	0.04318	0.062
-0.000443	-0.00443	0.022
-0.000343	9.99489	0.506
-0.000343	9.9443	0.472
-0.000343	9.89661	0.448
-0.000343	9.84552	0.462
-0.000343	9.79526	0.502
-0.000343	9.74405	0.53
-0.000343	9.69687	0.496
-0.000343	9.6457	0.424
-0.000343	9.59492	0.36
-0.000343	9.54731	0.332
-0.000343	9.49602	0.36
-0.000343	9.44521	0.414
-0.000343	9.39472	0.454
-0.000343	9.34689	0.484
-0.000343	9.29599	0.532
-0.000343	9.24504	0.582
-0.000343	9.1943	0.618
-0.000343	9.1466	0.592
-0.000343	9.09595	0.538
-0.000343	9.04522	0.5
-0.000343	8.99389	0.514
-0.000343	8.9463	0.516
-0.000343	8.89528	0.504
-0.000343	8.84426	0.508
-0.000343	8.79688	0.516
-0.000343	8.74555	0.528
-0.000343	8.69498	0.544
-0.000343	8.64437	0.548
-0.000343	8.59659	0.544
-0.000343	8.54568	0.524
-0.000343	8.49454	0.512
-0.000343	8.44371	0.506
-0.000343	8.39591	0.462
-0.000343	8.34525	0.4
-0.000343	8.29473	0.38
-0.000343	8.2437	0.418
-0.000343	8.19573	0.488
-0.000343	8.14524	0.528
-0.000343	8.09424	0.524
-0.000343	8.04677	0.476
-0.000343	7.99556	0.448
-0.000343	7.94549	0.462
-0.000343	7.89447	0.446
-0.000343	7.84669	0.44
-0.000343	7.7956	0.502
-0.000343	7.74488	0.592
-0.000343	7.69429	0.662
-0.000343	7.6468	0.672
-0.000343	7.59583	0.644
-0.000343	7.54473	0.544
-0.000343	7.49426	0.482
-0.000343	7.44641	0.442
-0.000343	7.39553	0.428
-0.000343	7.34556	0.426
-0.000343	7.2978	0.396
-0.000343	7.24657	0.38
-0.000343	7.19535	0.418
-0.000343	7.14426	0.448
-0.000343	7.09651	0.47
-0.000343	7.04536	0.486
-0.000343	6.9953	0.508
-0.000343	6.94425	0.52
-0.000343	6.89645	0.536
-0.000343	6.84507	0.55
-0.000343	6.79493	0.554
-0.000343	6.74415	0.526
-0.000343	6.69599	0.486
-0.000343	6.6457	0.508
-0.000343	6.59475	0.55
-0.000343	6.54728	0.596
-0.000343	6.49598	0.63
-0.000343	6.44491	0.646
-0.000343	6.39379	0.666
-0.000343	6.34637	0.69
-0.000343	6.29613	0.664
-0.000343	6.24535	0.602
-0.000343	6.19435	0.508
-0.000343	6.14598	0.48
-0.000343	6.09529	0.478
-0.000343	6.04434	0.516
-0.000343	5.9937	0.556
-0.000343	5.94618	0.564
-0.000343	5.89485	0.54
-0.000343	5.84435	0.522
-0.000343	5.79576	0.55
-0.000343	5.74448	0.59
-0.000343	5.69344	0.604
-0.000343	5.64303	0.606
-0.000343	5.59556	0.62
-0.000343	5.54421	0.642
-0.000343	5.49316	0.662
-0.000343	5.44193	0.666
-0.000343	5.39408	0.692
-0.000343	5.34322	0.73
-0.000343	5.29246	0.734
-0.000343	5.24147	0.714
-0.000343	5.19395	0.702
-0.000343	5.14317	0.662
-0.000343	5.09229	0.642
-0.000343	5.04479	0.672
-0.000343	4.99392	0.704
-0.000343	4.94344	0.706
-0.000343	4.89285	0.72
-0.000343	4.84524	0.736
-0.000343	4.79391	0.754
-0.000343	4.7431	0.792
-0.000343	4.69196	0.816
-0.000343	4.64466	0.816
-0.000343	4.59406	0.798
-0.000343	4.54316	0.782
-0.000343	4.4924	0.772
-0.000343	4.44481	0.8
-0.000343	4.39425	0.874
-0.000343	4.34358	0.958
-0.000343	4.29614	0.996
-0.000343	4.24514	1.012
-0.000343	4.19409	1.07
-0.000343	4.14338	1.186
-0.000343	4.09594	1.284
-0.000343	4.0447	1.38
-0.000343	3.99354	1.552
-0.000343	3.94304	1.754
-0.000343	3.89423	1.828
-0.000343	3.84388	1.742
-0.000343	3.79317	1.59
-0.000343	3.74229	1.446
-0.000343	3.69418	1.282
-0.000343	3.64323	1.114
-0.000343	3.59218	0.916
-0.000343	3.5445	0.722
-0.000343	3.49417	0.62
-0.000343	3.44305	0.53
-0.000343	3.39239	0.44
-0.000343	3.34454	0.386
-0.000343	3.29375	0.35
-0.000343	3.24283	0.304
-0.000343	3.1918	0.256
-0.000343	3.14405	0.222
-0.000343	3.09355	0.2
-0.000343	3.0421	0.162
-0.000343	2.99103	0.084
-0.000343	2.9438	0.028
-0.000343	2.89266	0.03
-0.000343	2.84197	0.08
-0.000343	2.79422	0.098
-0.000343	2.74341	0.078
-0.000343	2.69237	0.046
-0.000343	2.6418	0.024
-0.000343	2.59426	0.042
-0.000343	2.54333	0.092
-0.000343	2.4925	0.098
-0.000343	2.44191	0.094
-0.000343	2.39415	0.1
-0.000343	2.34306	0.08
-0.000343	2.29208	0.038
-0.000343	2.24116	0.006
-0.000343	2.19357	-0.006
-0.000343	2.14264	0.002
-0.000343	2.09196	0.024
-0.000343	2.0438	0.072
-0.000343	1.99313	0.068
-0.000343	1.94221	0.072
-0.000343	1.89123	0.088
-0.000343	1.84376	0.088
-0.000343	1.79293	0.048
-0.000343	1.74215	0.026
-0.000343	1.69122	0.02
-0.000343	1.64382	0.024
-0.000343	1.5928	0.016
-0.000343	1.54259	0.01
-0.000343	1.49112	-0.008
-0.000343	1.44422	-0.022
-0.000343	1.39334	-0.002
-0.000343	1.34232	0.052
-0.000343	1.29502	0.056
-0.000343	1.24416	0.076
-0.000343	1.19321	0.102
-0.000343	1.14233	0.104
-0.000343	1.09496	0.078
-0.000343	1.04437	0.042
-0.000343	0.99339	0.02
-0.000343	0.9428	0.002
-0.000343	0.89447	0
-0.000343	0.84372	0.006
-0.000343	0.79293	0.014
-0.000343	0.74258	0.004
-0.000343	0.69482	-0.016
-0.000343	0.64337	-0.022
-0.000343	0.59216	0.014
-0.000343	0.5439	0.046
-0.000343	0.49324	0.068
-0.000343	0.44246	0.036
-0.000343	0.39148	-0.024
-0.000343	0.34378	-0.048
-0.000343	0.29325	-0.036
-0.000343	0.2429	-0.026
-0.000343	0.19212	-0.028
-0.000343	0.14434	-0.044
-0.000343	0.09298	-0.054
-0.000343	0.04196	-0.066
-0.000343	-0.0051	-0.04
-0.000243	9.99475	0.524
-0.000243	9.94372	0.53
-0.000243	9.89611	0.51
-0.000243	9.8454	0.466
-0.000243	9.79476	0.4
-0.000243	9.74407	0.358
-0.000243	9.69663	0.342
-0.000243	9.6452	0.344
-0.000243	9.59444	0.394
-0.000243	9.54695	0.456
-0.000243	9.49578	0.476
-0.000243	9.44488	0.512
-0.000243	9.39417	0.522
-0.000243	9.34613	0.47
-0.000243	9.29508	0.432
-0.000243	9.24454	0.382
-0.000243	9.19406	0.358
-0.000243	9.14652	0.394
-0.000243	9.09557	0.454
-0.000243	9.04479	0.496
-0.000243	8.99365	0.526
-0.000243	8.94611	0.534
-0.000243	8.89516	0.538
-0.000243	8.84404	0.506
-0.000243	8.79622	0.464
-0.000243	8.74605	0.436
-0.000243	8.69513	0.454
-0.000243	8.64422	0.516
-0.000243	8.59628	0.572
-0.000243	8.54554	0.588
-0.000243	8.49454	0.578
-0.000243	8.44359	0.562
-0.000243	8.39593	0.57
-0.000243	8.34525	0.588
-0.000243	8.29451	0.6
-0.000243	8.24337	0.592
-0.000243	8.19545	0.562
-0.000243	8.14478	0.526
-0.000243	8.09369	0.532
-0.000243	8.04605	0.54
-0.000243	7.99518	0.554
-0.000243	7.94487	0.58
-0.000243	7.89382	0.576
-0.000243	7.8459	0.544
-0.000243	7.795	0.524
-0.000243	7.74386	0.518
-0.000243	7.69303	0.488
-0.000243	7.6453	0.494
-0.000243	7.59454	0.478
-0.000243	7.5434	0.464
-0.000243	7.49249	0.478
-0.000243	7.44519	0.522
-0.000243	7.39427	0.548
-0.000243	7.34403	0.594
-0.000243	7.29637	0.618
-0.000243	7.24571	0.61
-0.000243	7.19447	0.572
-0.000243	7.14381	0.548
-0.000243	7.09558	0.526
-0.000243	7.04467	0.548
-0.000243	6.99372	0.564
-0.000243	6.94282	0.562
-0.000243	6.8954	0.558
-0.000243	6.8439	0.578
-0.000243	6.79324	0.608
-0.000243	6.74314	0.63
-0.000243	6.69527	0.656
-0.000243	6.64463	0.634
-0.000243	6.59382	0.564
-0.000243	6.54621	0.556
-0.000243	6.49531	0.59
-0.000243	6.44426	0.622
-0.000243	6.39346	0.594
-0.000243	6.34601	0.588
-0.000243	6.29492	0.596
-0.000243	6.24433	0.624
-0.000243	6.19307	0.658
-0.000243	6.14529	0.642
-0.000243	6.09448	0.634
-0.000243	6.04365	0.63
-0.000243	5.99284	0.654
-0.000243	5.94525	0.702
-0.000243	5.89488	0.71
-0.000243	5.84366	0.696
-0.000243	5.79522	0.72
-0.000243	5.74441	0.71
-0.000243	5.6932	0.656
-0.000243	5.64265	0.59
-0.000243	5.59511	0.564
-0.000243	5.54402	0.592
-0.000243	5.49319	0.662
-0.000243	5.44214	0.692
-0.000243	5.39439	0.678
-0.000243	5.34317	0.628
-0.000243	5.29225	0.624
-0.000243	5.24113	0.654
-0.000243	5.19383	0.682
-0.000243	5.143	0.734
-0.000243	5.09169	0.778
-0.000243	5.04467	0.776
-0.000243	4.99377	0.73
-0.000243	4.94289	0.702
-0.000243	4.89249	0.714
-0.000243	4.845	0.788
-0.000243	4.79381	0.852
-0.000243	4.743	0.864
-0.000243	4.69165	0.852
-0.000243	4.64351	0.848
-0.000243	4.59337	0.868
-0.000243	4.54214	0.92
-0.000243	4.49119	0.978
-0.000243	4.44384	1.052
-0.000243	4.39303	1.162
-0.000243	4.34206	1.342
-0.000243	4.29482	1.554
-0.000243	4.24378	1.834
-0.000243	4.1934	2.116
-0.000243	4.14279	2.244
-0.000243	4.0951	2.152
-0.000243	4.04367	1.996
-0.000243	3.99306	1.77
-0.000243	3.94201	1.484
-0.000243	3.89385	1.174
-0.000243	3.84321	0.944
-0.000243	3.79233	0.776
-0.000243	3.74205	0.632
-0.000243	3.69411	0.538
-0.000243	3.64332	0.482
-0.000243	3.59261	0.4
-0.000243	3.54481	0.316
-0.000243	3.49433	0.272
-0.000243	3.4435	0.206
-0.000243	3.39272	0.164
-0.000243	3.34477	0.168
-0.000243	3.29378	0.172
-0.000243	3.24278	0.144
-0.000243	3.19202	0.116
-0.000243	3.14445	0.112
-0.000243	3.09339	0.126
-0.000243	3.04251	0.144
-0.000243	2.99103	0.168
-0.000243	2.9438	0.148
-0.000243	2.89283	0.12
-0.000243	2.84193	0.104
-0.000243	2.79467	0.094
-0.000243	2.74403	0.072
-0.000243	2.69308	0.046
-0.000243	2.64199	0.038
-0.000243	2.59404	0.072
-0.000243	2.54347	0.088
-0.000243	2.49271	0.048
-0.000243	2.44143	-0.006
-0.000243	2.39377	-0.046
-0.000243	2.34277	-0.07
-0.000243	2.29225	-0.048
-0.000243	2.24149	-0.008
-0.000243	2.19386	0.02
-0.000243	2.14324	0.04
-0.000243	2.09236	0.074
-0.000243	2.04449	0.076
-0.000243	1.99358	0.056
-0.000243	1.94204	0.036
-0.000243	1.89137	0.052
-0.000243	1.84374	0.082
-0.000243	1.79312	0.094
-0.000243	1.74179	0.106
-0.000243	1.69101	0.142
-0.000243	1.6434	0.172
-0.000243	1.59271	0.162
-0.000243	1.54135	0.102
-0.000243	1.49055	0.006
-0.000243	1.44336	-0.05
-0.000243	1.39287	-0.076
-0.000243	1.34218	-0.072
-0.000243	1.29426	-0.062
-0.000243	1.24302	-0.048
-0.000243	1.19255	-0.014
-0.000243	1.14162	-0.002
-0.000243	1.09429	0.02
-0.000243	1.04342	0.066
-0.000243	0.9922	0.08
-0.000243	0.94147	0.058
-0.000243	0.89374	0.008
-0.000243	0.84293	-0.058
-0.000243	0.792	-0.096
-0.000243	0.7412	-0.09
-0.000243	0.69385	-0.074
-0.000243	0.64292	-0.062
-0.000243	0.59252	-0.026
-0.000243	0.54438	0.008
[truncated: 22,322 more rows]

## Sheet: Fig.4e
Bz (T)	I (μA)	dV/dI (Ω)
-0.00069	2.99122	0.546
-0.00069	2.96285	0.528
-0.00069	2.93424	0.522
-0.00069	2.90234	0.532
-0.00069	2.87354	0.562
-0.00069	2.84188	0.592
-0.00069	2.81322	0.624
-0.00069	2.78084	0.622
-0.00069	2.75238	0.616
-0.00069	2.72405	0.586
-0.00069	2.69213	0.57
-0.00069	2.66337	0.568
-0.00069	2.63171	0.548
-0.00069	2.60305	0.496
-0.00069	2.57142	0.482
-0.00069	2.54281	0.496
-0.00069	2.51095	0.53
-0.00069	2.48325	0.548
-0.00069	2.45459	0.588
-0.00069	2.42281	0.612
-0.00069	2.39401	0.606
-0.00069	2.36259	0.6
-0.00069	2.33393	0.592
-0.00069	2.30219	0.59
-0.00069	2.27339	0.596
-0.00069	2.2418	0.612
-0.00069	2.21303	0.606
-0.00069	2.18403	0.552
-0.00069	2.1524	0.47
-0.00069	2.12386	0.418
-0.00069	2.0921	0.412
-0.00069	2.06385	0.416
-0.00069	2.0318	0.442
-0.00069	2.00362	0.462
-0.00069	1.97515	0.484
-0.00069	1.94287	0.512
-0.00069	1.91398	0.546
-0.00069	1.88198	0.558
-0.00069	1.85356	0.546
-0.00069	1.82176	0.516
-0.00069	1.79338	0.53
-0.00069	1.76165	0.532
-0.00069	1.73283	0.53
-0.00069	1.7045	0.496
-0.00069	1.67239	0.484
-0.00069	1.64404	0.504
-0.00069	1.61211	0.564
-0.00069	1.58331	0.636
-0.00069	1.55187	0.66
-0.00069	1.52268	0.63
-0.00069	1.49121	0.586
-0.00069	1.46313	0.57
-0.00069	1.43449	0.578
-0.00069	1.40266	0.598
-0.00069	1.3741	0.6
-0.00069	1.3423	0.6
-0.00069	1.31392	0.56
-0.00069	1.28236	0.534
-0.00069	1.25322	0.546
-0.00069	1.22468	0.566
-0.00069	1.1934	0.584
-0.00069	1.16477	0.616
-0.00069	1.13292	0.65
-0.00069	1.10447	0.664
-0.00069	1.07281	0.646
-0.00069	1.04415	0.636
-0.00069	1.01233	0.624
-0.00069	0.98374	0.656
-0.00069	0.9553	0.732
-0.00069	0.9232	0.78
-0.00069	0.89447	0.77
-0.00069	0.8626	0.728
-0.00069	0.83446	0.684
-0.00069	0.80226	0.674
-0.00069	0.77379	0.646
-0.00069	0.74215	0.6
-0.00069	0.7138	0.564
-0.00069	0.68514	0.554
-0.00069	0.65334	0.544
-0.00069	0.62423	0.484
-0.00069	0.59206	0.454
-0.00069	0.56291	0.444
-0.00069	0.53143	0.422
-0.00069	0.50254	0.406
-0.00069	0.47431	0.388
-0.00069	0.44208	0.344
-0.00069	0.41368	0.332
-0.00069	0.38223	0.364
-0.00069	0.35436	0.382
-0.00069	0.32237	0.314
-0.00069	0.2934	0.206
-0.00069	0.26205	0.13
-0.00069	0.23332	0.118
-0.00069	0.20452	0.15
-0.00069	0.17302	0.18
-0.00069	0.14458	0.184
-0.00069	0.1122	0.172
-0.00069	0.08388	0.102
-0.00069	0.05116	0.034
-0.00069	0.02308	0.014
-0.00069	-0.00553	-0.034
-0.00059	2.99139	0.436
-0.00059	2.96257	0.472
-0.00059	2.934	0.492
-0.00059	2.90217	0.45
-0.00059	2.87406	0.448
-0.00059	2.84247	0.46
-0.00059	2.81358	0.428
-0.00059	2.78196	0.422
-0.00059	2.75338	0.44
-0.00059	2.72439	0.44
-0.00059	2.69258	0.436
-0.00059	2.66423	0.394
-0.00059	2.63212	0.366
-0.00059	2.6036	0.356
-0.00059	2.57146	0.412
-0.00059	2.54288	0.49
-0.00059	2.51088	0.542
-0.00059	2.48237	0.56
-0.00059	2.45411	0.576
-0.00059	2.42231	0.554
-0.00059	2.39394	0.5
-0.00059	2.36192	0.444
-0.00059	2.33359	0.454
-0.00059	2.30134	0.47
-0.00059	2.27282	0.462
-0.00059	2.24168	0.472
-0.00059	2.21303	0.49
-0.00059	2.1843	0.474
-0.00059	2.15247	0.438
-0.00059	2.12395	0.468
-0.00059	2.09203	0.522
-0.00059	2.06318	0.57
-0.00059	2.03152	0.568
-0.00059	2.00284	0.558
-0.00059	1.97451	0.556
-0.00059	1.94218	0.566
-0.00059	1.91324	0.566
-0.00059	1.88129	0.55
-0.00059	1.8533	0.52
-0.00059	1.82149	0.49
-0.00059	1.79329	0.464
-0.00059	1.76165	0.454
-0.00059	1.73333	0.474
-0.00059	1.70436	0.52
-0.00059	1.67289	0.572
-0.00059	1.6443	0.612
-0.00059	1.61259	0.61
-0.00059	1.58429	0.604
-0.00059	1.55251	0.608
-0.00059	1.52404	0.644
-0.00059	1.49131	0.678
-0.00059	1.46289	0.712
-0.00059	1.43447	0.718
-0.00059	1.40228	0.704
-0.00059	1.37396	0.706
-0.00059	1.34237	0.74
-0.00059	1.31352	0.766
-0.00059	1.28152	0.756
-0.00059	1.25272	0.732
-0.00059	1.22406	0.716
-0.00059	1.19185	0.716
-0.00059	1.16298	0.732
-0.00059	1.13139	0.75
-0.00059	1.10254	0.734
-0.00059	1.07133	0.726
-0.00059	1.04282	0.716
-0.00059	1.01104	0.65
-0.00059	0.98262	0.594
-0.00059	0.9542	0.578
-0.00059	0.9223	0.6
-0.00059	0.89357	0.62
-0.00059	0.86214	0.618
-0.00059	0.83344	0.596
-0.00059	0.8014	0.554
-0.00059	0.77305	0.502
-0.00059	0.74134	0.458
-0.00059	0.71301	0.438
-0.00059	0.68402	0.44
-0.00059	0.65222	0.422
-0.00059	0.62342	0.358
-0.00059	0.59145	0.28
-0.00059	0.56231	0.24
-0.00059	0.53101	0.242
-0.00059	0.50268	0.252
-0.00059	0.47376	0.252
-0.00059	0.44246	0.25
-0.00059	0.41368	0.246
-0.00059	0.38221	0.218
-0.00059	0.35343	0.204
-0.00059	0.32182	0.174
-0.00059	0.29278	0.13
-0.00059	0.26159	0.104
-0.00059	0.23289	0.092
-0.00059	0.20413	0.082
-0.00059	0.17261	0.1
-0.00059	0.14379	0.122
-0.00059	0.11206	0.128
-0.00059	0.08352	0.124
-0.00059	0.05128	0.116
-0.00059	0.02358	0.068
-0.00059	-0.00484	0.014
-0.00049	2.99134	0.394
-0.00049	2.9628	0.424
-0.00049	2.93384	0.416
-0.00049	2.90201	0.406
-0.00049	2.87328	0.406
-0.00049	2.84147	0.426
-0.00049	2.81289	0.442
-0.00049	2.78161	0.476
-0.00049	2.75288	0.482
-0.00049	2.72415	0.468
-0.00049	2.69284	0.484
-0.00049	2.66445	0.502
-0.00049	2.6325	0.502
-0.00049	2.60432	0.484
-0.00049	2.5723	0.474
-0.00049	2.54352	0.466
-0.00049	2.512	0.484
-0.00049	2.48315	0.54
-0.00049	2.45469	0.61
-0.00049	2.4225	0.636
-0.00049	2.39413	0.616
-0.00049	2.36237	0.576
-0.00049	2.33369	0.5
-0.00049	2.30145	0.45
-0.00049	2.27244	0.446
-0.00049	2.24075	0.466
-0.00049	2.21262	0.454
-0.00049	2.18365	0.416
-0.00049	2.15168	0.392
-0.00049	2.12338	0.406
-0.00049	2.09162	0.438
-0.00049	2.06318	0.49
-0.00049	2.03166	0.542
-0.00049	2.00279	0.586
-0.00049	1.97423	0.594
-0.00049	1.94213	0.576
-0.00049	1.91376	0.556
-0.00049	1.88196	0.546
-0.00049	1.85339	0.55
-0.00049	1.82168	0.556
-0.00049	1.79298	0.556
-0.00049	1.76177	0.578
-0.00049	1.73287	0.6
-0.00049	1.70448	0.612
-0.00049	1.67241	0.604
-0.00049	1.64444	0.582
-0.00049	1.61188	0.582
-0.00049	1.58336	0.588
-0.00049	1.55156	0.634
-0.00049	1.52249	0.664
-0.00049	1.49078	0.652
-0.00049	1.46251	0.636
-0.00049	1.43385	0.674
-0.00049	1.40235	0.712
-0.00049	1.37379	0.73
-0.00049	1.34199	0.746
-0.00049	1.31311	0.742
-0.00049	1.28198	0.744
-0.00049	1.25299	0.712
-0.00049	1.22466	0.676
-0.00049	1.19298	0.696
-0.00049	1.16451	0.766
-0.00049	1.13249	0.814
-0.00049	1.10371	0.832
-0.00049	1.07248	0.808
-0.00049	1.04401	0.764
-0.00049	1.01202	0.724
-0.00049	0.98376	0.684
-0.00049	0.95475	0.664
-0.00049	0.92287	0.628
-0.00049	0.894	0.58
-0.00049	0.86217	0.52
-0.00049	0.83399	0.452
-0.00049	0.80235	0.414
-0.00049	0.77374	0.412
-0.00049	0.74189	0.392
-0.00049	0.71294	0.34
-0.00049	0.68457	0.278
-0.00049	0.65265	0.206
-0.00049	0.6237	0.132
-0.00049	0.59164	0.144
-0.00049	0.56283	0.144
-0.00049	0.53055	0.132
-0.00049	0.50228	0.116
-0.00049	0.47407	0.122
-0.00049	0.44258	0.128
-0.00049	0.41423	0.12
-0.00049	0.38264	0.116
-0.00049	0.35381	0.128
-0.00049	0.32184	0.126
-0.00049	0.29309	0.082
-0.00049	0.26166	0.022
-0.00049	0.23291	-0.03
-0.00049	0.20432	-0.024
-0.00049	0.17259	-0.002
-0.00049	0.14408	0.034
-0.00049	0.1121	0.042
-0.00049	0.08366	0.024
-0.00049	0.05133	0.04
-0.00049	0.02327	0.076
-0.00049	-0.00489	0.096
-0.00039	2.99156	0.446
-0.00039	2.96314	0.446
-0.00039	2.9345	0.468
-0.00039	2.90303	0.498
-0.00039	2.87495	0.52
-0.00039	2.84269	0.516
-0.00039	2.8147	0.51
-0.00039	2.78263	0.49
-0.00039	2.75435	0.49
-0.00039	2.72541	0.494
-0.00039	2.69263	0.492
-0.00039	2.66442	0.506
-0.00039	2.6324	0.48
-0.00039	2.60355	0.478
-0.00039	2.57185	0.488
-0.00039	2.54304	0.482
-0.00039	2.51188	0.468
-0.00039	2.48325	0.458
-0.00039	2.45459	0.456
-0.00039	2.42264	0.488
-0.00039	2.39422	0.502
-0.00039	2.36225	0.54
-0.00039	2.33374	0.598
-0.00039	2.30179	0.642
-0.00039	2.27284	0.65
-0.00039	2.24099	0.648
-0.00039	2.21255	0.604
-0.00039	2.18372	0.556
-0.00039	2.15194	0.466
-0.00039	2.12305	0.39
-0.00039	2.09141	0.382
-0.00039	2.06306	0.412
-0.00039	2.03128	0.466
-0.00039	2.00257	0.544
-0.00039	1.97351	0.578
-0.00039	1.94154	0.56
-0.00039	1.91305	0.586
-0.00039	1.88153	0.616
-0.00039	1.8528	0.594
-0.00039	1.8209	0.568
-0.00039	1.79255	0.56
-0.00039	1.7607	0.57
-0.00039	1.73225	0.584
-0.00039	1.70329	0.602
-0.00039	1.67158	0.622
-0.00039	1.64278	0.628
-0.00039	1.61123	0.638
-0.00039	1.58303	0.65
-0.00039	1.55096	0.672
-0.00039	1.52254	0.688
-0.00039	1.49026	0.708
-0.00039	1.46234	0.748
-0.00039	1.43437	0.78
-0.00039	1.40252	0.806
-0.00039	1.37396	0.812
-0.00039	1.34246	0.796
-0.00039	1.314	0.766
-0.00039	1.28212	0.736
-0.00039	1.25325	0.714
-0.00039	1.22461	0.696
-0.00039	1.19274	0.702
-0.00039	1.16434	0.728
-0.00039	1.13246	0.728
-0.00039	1.10309	0.728
-0.00039	1.07186	0.774
-0.00039	1.04327	0.824
-0.00039	1.01187	0.746
-0.00039	0.98298	0.646
-0.00039	0.95491	0.522
-0.00039	0.92273	0.428
-0.00039	0.89378	0.372
-0.00039	0.86183	0.308
-0.00039	0.83306	0.24
-0.00039	0.80159	0.202
-0.00039	0.77264	0.21
-0.00039	0.74098	0.224
-0.00039	0.7123	0.214
-0.00039	0.68412	0.216
-0.00039	0.65222	0.186
-0.00039	0.62318	0.126
-0.00039	0.59185	0.086
-0.00039	0.56241	0.104
-0.00039	0.53039	0.124
-0.00039	0.50204	0.112
-0.00039	0.47362	0.09
-0.00039	0.44196	0.05
-0.00039	0.41354	0.024
-0.00039	0.38216	0.02
-0.00039	0.35355	0.012
-0.00039	0.32182	0.004
-0.00039	0.29337	0.032
-0.00039	0.26126	0.062
-0.00039	0.23296	0.064
-0.00039	0.20397	0.056
-0.00039	0.17247	0.072
-0.00039	0.14389	0.08
-0.00039	0.1122	0.07
-0.00039	0.08335	0.028
-0.00039	0.05097	-0.01
-0.00039	0.02265	0.004
-0.00039	-0.00553	0.02
-0.00029	2.99156	0.57
-0.00029	2.9629	0.624
-0.00029	2.93448	0.658
-0.00029	2.90277	0.636
-0.00029	2.87406	0.588
-0.00029	2.84224	0.562
-0.00029	2.81355	0.554
-0.00029	2.78168	0.568
-0.00029	2.75326	0.588
-0.00029	2.72467	0.618
-0.00029	2.69303	0.59
-0.00029	2.66459	0.562
-0.00029	2.6324	0.554
-0.00029	2.60377	0.56
-0.00029	2.57156	0.534
-0.00029	2.54295	0.508
-0.00029	2.51093	0.536
-0.00029	2.48249	0.568
-0.00029	2.45373	0.548
-0.00029	2.42252	0.504
-0.00029	2.39422	0.48
-0.00029	2.3623	0.496
-0.00029	2.33347	0.524
-0.00029	2.3015	0.548
-0.00029	2.27265	0.534
-0.00029	2.24092	0.53
-0.00029	2.21267	0.574
-0.00029	2.1836	0.606
-0.00029	2.15211	0.654
-0.00029	2.12326	0.696
-0.00029	2.09167	0.728
-0.00029	2.06292	0.714
-0.00029	2.03109	0.658
-0.00029	2.00257	0.604
-0.00029	1.97413	0.592
-0.00029	1.94223	0.598
-0.00029	1.91379	0.608
-0.00029	1.88208	0.666
-0.00029	1.85361	0.73
-0.00029	1.8219	0.698
-0.00029	1.79353	0.642
-0.00029	1.76153	0.624
-0.00029	1.73302	0.632
-0.00029	1.70441	0.66
-0.00029	1.67232	0.712
-0.00029	1.64392	0.768
-0.00029	1.6119	0.78
-0.00029	1.58346	0.788
-0.00029	1.55189	0.794
-0.00029	1.52335	0.8
-0.00029	1.49114	0.782
-0.00029	1.46308	0.772
-0.00029	1.43435	0.766
-0.00029	1.40288	0.788
-0.00029	1.37441	0.8
-0.00029	1.34251	0.816
-0.00029	1.31414	0.818
-0.00029	1.2826	0.796
-0.00029	1.25391	0.788
-0.00029	1.22538	0.812
-0.00029	1.19338	0.772
-0.00029	1.16487	0.708
-0.00029	1.13294	0.654
-0.00029	1.10419	0.608
-0.00029	1.07241	0.536
-0.00029	1.04382	0.454
-0.00029	1.0119	0.348
-0.00029	0.983	0.266
-0.00029	0.95453	0.18
-0.00029	0.92263	0.164
-0.00029	0.89419	0.192
-0.00029	0.86236	0.202
-0.00029	0.8338	0.192
-0.00029	0.80213	0.162
-0.00029	0.77369	0.178
-0.00029	0.74184	0.228
-0.00029	0.71261	0.258
-0.00029	0.68383	0.244
-0.00029	0.65246	0.206
-0.00029	0.62346	0.178
-0.00029	0.59185	0.162
-0.00029	0.56269	0.144
-0.00029	0.53124	0.102
-0.00029	0.50254	0.064
-0.00029	0.47367	0.098
-0.00029	0.442	0.112
-0.00029	0.41375	0.1
-0.00029	0.38195	0.084
-0.00029	0.35322	0.102
-0.00029	0.3216	0.104
-0.00029	0.29342	0.106
-0.00029	0.26131	0.102
-0.00029	0.23291	0.082
-0.00029	0.20399	0.018
-0.00029	0.17242	-0.034
-0.00029	0.1441	-0.064
-0.00029	0.11222	-0.05
-0.00029	0.08347	0
-0.00029	0.05083	0.042
-0.00029	0.02232	0.048
-0.00029	-0.00556	0.056
-0.00019	2.99203	0.452
-0.00019	2.96297	0.424
-0.00019	2.93458	0.37
-0.00019	2.9031	0.34
-0.00019	2.87452	0.36
-0.00019	2.84297	0.454
-0.00019	2.81434	0.516
-0.00019	2.78239	0.564
-0.00019	2.75397	0.596
-0.00019	2.72551	0.634
-0.00019	2.69353	0.636
-0.00019	2.66473	0.592
-0.00019	2.63307	0.526
-0.00019	2.60479	0.512
-0.00019	2.57273	0.514
-0.00019	2.54357	0.522
-0.00019	2.51181	0.53
-0.00019	2.48334	0.528
-0.00019	2.45492	0.484
-0.00019	2.42288	0.458
-0.00019	2.39429	0.474
-0.00019	2.36244	0.502
-0.00019	2.33395	0.532
-0.00019	2.30188	0.558
-0.00019	2.27284	0.588
-0.00019	2.24135	0.59
-0.00019	2.21276	0.604
-0.00019	2.1841	0.614
-0.00019	2.15237	0.608
-0.00019	2.12367	0.57
-0.00019	2.09169	0.564
-0.00019	2.06325	0.604
-0.00019	2.03128	0.646
-0.00019	2.00298	0.654
-0.00019	1.97423	0.682
-0.00019	1.94216	0.734
-0.00019	1.91369	0.764
-0.00019	1.88234	0.764
-0.00019	1.85399	0.734
-0.00019	1.82226	0.702
-0.00019	1.79355	0.714
-0.00019	1.76189	0.726
-0.00019	1.73326	0.716
-0.00019	1.70407	0.698
-0.00019	1.67212	0.668
-0.00019	1.64361	0.664
-0.00019	1.6119	0.68
-0.00019	1.58315	0.714
-0.00019	1.55163	0.744
-0.00019	1.52273	0.794
-0.00019	1.4909	0.828
-0.00019	1.46267	0.832
-0.00019	1.43442	0.816
-0.00019	1.40281	0.806
-0.00019	1.37427	0.79
-0.00019	1.3422	0.774
-0.00019	1.31338	0.746
-0.00019	1.2814	0.72
-0.00019	1.25289	0.7
-0.00019	1.22416	0.674
-0.00019	1.19276	0.61
-0.00019	1.16429	0.552
-0.00019	1.13251	0.512
-0.00019	1.104	0.466
-0.00019	1.07241	0.448
-0.00019	1.04408	0.436
-0.00019	1.01197	0.426
-0.00019	0.98286	0.408
-0.00019	0.95446	0.366
-0.00019	0.92301	0.328
-0.00019	0.89393	0.3
-0.00019	0.86188	0.282
-0.00019	0.83377	0.242
-0.00019	0.80202	0.214
-0.00019	0.77372	0.194
-0.00019	0.74203	0.188
-0.00019	0.71342	0.208
-0.00019	0.68488	0.228
-0.00019	0.6531	0.188
-0.00019	0.62416	0.1
-0.00019	0.59211	0.05
-0.00019	0.56295	0.046
-0.00019	0.5311	0.066
-0.00019	0.50242	0.078
-0.00019	0.4739	0.084
-0.00019	0.44229	0.072
-0.00019	0.4137	0.052
-0.00019	0.38209	0.068
-0.00019	0.35393	0.092
-0.00019	0.32196	0.132
-0.00019	0.29356	0.168
-0.00019	0.26143	0.18
-0.00019	0.23329	0.132
-0.00019	0.20411	0.084
-0.00019	0.17245	0.052
-0.00019	0.144	0.04
-0.00019	0.11229	0.03
-0.00019	0.08368	-0.01
-0.00019	0.05093	-0.03
-0.00019	0.02313	-0.046
-0.00019	-0.00508	-0.08
-9e-05	2.99184	0.594
-9e-05	2.96333	0.544
-9e-05	2.9351	0.51
-9e-05	2.9031	0.502
-9e-05	2.87473	0.474
-9e-05	2.84264	0.444
-9e-05	2.81396	0.432
-9e-05	2.7823	0.458
-9e-05	2.75323	0.522
-9e-05	2.72458	0.558
-9e-05	2.69363	0.548
-9e-05	2.66485	0.518
-9e-05	2.63302	0.516
-9e-05	2.60491	0.516
-9e-05	2.57282	0.54
-9e-05	2.54414	0.546
-9e-05	2.51212	0.524
-9e-05	2.48313	0.49
-9e-05	2.45485	0.498
-9e-05	2.42269	0.508
-9e-05	2.39418	0.514
-9e-05	2.36251	0.51
-9e-05	2.33428	0.514
-9e-05	2.30179	0.51
-9e-05	2.2732	0.516
-9e-05	2.24137	0.522
-9e-05	2.21303	0.534
-9e-05	2.18439	0.526
-9e-05	2.1528	0.5
-9e-05	2.12419	0.492
-9e-05	2.09267	0.49
-9e-05	2.06406	0.506
-9e-05	2.03223	0.5
-9e-05	2.00322	0.498
-9e-05	1.97458	0.538
-9e-05	1.94235	0.602
-9e-05	1.91383	0.662
-9e-05	1.88198	0.718
-9e-05	1.85392	0.736
-9e-05	1.82185	0.722
-9e-05	1.7935	0.694
-9e-05	1.76167	0.67
-9e-05	1.73337	0.66
-9e-05	1.70486	0.708
-9e-05	1.67279	0.77
-9e-05	1.6444	0.814
-9e-05	1.61216	0.838
-9e-05	1.58384	0.86
-9e-05	1.55201	0.878
-9e-05	1.52333	0.868
-9e-05	1.49124	0.874
-9e-05	1.46334	0.9
-9e-05	1.4349	0.918
-9e-05	1.40302	0.912
-9e-05	1.3746	0.9
-9e-05	1.34304	0.882
-9e-05	1.31423	0.834
-9e-05	1.28279	0.794
-9e-05	1.25411	0.744
-9e-05	1.22468	0.678
-9e-05	1.19307	0.634
-9e-05	1.16429	0.614
-9e-05	1.1328	0.582
-9e-05	1.10402	0.538
-9e-05	1.072	0.502
-9e-05	1.04344	0.456
-9e-05	1.0118	0.432
-9e-05	0.98314	0.398
-9e-05	0.95501	0.374
-9e-05	0.92289	0.348
-9e-05	0.89409	0.372
-9e-05	0.86238	0.408
-9e-05	0.83392	0.43
-9e-05	0.8023	0.406
-9e-05	0.77398	0.378
-9e-05	0.7422	0.358
-9e-05	0.71394	0.338
-9e-05	0.68541	0.316
-9e-05	0.65336	0.318
-9e-05	0.62425	0.332
-9e-05	0.59304	0.316
-9e-05	0.56386	0.31
-9e-05	0.53163	0.284
-9e-05	0.50313	0.23
-9e-05	0.47471	0.202
-9e-05	0.44265	0.184
-9e-05	0.41406	0.176
-9e-05	0.38228	0.176
-9e-05	0.35412	0.178
-9e-05	0.32196	0.164
-9e-05	0.29349	0.126
-9e-05	0.26154	0.106
-9e-05	0.23265	0.096
-9e-05	0.20416	0.126
-9e-05	0.17233	0.174
-9e-05	0.14393	0.178
-9e-05	0.11203	0.166
-9e-05	0.08366	0.12
-9e-05	0.05155	0.072
-9e-05	0.0236	0.044
-9e-05	-0.00472	0.028
1e-05	2.99087	0.49
1e-05	2.96197	0.488
1e-05	2.93369	0.488
1e-05	2.90229	0.482
1e-05	2.87409	0.474
1e-05	2.84233	0.466
1e-05	2.81398	0.456
1e-05	2.78201	0.484
1e-05	2.75333	0.52
1e-05	2.7247	0.56
1e-05	2.69244	0.566
1e-05	2.66407	0.55
1e-05	2.6324	0.524
1e-05	2.60334	0.538
1e-05	2.57154	0.564
1e-05	2.54309	0.546
1e-05	2.51122	0.506
1e-05	2.48275	0.484
1e-05	2.45414	0.506
1e-05	2.42298	0.544
1e-05	2.39432	0.598
1e-05	2.36251	0.636
1e-05	2.33417	0.628
1e-05	2.30222	0.606
1e-05	2.27334	0.578
1e-05	2.2413	0.574
1e-05	2.21283	0.604
1e-05	2.18422	0.618
1e-05	2.15249	0.622
1e-05	2.12398	0.592
1e-05	2.09234	0.57
1e-05	2.06361	0.582
1e-05	2.03197	0.594
1e-05	2.00362	0.626
1e-05	1.97487	0.646
1e-05	1.9433	0.654
1e-05	1.91476	0.654
1e-05	1.88291	0.676
1e-05	1.85452	0.678
1e-05	1.82264	0.634
1e-05	1.79391	0.582
1e-05	1.76263	0.548
1e-05	1.73359	0.6
1e-05	1.70493	0.68
1e-05	1.67339	0.746
1e-05	1.6448	0.778
1e-05	1.61269	0.788
1e-05	1.58401	0.788
1e-05	1.55251	0.806
1e-05	1.52357	0.87
1e-05	1.49148	0.94
1e-05	1.46408	0.99
1e-05	1.43533	1
1e-05	1.40352	0.954
1e-05	1.37489	0.894
1e-05	1.34277	0.832
1e-05	1.31383	0.796
1e-05	1.28248	0.752
1e-05	1.2542	0.736
1e-05	1.22519	0.756
1e-05	1.19352	0.774
1e-05	1.16498	0.73
1e-05	1.13332	0.678
1e-05	1.10466	0.638
1e-05	1.07284	0.572
1e-05	1.04444	0.482
1e-05	1.01273	0.376
1e-05	0.98395	0.3
1e-05	0.95515	0.268
1e-05	0.92332	0.228
1e-05	0.89419	0.194
1e-05	0.86241	0.176
1e-05	0.83363	0.19
1e-05	0.80183	0.17
1e-05	0.77319	0.16
1e-05	0.74148	0.166
1e-05	0.71261	0.136
1e-05	0.68407	0.128
1e-05	0.65288	0.126
1e-05	0.62373	0.094
1e-05	0.59183	0.074
1e-05	0.56283	0.05
1e-05	0.53079	0.012
1e-05	0.50213	-0.018
1e-05	0.4735	0.006
1e-05	0.44184	0.024
1e-05	0.41316	0.016
1e-05	0.38176	0.032
1e-05	0.35336	0.05
1e-05	0.32155	0.05
1e-05	0.29316	0.042
1e-05	0.26171	0.006
1e-05	0.23344	-0.05
1e-05	0.20471	-0.07
1e-05	0.17302	-0.02
1e-05	0.14431	0.034
1e-05	0.11275	0.054
1e-05	0.08433	0.028
1e-05	0.05126	0.042
1e-05	0.02322	0.068
1e-05	-0.00448	0.112
0.00011	2.99106	0.52
0.00011	2.96245	0.592
0.00011	2.93396	0.626
0.00011	2.90213	0.61
0.00011	2.87378	0.582
0.00011	2.84183	0.56
0.00011	2.81327	0.536
0.00011	2.78158	0.508
0.00011	2.75316	0.49
0.00011	2.72446	0.476
0.00011	2.69222	0.466
0.00011	2.66416	0.478
0.00011	2.63226	0.494
0.00011	2.60367	0.514
0.00011	2.57199	0.524
0.00011	2.54326	0.522
0.00011	2.51155	0.512
0.00011	2.48325	0.52
0.00011	2.45476	0.516
0.00011	2.42324	0.536
0.00011	2.39451	0.596
0.00011	2.36263	0.62
0.00011	2.33402	0.602
0.00011	2.3021	0.534
0.00011	2.27304	0.466
0.00011	2.24178	0.444
0.00011	2.21303	0.428
0.00011	2.18444	0.4
0.00011	2.15247	0.424
0.00011	2.12379	0.484
0.00011	2.09198	0.554
0.00011	2.06337	0.594
0.00011	2.03176	0.616
0.00011	2.00324	0.67
0.00011	1.97477	0.75
0.00011	1.94273	0.77
0.00011	1.91462	0.752
0.00011	1.88255	0.71
0.00011	1.85428	0.648
0.00011	1.82254	0.59
0.00011	1.79439	0.544
0.00011	1.76237	0.546
0.00011	1.73373	0.594
0.00011	1.70538	0.66
0.00011	1.67308	0.704
0.00011	1.64425	0.722
0.00011	1.61233	0.732
0.00011	1.58408	0.722
0.00011	1.55213	0.76
0.00011	1.52354	0.774
0.00011	1.49169	0.8
0.00011	1.46339	0.87
0.00011	1.43497	0.948
0.00011	1.40319	0.964
0.00011	1.3746	0.94
0.00011	1.34261	0.904
0.00011	1.31395	0.868
0.00011	1.28231	0.854
0.00011	1.25384	0.856
0.00011	1.2249	0.846
0.00011	1.19324	0.796
0.00011	1.16453	0.706
0.00011	1.13246	0.632
0.00011	1.10393	0.6
0.00011	1.07241	0.58
0.00011	1.04425	0.532
0.00011	1.01252	0.48
0.00011	0.98391	0.462
0.00011	0.95527	0.44
0.00011	0.92311	0.42
0.00011	0.89414	0.406
0.00011	0.86229	0.308
0.00011	0.83399	0.23
0.00011	0.80226	0.194
0.00011	0.77338	0.188
0.00011	0.74205	0.188
0.00011	0.71325	0.18
0.00011	0.68495	0.162
0.00011	0.65279	0.126
0.00011	0.62385	0.124
0.00011	0.59228	0.102
0.00011	0.56295	0.104
0.00011	0.53129	0.14
0.00011	0.50275	0.188
0.00011	0.4744	0.176
0.00011	0.44289	0.14
0.00011	0.41397	0.132
0.00011	0.38307	0.16
0.00011	0.35427	0.126
0.00011	0.32256	0.054
0.00011	0.29409	0.008
0.00011	0.26216	0.018
0.00011	0.23386	-0.016
0.00011	0.20523	-0.068
0.00011	0.17364	-0.08
0.00011	0.14465	-0.088
0.00011	0.11294	-0.072
0.00011	0.08435	-0.052
0.00011	0.05128	-0.056
0.00011	0.02332	-0.074
0.00011	-0.00474	-0.064
0.00021	2.99187	0.42
0.00021	2.96347	0.422
0.00021	2.93491	0.462
0.00021	2.9031	0.492
0.00021	2.87473	0.516
0.00021	2.84276	0.556
0.00021	2.8142	0.574
0.00021	2.78244	0.562
0.00021	2.75345	0.58
0.00021	2.72481	0.556
0.00021	2.6927	0.532
0.00021	2.66416	0.53
0.00021	2.63216	0.546
0.00021	2.60403	0.532
0.00021	2.57189	0.516
0.00021	2.54295	0.51
0.00021	2.51145	0.522
0.00021	2.48294	0.562
0.00021	2.45445	0.596
0.00021	2.42255	0.582
0.00021	2.3941	0.57
0.00021	2.3622	0.566
0.00021	2.33371	0.508
0.00021	2.30153	0.466
0.00021	2.27284	0.446
0.00021	2.24073	0.428
0.00021	2.21229	0.474
0.00021	2.18322	0.512
0.00021	2.15166	0.512
0.00021	2.12317	0.49
0.00021	2.09124	0.47
0.00021	2.06261	0.5
0.00021	2.03147	0.588
0.00021	2.00284	0.624
0.00021	1.97451	0.634
0.00021	1.94263	0.634
0.00021	1.91405	0.606
0.00021	1.88189	0.592
0.00021	1.85332	0.596
0.00021	1.82147	0.592
0.00021	1.7935	0.6
0.00021	1.76132	0.632
0.00021	1.73206	0.682
0.00021	1.70355	0.714
0.00021	1.67172	0.73
0.00021	1.64316	0.734
0.00021	1.61154	0.744
0.00021	1.58305	0.718
0.00021	1.55129	0.688
0.00021	1.52256	0.686
0.00021	1.49071	0.71
0.00021	1.46241	0.728
0.00021	1.43387	0.75
0.00021	1.40271	0.768
0.00021	1.37386	0.76
0.00021	1.34199	0.744
0.00021	1.31311	0.704
0.00021	1.2815	0.712
0.00021	1.25313	0.738
0.00021	1.2243	0.774
0.00021	1.19281	0.854
0.00021	1.16425	0.888
0.00021	1.13225	0.818
0.00021	1.10383	0.744
0.00021	1.07226	0.654
0.00021	1.04401	0.592
0.00021	1.01211	0.552
0.00021	0.98364	0.49
0.00021	0.95463	0.406
0.00021	0.92332	0.34
0.00021	0.89455	0.316
0.00021	0.86243	0.324
0.00021	0.83377	0.336
0.00021	0.80218	0.306
0.00021	0.77343	0.258
0.00021	0.74165	0.214
0.00021	0.71285	0.182
0.00021	0.68426	0.168
0.00021	0.65258	0.138
0.00021	0.62339	0.074
0.00021	0.59135	0.03
0.00021	0.5621	0.012
0.00021	0.53058	0.006
0.00021	0.50254	0.04
0.00021	0.47429	0.09
0.00021	0.44239	0.12
0.00021	0.41368	0.112
0.00021	0.3824	0.072
0.00021	0.35377	0.006
0.00021	0.32191	-0.02
0.00021	0.29325	0.002
0.00021	0.26154	0.036
0.00021	0.23293	0.052
0.00021	0.20428	0.064
0.00021	0.17238	0.078
0.00021	0.14369	0.082
0.00021	0.11198	0.078
0.00021	0.08328	0.076
0.00021	0.05105	0.054
0.00021	0.02315	0.046
0.00021	-0.00489	0.046
0.00031	2.9916	0.594
0.00031	2.96302	0.588
0.00031	2.93398	0.554
0.00031	2.90225	0.52
0.00031	2.87349	0.514
0.00031	2.84176	0.526
0.00031	2.81329	0.518
0.00031	2.78211	0.528
0.00031	2.7529	0.586
0.00031	2.72422	0.646
0.00031	2.69241	0.674
0.00031	2.66421	0.672
0.00031	2.63226	0.662
0.00031	2.60382	0.63
0.00031	2.57196	0.606
0.00031	2.5435	0.6
0.00031	2.51184	0.584
0.00031	2.48308	0.556
0.00031	2.45452	0.532
0.00031	2.42283	0.52
0.00031	2.39406	0.53
0.00031	2.36235	0.562
0.00031	2.33376	0.622
0.00031	2.30203	0.658
0.00031	2.27296	0.644
0.00031	2.24123	0.642
0.00031	2.21288	0.656
0.00031	2.18425	0.658
0.00031	2.15282	0.648
0.00031	2.12409	0.616
0.00031	2.09217	0.614
0.00031	2.06366	0.614
0.00031	2.03173	0.6
0.00031	2.00312	0.592
0.00031	1.97468	0.598
0.00031	1.94273	0.586
0.00031	1.9141	0.578
0.00031	1.88229	0.576
0.00031	1.8537	0.548
0.00031	1.82147	0.514
0.00031	1.79362	0.462
0.00031	1.76113	0.444
0.00031	1.73283	0.462
0.00031	1.70434	0.508
0.00031	1.67277	0.55
0.00031	1.64418	0.594
0.00031	1.61209	0.648
0.00031	1.58348	0.698
0.00031	1.55137	0.752
0.00031	1.52259	0.784
0.00031	1.49119	0.79
0.00031	1.46313	0.782
0.00031	1.43442	0.756
0.00031	1.40293	0.74
0.00031	1.37413	0.712
0.00031	1.3423	0.652
0.00031	1.31328	0.632
0.00031	1.28167	0.67
0.00031	1.25303	0.728
0.00031	1.22459	0.784
0.00031	1.19281	0.834
0.00031	1.16444	0.87
0.00031	1.13313	0.868
0.00031	1.10414	0.818
0.00031	1.07255	0.754
0.00031	1.04399	0.684
0.00031	1.01225	0.622
0.00031	0.98348	0.574
0.00031	0.95465	0.568
0.00031	0.9233	0.538
0.00031	0.8944	0.498
0.00031	0.8626	0.444
0.00031	0.83411	0.396
0.00031	0.80218	0.362
0.00031	0.77374	0.33
0.00031	0.7417	0.328
0.00031	0.71347	0.316
0.00031	0.6844	0.262
0.00031	0.65262	0.186
0.00031	0.62392	0.12
0.00031	0.59199	0.046
0.00031	0.56293	-0.024
0.00031	0.53105	-0.07
0.00031	0.5022	-0.074
0.00031	0.47367	-0.066
0.00031	0.44186	-0.07
0.00031	0.41361	-0.02
0.00031	0.38228	0.054
0.00031	0.35407	0.106
0.00031	0.32196	0.106
0.00031	0.29361	0.08
0.00031	0.26166	0.056
0.00031	0.23358	0.058
0.00031	0.20449	0.062
0.00031	0.17288	0.088
0.00031	0.14408	0.096
0.00031	0.11215	0.092
0.00031	0.0839	0.07
0.00031	0.05136	0.028
0.00031	0.02325	0
0.00031	-0.00525	0.002
0.00031	2.99153	0.48
0.00031	2.96321	0.472
0.00031	2.93446	0.48
0.00031	2.90308	0.496
0.00031	2.87471	0.526
0.00031	2.84247	0.532
0.00031	2.81391	0.52
0.00031	2.78182	0.52
0.00031	2.75302	0.504
0.00031	2.72436	0.448
0.00031	2.69268	0.424
0.00031	2.66385	0.46
0.00031	2.632	0.512
0.00031	2.60344	0.518
0.00031	2.57151	0.496
0.00031	2.5429	0.464
0.00031	2.51133	0.438
0.00031	2.48251	0.448
0.00031	2.45409	0.454
0.00031	2.42248	0.442
0.00031	2.39384	0.428
0.00031	2.36206	0.446
0.00031	2.33371	0.486
0.00031	2.30181	0.542
0.00031	2.27349	0.602
0.00031	2.24185	0.608
0.00031	2.21357	0.586
0.00031	2.18456	0.57
0.00031	2.15251	0.596
0.00031	2.12395	0.636
0.00031	2.09217	0.628
0.00031	2.06325	0.588
0.00031	2.03156	0.54
0.00031	2.00293	0.51
0.00031	1.97415	0.478
0.00031	1.94211	0.452
0.00031	1.91324	0.47
0.00031	1.88143	0.526
0.00031	1.85318	0.572
0.00031	1.82164	0.598
0.00031	1.79324	0.562
0.00031	1.76134	0.52
0.00031	1.73297	0.53
0.00031	1.70434	0.576
0.00031	1.67215	0.656
0.00031	1.64373	0.724
0.00031	1.61152	0.726
0.00031	1.58272	0.686
0.00031	1.55098	0.682
0.00031	1.52247	0.706
0.00031	1.4904	0.692
0.00031	1.46265	0.69
0.00031	1.43392	0.702
0.00031	1.40252	0.71
0.00031	1.37391	0.712
0.00031	1.34206	0.7
0.00031	1.3134	0.67
0.00031	1.28202	0.692
0.00031	1.25299	0.73
0.00031	1.22483	0.74
0.00031	1.19271	0.692
0.00031	1.16453	0.672
0.00031	1.13246	0.676
0.00031	1.10393	0.672
0.00031	1.07203	0.676
0.00031	1.04363	0.688
0.00031	1.01206	0.66
0.00031	0.9834	0.572
0.00031	0.95518	0.468
0.00031	0.92323	0.444
0.00031	0.89452	0.454
0.00031	0.86262	0.438
0.00031	0.83394	0.396
0.00031	0.80218	0.388
0.00031	0.77369	0.396
0.00031	0.74203	0.414
0.00031	0.7133	0.422
0.00031	0.68438	0.392
0.00031	0.65279	0.294
0.00031	0.62346	0.196
0.00031	0.59221	0.166
0.00031	0.56305	0.152
0.00031	0.53105	0.124
0.00031	0.50204	0.13
0.00031	0.47338	0.174
0.00031	0.44174	0.196
0.00031	0.41306	0.156
0.00031	0.38114	0.106
0.00031	0.35269	0.102
0.00031	0.32098	0.11
0.00031	0.29247	0.06
0.00031	0.26078	0.012
0.00031	0.23272	-0.012
0.00031	0.20387	-0.02
0.00031	0.17171	-0.036
0.00031	0.14329	-0.036
0.00031	0.11201	-0.022
0.00031	0.08376	-0.022
0.00031	0.05088	-0.046
0.00031	0.02272	-0.038
0.00031	-0.0052	0.008
0.00041	2.99149	0.39
0.00041	2.96307	0.426
0.00041	2.93429	0.45
0.00041	2.9027	0.446
0.00041	2.87433	0.462
0.00041	2.84238	0.49
0.00041	2.81379	0.532
0.00041	2.78184	0.548
0.00041	2.75333	0.56
0.00041	2.72424	0.556
0.00041	2.6922	0.532
0.00041	2.66383	0.514
0.00041	2.63207	0.512
0.00041	2.60339	0.484
0.00041	2.57142	0.442
0.00041	2.54335	0.424
0.00041	2.51169	0.468
0.00041	2.48311	0.548
0.00041	2.4545	0.592
0.00041	2.42276	0.582
0.00041	2.39398	0.568
0.00041	2.36208	0.524
0.00041	2.3334	0.496
0.00041	2.30165	0.496
0.00041	2.2727	0.48
0.00041	2.24061	0.508
0.00041	2.21207	0.512
0.00041	2.18368	0.484
0.00041	2.15204	0.504
0.00041	2.12348	0.542
0.00041	2.09167	0.566
0.00041	2.06316	0.548
0.00041	2.0313	0.518
0.00041	2.0026	0.482
0.00041	1.97387	0.472
0.00041	1.94175	0.476
0.00041	1.91329	0.486
0.00041	1.8815	0.488
0.00041	1.85294	0.516
0.00041	1.82137	0.562
0.00041	1.79284	0.578
0.00041	1.7612	0.556
0.00041	1.73261	0.56
0.00041	1.7041	0.55
0.00041	1.67203	0.516
0.00041	1.64361	0.484
0.00041	1.61202	0.506
0.00041	1.58291	0.542
0.00041	1.55146	0.588
0.00041	1.52304	0.684
0.00041	1.4909	0.762
0.00041	1.46294	0.786
0.00041	1.43428	0.748
0.00041	1.40226	0.716
0.00041	1.37436	0.71
0.00041	1.34251	0.694
0.00041	1.31416	0.654
0.00041	1.28243	0.628
0.00041	1.25387	0.638
0.00041	1.22533	0.632
0.00041	1.19312	0.626
0.00041	1.16453	0.652
0.00041	1.13323	0.678
0.00041	1.10402	0.684
0.00041	1.072	0.686
0.00041	1.04363	0.702
0.00041	1.01225	0.718
0.00041	0.98374	0.744
0.00041	0.95506	0.702
0.00041	0.92363	0.63
0.00041	0.89481	0.56
0.00041	0.86269	0.504
0.00041	0.83418	0.458
0.00041	0.8024	0.414
0.00041	0.77321	0.39
0.00041	0.74153	0.38
0.00041	0.71268	0.37
0.00041	0.68433	0.362
0.00041	0.65265	0.392
0.00041	0.62346	0.402
0.00041	0.59178	0.334
0.00041	0.56248	0.254
0.00041	0.53084	0.208
0.00041	0.50235	0.192
0.00041	0.47345	0.224
0.00041	0.44234	0.232
0.00041	0.41344	0.232
0.00041	0.38214	0.244
0.00041	0.35386	0.228
0.00041	0.32155	0.164
0.00041	0.29309	0.072
0.00041	0.26164	0.032
0.00041	0.23313	0.06
0.00041	0.20428	0.1
0.00041	0.17266	0.094
0.00041	0.14405	0.054
0.00041	0.1121	0.01
0.00041	0.08349	0.008
0.00041	0.05121	0.05
0.00041	0.02327	0.122
0.00041	-0.00505	0.184
0.00051	2.99201	0.418
0.00051	2.96338	0.446
0.00051	2.93455	0.454
0.00051	2.9026	0.426
0.00051	2.87414	0.418
0.00051	2.84245	0.464
0.00051	2.81341	0.514
0.00051	2.78151	0.53
0.00051	2.75302	0.518
0.00051	2.72446	0.518
0.00051	2.69258	0.556
0.00051	2.66392	0.528
0.00051	2.63236	0.506
0.00051	2.60391	0.504
0.00051	2.57154	0.5
0.00051	2.54285	0.488
0.00051	2.51164	0.5
0.00051	2.48325	0.496
0.00051	2.4544	0.474
0.00051	2.42312	0.422
0.00051	2.39465	0.402
0.00051	2.36275	0.444
0.00051	2.33443	0.49
0.00051	2.30258	0.49
0.00051	2.27334	0.45
0.00051	2.24171	0.428
0.00051	2.21274	0.436
0.00051	2.1843	0.44
0.00051	2.15249	0.432
0.00051	2.12367	0.466
0.00051	2.09198	0.498
0.00051	2.06337	0.526
0.00051	2.03171	0.54
0.00051	2.003	0.52
0.00051	1.97408	0.508
0.00051	1.94211	0.522
0.00051	1.91371	0.566
0.00051	1.88153	0.558
0.00051	1.85294	0.544
0.00051	1.8213	0.536
0.00051	1.79265	0.534
0.00051	1.76079	0.52
0.00051	1.73242	0.518
0.00051	1.70333	0.544
0.00051	1.67174	0.578
0.00051	1.64359	0.594
0.00051	1.61138	0.584
0.00051	1.5826	0.624
0.00051	1.55053	0.642
0.00051	1.52197	0.614
0.00051	1.48993	0.568
0.00051	1.46244	0.534
0.00051	1.43404	0.516
0.00051	1.4025	0.5
0.00051	1.37417	0.506
0.00051	1.34218	0.532
0.00051	1.31352	0.532
0.00051	1.28148	0.544
0.00051	1.25287	0.608
0.00051	1.22409	0.672
0.00051	1.19238	0.692
0.00051	1.16408	0.684
0.00051	1.13208	0.694
0.00051	1.10373	0.71
0.00051	1.07214	0.72
0.00051	1.04384	0.736
0.00051	1.01163	0.75
0.00051	0.98319	0.73
0.00051	0.95432	0.698
0.00051	0.92318	0.692
0.00051	0.89445	0.678
0.00051	0.86207	0.666
0.00051	0.83356	0.642
0.00051	0.80178	0.606
0.00051	0.77331	0.574
0.00051	0.74182	0.558
0.00051	0.71282	0.54
0.00051	0.68443	0.496
0.00051	0.65248	0.396
0.00051	0.62318	0.328
0.00051	0.59156	0.308
0.00051	0.56269	0.292
0.00051	0.53089	0.302
0.00051	0.50244	0.308
0.00051	0.47362	0.292
0.00051	0.44165	0.276
0.00051	0.41327	0.242
0.00051	0.38197	0.212
0.00051	0.35315	0.192
0.00051	0.32146	0.168
0.00051	0.29323	0.122
0.00051	0.26145	0.072
0.00051	0.23265	0.062
0.00051	0.20425	0.056
0.00051	0.1723	0.058
0.00051	0.1436	0.088
0.00051	0.11179	0.13
0.00051	0.08345	0.172
0.00051	0.05133	0.168
0.00051	0.02313	0.16
0.00051	-0.00465	0.134
0.00061	2.99191	0.56
0.00061	2.96299	0.522
0.00061	2.93427	0.52
0.00061	2.90241	0.514
0.00061	2.87399	0.482
0.00061	2.84219	0.442
0.00061	2.81317	0.42
0.00061	2.78196	0.402
0.00061	2.75321	0.378
0.00061	2.72434	0.376
0.00061	2.6926	0.42
0.00061	2.66399	0.48
0.00061	2.63219	0.568
0.00061	2.60363	0.632
0.00061	2.57163	0.62
0.00061	2.54266	0.544
0.00061	2.51079	0.508
0.00061	2.48253	0.496
0.00061	2.45392	0.474
0.00061	2.42159	0.468
0.00061	2.39308	0.516
0.00061	2.36135	0.544
0.00061	2.33326	0.544
0.00061	2.30136	0.516
0.00061	2.27284	0.494
0.00061	2.24113	0.506
0.00061	2.21233	0.498
0.00061	2.1836	0.49
0.00061	2.15168	0.508
0.00061	2.12314	0.524
0.00061	2.09134	0.532
0.00061	2.06313	0.522
0.00061	2.03156	0.496
0.00061	2.00272	0.498
0.00061	1.97387	0.542
0.00061	1.94151	0.58
0.00061	1.9129	0.568
0.00061	1.88122	0.568
0.00061	1.85246	0.606
0.00061	1.82123	0.646
0.00061	1.79288	0.642
0.00061	1.76063	0.63
0.00061	1.73244	0.632
0.00061	1.70405	0.632
0.00061	1.67227	0.612
0.00061	1.64411	0.602
0.00061	1.61188	0.574
0.00061	1.58284	0.524
0.00061	1.5511	0.506
0.00061	1.52273	0.534
0.00061	1.49109	0.592
0.00061	1.4627	0.614
0.00061	1.4343	0.592
0.00061	1.40262	0.576
0.00061	1.37403	0.596
0.00061	1.34261	0.558
0.00061	1.31395	0.484
0.00061	1.28219	0.43
0.00061	1.2532	0.418
0.00061	1.22464	0.402
0.00061	1.19314	0.404
0.00061	1.16453	0.434
0.00061	1.13289	0.488
0.00061	1.10412	0.526
0.00061	1.07257	0.568
0.00061	1.04427	0.604
0.00061	1.01228	0.606
0.00061	0.98383	0.606
0.00061	0.95506	0.582
0.00061	0.9237	0.544
0.00061	0.89464	0.53
0.00061	0.8631	0.53
0.00061	0.83435	0.524
0.00061	0.80242	0.524
0.00061	0.77412	0.498
0.00061	0.74205	0.472
0.00061	0.71354	0.482
0.00061	0.68488	0.496
0.00061	0.65308	0.484
0.00061	0.6243	0.476
0.00061	0.59257	0.456
0.00061	0.5631	0.43
0.00061	0.53167	0.446
0.00061	0.50282	0.446
0.00061	0.47393	0.39
0.00061	0.44224	0.334
0.00061	0.41337	0.32
0.00061	0.38233	0.328
0.00061	0.35369	0.362
0.00061	0.32251	0.384
0.00061	0.29361	0.358
0.00061	0.26157	0.278
0.00061	0.23301	0.232
0.00061	0.20432	0.222
0.00061	0.17271	0.228
0.00061	0.14379	0.228
0.00061	0.11241	0.216
0.00061	0.08338	0.212
0.00061	0.05105	0.216
0.00061	0.02317	0.226
0.00061	-0.00484	0.214
0.00071	2.99163	0.57
0.00071	2.96299	0.542
0.00071	2.93424	0.502
0.00071	2.90241	0.45
0.00071	2.87414	0.386
0.00071	2.84214	0.356
0.00071	2.81408	0.368
0.00071	2.78239	0.422
0.00071	2.75347	0.456
0.00071	2.72491	0.454
0.00071	2.69251	0.486
0.00071	2.66447	0.51
0.00071	2.63257	0.526
0.00071	2.60379	0.51
0.00071	2.57177	0.486
0.00071	2.54347	0.438
0.00071	2.512	0.408
0.00071	2.48322	0.41
0.00071	2.45454	0.434
0.00071	2.42298	0.466
0.00071	2.39449	0.498
0.00071	2.36263	0.506
0.00071	2.33428	0.488
0.00071	2.30238	0.47
0.00071	2.27315	0.456
0.00071	2.24171	0.472
0.00071	2.21319	0.462
0.00071	2.18475	0.426
0.00071	2.15287	0.402
0.00071	2.12455	0.404
0.00071	2.09308	0.374
0.00071	2.06459	0.37
0.00071	2.03278	0.4
0.00071	2.00372	0.426
0.00071	1.97473	0.462
0.00071	1.94292	0.542
0.00071	1.9145	0.574
0.00071	1.88258	0.57
0.00071	1.85397	0.534
0.00071	1.82202	0.506
0.00071	1.79336	0.502
0.00071	1.76117	0.514
0.00071	1.73237	0.524
0.00071	1.70395	0.496
0.00071	1.67208	0.458
0.00071	1.64394	0.452
0.00071	1.612	0.444
0.00071	1.58334	0.436
0.00071	1.55141	0.458
0.00071	1.5228	0.526
0.00071	1.49136	0.596
0.00071	1.46282	0.622
0.00071	1.43437	0.616
0.00071	1.4025	0.59
0.00071	1.37382	0.578
0.00071	1.34206	0.574
0.00071	1.31359	0.536
0.00071	1.28174	0.484
0.00071	1.25289	0.438
0.00071	1.22464	0.418
0.00071	1.19278	0.442
0.00071	1.16408	0.478
0.00071	1.13273	0.508
0.00071	1.10388	0.514
0.00071	1.07207	0.548
0.00071	1.04373	0.574
0.00071	1.0118	0.602
0.00071	0.98317	0.622
0.00071	0.95448	0.642
0.00071	0.92294	0.646
0.00071	0.89388	0.658
0.00071	0.86174	0.666
0.00071	0.83332	0.694
0.00071	0.80197	0.706
0.00071	0.77333	0.692
0.00071	0.74186	0.63
0.00071	0.71351	0.558
0.00071	0.68457	0.522
0.00071	0.65288	0.476
0.00071	0.62399	0.432
0.00071	0.59214	0.406
0.00071	0.56291	0.392
0.00071	0.53129	0.404
0.00071	0.50282	0.424
0.00071	0.47433	0.42
0.00071	0.4426	0.398
0.00071	0.41413	0.354
0.00071	0.38254	0.31
0.00071	0.35415	0.262
0.00071	0.32246	0.22
0.00071	0.29368	0.214
0.00071	0.26195	0.258
0.00071	0.23365	0.332
0.00071	0.20463	0.384
0.00071	0.17283	0.414
0.00071	0.14422	0.402
0.00071	0.11253	0.324
0.00071	0.08383	0.224
0.00071	0.05145	0.112
0.00071	0.02363	0.048
0.00071	-0.0046	0.044
0.00081	2.99146	0.482
0.00081	2.96276	0.482
0.00081	2.93388	0.48
0.00081	2.90236	0.462
0.00081	2.87361	0.408
0.00081	2.84171	0.392
0.00081	2.81315	0.422
0.00081	2.78122	0.444
0.00081	2.7529	0.464
0.00081	2.72474	0.48
0.00081	2.69265	0.492
0.00081	2.66404	0.498
0.00081	2.63209	0.482
0.00081	2.60324	0.474
0.00081	2.57113	0.464
0.00081	2.54266	0.492
0.00081	2.51076	0.5
0.00081	2.48244	0.47
0.00081	2.45383	0.456
0.00081	2.42207	0.47
0.00081	2.39325	0.512
0.00081	2.36177	0.544
0.00081	2.33283	0.54
0.00081	2.30098	0.522
0.00081	2.27237	0.552
0.00081	2.24054	0.572
0.00081	2.21245	0.592
0.00081	2.18356	0.638
0.00081	2.15187	0.638
0.00081	2.12321	0.588
0.00081	2.09155	0.54
0.00081	2.06282	0.502
0.00081	2.03092	0.482
0.00081	2.00262	0.468
0.00081	1.97394	0.474
0.00081	1.94187	0.46
0.00081	1.91333	0.41
0.00081	1.88158	0.37
0.00081	1.85328	0.38
0.00081	1.82137	0.452
0.00081	1.79269	0.518
0.00081	1.76091	0.546
0.00081	1.73223	0.526
0.00081	1.70348	0.486
0.00081	1.67191	0.444
0.00081	1.64356	0.444
0.00081	1.61188	0.462
0.00081	1.58331	0.456
0.00081	1.55156	0.428
0.00081	1.5234	0.44
0.00081	1.49152	0.442
0.00081	1.46303	0.46
0.00081	1.43499	0.484
0.00081	1.40302	0.484
0.00081	1.37417	0.498
0.00081	1.3422	0.504
0.00081	1.31373	0.538
0.00081	1.28183	0.55
0.00081	1.25322	0.512
0.00081	1.22437	0.462
0.00081	1.1924	0.448
0.00081	1.16413	0.496
0.00081	1.13206	0.544
0.00081	1.10385	0.538
0.00081	1.07191	0.552
0.00081	1.04346	0.566
0.00081	1.01147	0.562
0.00081	0.98293	0.554
0.00081	0.95448	0.588
0.00081	0.92254	0.6
0.00081	0.89328	0.578
0.00081	0.86167	0.546
0.00081	0.83315	0.512
0.00081	0.80152	0.492
0.00081	0.77324	0.458
0.00081	0.74129	0.444
0.00081	0.71256	0.474
0.00081	0.68431	0.51
0.00081	0.65281	0.536
0.00081	0.62392	0.574
0.00081	0.59195	0.596
0.00081	0.56286	0.604
0.00081	0.53091	0.592
0.00081	0.50275	0.548
0.00081	0.47395	0.5
0.00081	0.44208	0.458
0.00081	0.41351	0.386
0.00081	0.38218	0.328
0.00081	0.35367	0.338
0.00081	0.32194	0.362
0.00081	0.29361	0.372
0.00081	0.26159	0.36
0.00081	0.23332	0.348
0.00081	0.20506	0.37
0.00081	0.17273	0.38
0.00081	0.14403	0.326
0.00081	0.11229	0.254
0.00081	0.08411	0.222
0.00081	0.05178	0.22
0.00081	0.02332	0.212
0.00081	-0.00522	0.224
0.00091	2.99072	0.326
0.00091	2.96233	0.332
0.00091	2.93384	0.358
0.00091	2.90186	0.4
0.00091	2.87347	0.452
0.00091	2.84176	0.456
0.00091	2.81293	0.432
0.00091	2.78137	0.412
0.00091	2.75278	0.41
0.00091	2.72417	0.424
0.00091	2.69248	0.492
0.00091	2.66359	0.534
0.00091	2.6319	0.512
0.00091	2.60301	0.5
0.00091	2.57123	0.514
0.00091	2.5424	0.526
0.00091	2.51048	0.55
0.00091	2.48218	0.548
0.00091	2.45359	0.516
0.00091	2.42181	0.46
0.00091	2.39305	0.452
0.00091	2.36132	0.458
0.00091	2.33276	0.48
0.00091	2.30062	0.48
0.00091	2.27232	0.484
0.00091	2.24066	0.528
0.00091	2.21229	0.57
0.00091	2.18365	0.586
0.00091	2.15178	0.58
0.00091	2.12348	0.576
0.00091	2.09172	0.536
0.00091	2.06265	0.512
0.00091	2.03097	0.48
0.00091	2.00248	0.452
0.00091	1.97425	0.398
0.00091	1.94237	0.352
0.00091	1.91386	0.326
0.00091	1.88239	0.36
0.00091	1.85375	0.44
0.00091	1.82202	0.5
0.00091	1.79358	0.508
0.00091	1.76191	0.496
0.00091	1.73304	0.496
0.00091	1.70445	0.482
0.00091	1.67282	0.466
0.00091	1.64392	0.436
0.00091	1.61233	0.41
0.00091	1.5835	0.408
0.00091	1.5518	0.426
0.00091	1.52292	0.474
0.00091	1.49112	0.514
0.00091	1.46289	0.488
0.00091	1.43464	0.466
0.00091	1.40302	0.468
0.00091	1.37396	0.47
0.00091	1.34194	0.47
0.00091	1.31352	0.44
0.00091	1.28145	0.434
0.00091	1.25301	0.444
0.00091	1.22452	0.444
0.00091	1.19309	0.416
0.00091	1.16444	0.432
0.00091	1.13258	0.458
0.00091	1.10381	0.458
0.00091	1.07179	0.448
0.00091	1.04325	0.472
0.00091	1.01149	0.506
0.00091	0.98317	0.51
0.00091	0.95472	0.524
0.00091	0.92299	0.532
0.00091	0.89402	0.522
0.00091	0.86269	0.492
0.00091	0.8343	0.482
0.00091	0.80194	0.52
0.00091	0.77372	0.554
0.00091	0.74179	0.536
0.00091	0.71304	0.498
0.00091	0.68459	0.508
0.00091	0.65277	0.536
0.00091	0.62349	0.544
0.00091	0.59221	0.544
0.00091	0.56267	0.518
0.00091	0.53089	0.526
0.00091	0.50249	0.556
0.00091	0.47424	0.55
0.00091	0.44274	0.558
0.00091	0.4147	0.55
0.00091	0.38259	0.546
0.00091	0.35379	0.542
0.00091	0.32177	0.54
0.00091	0.29335	0.548
0.00091	0.26159	0.56
0.00091	0.23267	0.584
0.00091	0.20404	0.61
0.00091	0.17223	0.62
0.00091	0.14381	0.564
0.00091	0.11189	0.458
0.00091	0.0833	0.378
0.00091	0.05081	0.34
0.00091	0.02272	0.316
0.00091	-0.00532	0.312
0.00101	2.99177	0.546
0.00101	2.96316	0.538
0.00101	2.93407	0.512
0.00101	2.90236	0.506
0.00101	2.87399	0.482
0.00101	2.84231	0.432
0.00101	2.8136	0.41
0.00101	2.78196	0.43
0.00101	2.75285	0.436
0.00101	2.72431	0.458
0.00101	2.69241	0.47
0.00101	2.66376	0.486
0.00101	2.63178	0.496
0.00101	2.60303	0.478
0.00101	2.57156	0.432
0.00101	2.54319	0.392
0.00101	2.51186	0.35
0.00101	2.48342	0.308
0.00101	2.45464	0.274
0.00101	2.42271	0.248
0.00101	2.39418	0.266
0.00101	2.36242	0.33
0.00101	2.33378	0.384
0.00101	2.30184	0.39
0.00101	2.27284	0.408
0.00101	2.24135	0.422
0.00101	2.21264	0.406
0.00101	2.18391	0.408
0.00101	2.15235	0.448
0.00101	2.12371	0.428
0.00101	2.09241	0.432
0.00101	2.06358	0.438
0.00101	2.03211	0.428
0.00101	2.00317	0.44
0.00101	1.97425	0.468
0.00101	1.94201	0.498
0.00101	1.91345	0.5
0.00101	1.88198	0.486
0.00101	1.85311	0.492
0.00101	1.82114	0.502
0.00101	1.79305	0.498
0.00101	1.76122	0.5
0.00101	1.73261	0.494
0.00101	1.70426	0.484
0.00101	1.67243	0.468
0.00101	1.64397	0.462
0.00101	1.61159	0.48
0.00101	1.58272	0.49
0.00101	1.55103	0.45
0.00101	1.52209	0.408
0.00101	1.49081	0.41
0.00101	1.46241	0.462
0.00101	1.43452	0.496
0.00101	1.40252	0.504
0.00101	1.3742	0.504
0.00101	1.34237	0.51
0.00101	1.31359	0.548
0.00101	1.28214	0.584
0.00101	1.25356	0.584
0.00101	1.22466	0.556
0.00101	1.19288	0.526
0.00101	1.16417	0.512
0.00101	1.13258	0.498
0.00101	1.10381	0.5
0.00101	1.07207	0.536
0.00101	1.04356	0.526
0.00101	1.0119	0.484
0.00101	0.98331	0.456
0.00101	0.95429	0.44
0.00101	0.92268	0.41
0.00101	0.89381	0.406
0.00101	0.86219	0.414
0.00101	0.83368	0.434
0.00101	0.80192	0.434
0.00101	0.77286	0.42
0.00101	0.74155	0.41
0.00101	0.71311	0.418
0.00101	0.68457	0.422
0.00101	0.65224	0.454
0.00101	0.62361	0.484
0.00101	0.59156	0.494
0.00101	0.56243	0.508
0.00101	0.53055	0.542
0.00101	0.50225	0.576
0.00101	0.47381	0.592
0.00101	0.44224	0.574
0.00101	0.41368	0.538
0.00101	0.3819	0.532
0.00101	0.35329	0.522
0.00101	0.32144	0.492
0.00101	0.29318	0.452
0.00101	0.26123	0.448
0.00101	0.23293	0.466
0.00101	0.20413	0.492
0.00101	0.1724	0.492
0.00101	0.14367	0.502
0.00101	0.11222	0.516
0.00101	0.0834	0.504
0.00101	0.05066	0.458
0.00101	0.02263	0.448
0.00101	-0.00548	0.46
0.00111	2.99206	0.516
0.00111	2.96335	0.448
0.00111	2.93484	0.436
0.00111	2.90282	0.442
0.00111	2.8744	0.434
0.00111	2.84231	0.456
0.00111	2.8141	0.482
0.00111	2.7822	0.474
0.00111	2.75409	0.444
0.00111	2.72477	0.444
0.00111	2.69346	0.458
0.00111	2.66428	0.464
0.00111	2.63226	0.45
0.00111	2.60408	0.442
0.00111	2.57187	0.43
0.00111	2.54319	0.48
0.00111	2.51112	0.536
0.00111	2.4827	0.548
0.00111	2.45411	0.552
0.00111	2.42298	0.572
0.00111	2.39406	0.576
0.00111	2.36197	0.544
0.00111	2.33359	0.516
0.00111	2.30138	0.516
0.00111	2.27256	0.486
0.00111	2.24102	0.474
0.00111	2.21264	0.494
0.00111	2.18408	0.496
0.00111	2.15251	0.514
0.00111	2.12398	0.53
0.00111	2.09217	0.546
0.00111	2.06378	0.536
0.00111	2.03242	0.494
0.00111	2.00391	0.444
0.00111	1.97513	0.418
0.00111	1.94314	0.428
0.00111	1.91479	0.47
0.00111	1.88277	0.478
0.00111	1.85432	0.464
0.00111	1.82219	0.46
0.00111	1.79358	0.476
0.00111	1.76153	0.484
0.00111	1.73306	0.482
0.00111	1.70422	0.456
0.00111	1.67253	0.398
0.00111	1.64387	0.386
0.00111	1.6119	0.42
0.00111	1.58343	0.432
0.00111	1.55158	0.426
0.00111	1.52287	0.402
0.00111	1.491	0.38
0.00111	1.46315	0.342
0.00111	1.43471	0.312
0.00111	1.40259	0.302
0.00111	1.3742	0.35
0.00111	1.34256	0.452
0.00111	1.31433	0.536
0.00111	1.28224	0.542
0.00111	1.25391	0.526
0.00111	1.22497	0.516
0.00111	1.19324	0.52
0.00111	1.16394	0.522
0.00111	1.13206	0.514
0.00111	1.10343	0.468
0.00111	1.07186	0.402
0.00111	1.04322	0.358
0.00111	1.01142	0.38
0.00111	0.983	0.41
0.00111	0.95418	0.434
0.00111	0.92251	0.452
0.00111	0.89331	0.458
0.00111	0.86183	0.452
0.00111	0.83349	0.436
0.00111	0.80183	0.486
0.00111	0.77317	0.5
0.00111	0.74153	0.462
0.00111	0.71297	0.428
0.00111	0.68397	0.4
0.00111	0.65224	0.382
0.00111	0.62368	0.376
[truncated: 1,335 more rows]
