# Supplementary material for: Magnetic field filtering of the boundary supercurrent in unconventional metal NiTe2-based Josephson junctions
Source: Nat Commun. 2024 Mar 30;15:2785. doi: 10.1038/s41467-024-47103-z (PMC10981750; doi:10.1038/s41467-024-47103-z)
Supplement: Supplementary file 3 — Source Data [file 41467_2024_47103_MOESM3_ESM.zip › Source data/Figure 5.xlsx]

## Sheet: Fig.5a
Bz (T)	I (μA)	dV/dI (Ω)	y (μm)	Js (μA/μm)
-0.00644	14.9987	0.482	-3	0.06035
-0.00644	14.9618	0.532	-2.99	0.06281
-0.00644	14.9237	0.548	-2.98	0.06519
-0.00644	14.8872	0.52	-2.97	0.06748
-0.00644	14.8492	0.506	-2.96	0.06968
-0.00644	14.8109	0.508	-2.95	0.07179
-0.00644	14.7743	0.494	-2.94	0.07379
-0.00644	14.7363	0.512	-2.93	0.07568
-0.00644	14.6995	0.534	-2.92	0.07747
-0.00644	14.6617	0.506	-2.91	0.07914
-0.00644	14.6235	0.416	-2.9	0.0807
-0.00644	14.5869	0.362	-2.89	0.08213
-0.00644	14.5487	0.35	-2.88	0.08344
-0.00644	14.5123	0.37	-2.87	0.08463
-0.00644	14.4741	0.444	-2.86	0.08568
-0.00644	14.4359	0.48	-2.85	0.0866
-0.00644	14.3993	0.496	-2.84	0.08739
-0.00644	14.3613	0.498	-2.83	0.08804
-0.00644	14.3247	0.51	-2.82	0.08856
-0.00644	14.287	0.468	-2.81	0.08893
-0.00644	14.2491	0.486	-2.8	0.08916
-0.00644	14.2124	0.528	-2.79	0.08925
-0.00644	14.1742	0.546	-2.78	0.0892
-0.00644	14.1376	0.52	-2.77	0.089
-0.00644	14.0993	0.506	-2.76	0.08866
-0.00644	14.061	0.502	-2.75	0.08818
-0.00644	14.0242	0.51	-2.74	0.08755
-0.00644	13.9863	0.49	-2.73	0.08679
-0.00644	13.9498	0.466	-2.72	0.08588
-0.00644	13.9116	0.466	-2.71	0.08484
-0.00644	13.8734	0.478	-2.7	0.08365
-0.00644	13.8368	0.432	-2.69	0.08234
-0.00644	13.7989	0.392	-2.68	0.08089
-0.00644	13.7624	0.35	-2.67	0.07931
-0.00644	13.7245	0.35	-2.66	0.07761
-0.00644	13.6862	0.406	-2.65	0.07578
-0.00644	13.6496	0.478	-2.64	0.07384
-0.00644	13.6116	0.504	-2.63	0.07179
-0.00644	13.5752	0.508	-2.62	0.06963
-0.00644	13.537	0.534	-2.61	0.06736
-0.00644	13.4986	0.546	-2.6	0.06501
-0.00644	13.462	0.514	-2.59	0.06256
-0.00644	13.4238	0.478	-2.58	0.06004
-0.00644	13.3871	0.454	-2.57	0.05744
-0.00644	13.349	0.458	-2.56	0.05479
-0.00644	13.3108	0.468	-2.55	0.05208
-0.00644	13.2741	0.494	-2.54	0.04934
-0.00644	13.236	0.486	-2.53	0.04657
-0.00644	13.1994	0.486	-2.52	0.0438
-0.00644	13.1612	0.454	-2.51	0.04104
-0.00644	13.1231	0.42	-2.5	0.03833
-0.00644	13.0868	0.438	-2.49	0.03567
-0.00644	13.0488	0.47	-2.48	0.03313
-0.00644	13.0122	0.46	-2.47	0.03072
-0.00644	12.9739	0.442	-2.46	0.02852
-0.00644	12.9359	0.444	-2.45	0.02659
-0.00644	12.8994	0.478	-2.44	0.02498
-0.00644	12.861	0.49	-2.43	0.02379
-0.00644	12.8247	0.468	-2.42	0.02307
-0.00644	12.7865	0.428	-2.41	0.02287
-0.00644	12.7483	0.428	-2.4	0.02319
-0.00644	12.7119	0.474	-2.39	0.024
-0.00644	12.6736	0.54	-2.38	0.02524
-0.00644	12.637	0.586	-2.37	0.02682
-0.00644	12.599	0.558	-2.36	0.02868
-0.00644	12.5609	0.494	-2.35	0.03073
-0.00644	12.5245	0.446	-2.34	0.03291
-0.00644	12.486	0.454	-2.33	0.03518
-0.00644	12.4494	0.486	-2.32	0.0375
-0.00644	12.4115	0.464	-2.31	0.03983
-0.00644	12.3734	0.436	-2.3	0.04214
-0.00644	12.3368	0.446	-2.29	0.04441
-0.00644	12.2988	0.47	-2.28	0.04663
-0.00644	12.2622	0.478	-2.27	0.04876
-0.00644	12.2242	0.478	-2.26	0.05081
-0.00644	12.186	0.478	-2.25	0.05276
-0.00644	12.1494	0.494	-2.24	0.05459
-0.00644	12.1113	0.496	-2.23	0.0563
-0.00644	12.0748	0.51	-2.22	0.05789
-0.00644	12.0366	0.476	-2.21	0.05933
-0.00644	11.9987	0.416	-2.2	0.06063
-0.00644	11.9619	0.43	-2.19	0.06178
-0.00644	11.9237	0.462	-2.18	0.06278
-0.00644	11.8872	0.478	-2.17	0.06362
-0.00644	11.8491	0.482	-2.16	0.0643
-0.00644	11.8107	0.462	-2.15	0.06482
-0.00644	11.7744	0.424	-2.14	0.06519
-0.00644	11.7361	0.414	-2.13	0.06539
-0.00644	11.6994	0.42	-2.12	0.06545
-0.00644	11.6613	0.408	-2.11	0.06535
-0.00644	11.6232	0.382	-2.1	0.06511
-0.00644	11.5865	0.382	-2.09	0.06473
-0.00644	11.5485	0.372	-2.08	0.06423
-0.00644	11.5119	0.416	-2.07	0.06363
-0.00644	11.4736	0.448	-2.06	0.06293
-0.00644	11.4355	0.456	-2.05	0.06216
-0.00644	11.3989	0.472	-2.04	0.06135
-0.00644	11.3607	0.46	-2.03	0.06052
-0.00644	11.3243	0.448	-2.02	0.0597
-0.00644	11.2861	0.454	-2.01	0.05894
-0.00644	11.2482	0.44	-2	0.05828
-0.00644	11.2114	0.422	-1.99	0.05776
-0.00644	11.1732	0.45	-1.98	0.05743
-0.00644	11.1366	0.494	-1.97	0.05736
-0.00644	11.0985	0.522	-1.96	0.05758
-0.00644	11.0604	0.552	-1.95	0.05814
-0.00644	11.0239	0.552	-1.94	0.05908
-0.00644	10.9858	0.538	-1.93	0.06044
-0.00644	10.9493	0.526	-1.92	0.06223
-0.00644	10.9113	0.53	-1.91	0.06446
-0.00644	10.8732	0.506	-1.9	0.06713
-0.00644	10.8364	0.49	-1.89	0.07023
-0.00644	10.7983	0.488	-1.88	0.07374
-0.00644	10.7615	0.452	-1.87	0.07763
-0.00644	10.7235	0.434	-1.86	0.08188
-0.00644	10.6853	0.436	-1.85	0.08645
-0.00644	10.6491	0.428	-1.84	0.09131
-0.00644	10.6108	0.448	-1.83	0.09643
-0.00644	10.5742	0.46	-1.82	0.10179
-0.00644	10.5362	0.466	-1.81	0.10734
-0.00644	10.498	0.464	-1.8	0.11306
-0.00644	10.4618	0.46	-1.79	0.11893
-0.00644	10.4236	0.498	-1.78	0.12492
-0.00644	10.3869	0.586	-1.77	0.13099
-0.00644	10.3488	0.638	-1.76	0.13713
-0.00644	10.3105	0.624	-1.75	0.1433
-0.00644	10.2742	0.606	-1.74	0.14949
-0.00644	10.236	0.588	-1.73	0.15566
-0.00644	10.1995	0.546	-1.72	0.1618
-0.00644	10.1616	0.474	-1.71	0.16787
-0.00644	10.1232	0.446	-1.7	0.17386
-0.00644	10.0866	0.482	-1.69	0.17973
-0.00644	10.0484	0.496	-1.68	0.18547
-0.00644	10.0119	0.504	-1.67	0.19105
-0.00644	9.9738	0.546	-1.66	0.19644
-0.00644	9.93555	0.562	-1.65	0.20162
-0.00644	9.899	0.552	-1.64	0.20656
-0.00644	9.86075	0.5	-1.63	0.21123
-0.00644	9.82395	0.462	-1.62	0.21562
-0.00644	9.7862	0.428	-1.61	0.2197
-0.00644	9.74765	0.408	-1.6	0.22343
-0.00644	9.7113	0.4	-1.59	0.22679
-0.00644	9.6735	0.404	-1.58	0.22976
-0.00644	9.63635	0.414	-1.57	0.2323
-0.00644	9.5987	0.444	-1.56	0.2344
-0.00644	9.5604	0.462	-1.55	0.23603
-0.00644	9.52375	0.478	-1.54	0.23715
-0.00644	9.4856	0.494	-1.53	0.23774
-0.00644	9.4492	0.504	-1.52	0.23777
-0.00644	9.41095	0.48	-1.51	0.23722
-0.00644	9.3728	0.44	-1.5	0.23606
-0.00644	9.3363	0.422	-1.49	0.23426
-0.00644	9.29815	0.41	-1.48	0.2318
-0.00644	9.2617	0.432	-1.47	0.22864
-0.00644	9.22345	0.466	-1.46	0.22476
-0.00644	9.1852	0.492	-1.45	0.22014
-0.00644	9.1488	0.478	-1.44	0.21474
-0.00644	9.1104	0.474	-1.43	0.20854
-0.00644	9.0739	0.46	-1.42	0.20152
-0.00644	9.03585	0.426	-1.41	0.19364
-0.00644	8.99775	0.44	-1.4	0.18488
-0.00644	8.9613	0.482	-1.39	0.17523
-0.00644	8.92325	0.502	-1.38	0.16464
-0.00644	8.88685	0.48	-1.37	0.15311
-0.00644	8.8485	0.45	-1.36	0.14059
-0.00644	8.81025	0.41	-1.35	0.12708
-0.00644	8.77365	0.414	-1.34	0.11255
-0.00644	8.73565	0.444	-1.33	0.09698
-0.00644	8.69885	0.478	-1.32	0.08035
-0.00644	8.6606	0.524	-1.31	0.06265
-0.00644	8.6224	0.538	-1.3	0.0439
-0.00644	8.5859	0.536	-1.29	0.02421
-0.00644	8.54795	0.502	-1.28	0.00623
-0.00644	8.5114	0.492	-1.27	0.02078
-0.00644	8.47285	0.506	-1.26	0.04386
-0.00644	8.43465	0.528	-1.25	0.06845
-0.00644	8.3982	0.528	-1.24	0.09433
-0.00644	8.36025	0.522	-1.23	0.12147
-0.00644	8.3237	0.518	-1.22	0.14989
-0.00644	8.28555	0.528	-1.21	0.17958
-0.00644	8.24735	0.542	-1.2	0.21055
-0.00644	8.2109	0.546	-1.19	0.24282
-0.00644	8.17265	0.524	-1.18	0.2764
-0.00644	8.13605	0.492	-1.17	0.3113
-0.00644	8.09805	0.458	-1.16	0.34752
-0.00644	8.0597	0.42	-1.15	0.38507
-0.00644	8.0232	0.39	-1.14	0.42396
-0.00644	7.9851	0.384	-1.13	0.4642
-0.00644	7.9485	0.372	-1.12	0.50579
-0.00644	7.91065	0.4	-1.11	0.54873
-0.00644	7.8725	0.47	-1.1	0.59303
-0.00644	7.83615	0.524	-1.09	0.63868
-0.00644	7.7979	0.524	-1.08	0.6857
-0.00644	7.7612	0.474	-1.07	0.73407
-0.00644	7.7231	0.438	-1.06	0.78379
-0.00644	7.6852	0.41	-1.05	0.83486
-0.00644	7.6485	0.382	-1.04	0.88728
-0.00644	7.6104	0.418	-1.03	0.94104
-0.00644	7.5737	0.486	-1.02	0.99613
-0.00644	7.53555	0.52	-1.01	1.05254
-0.00644	7.49745	0.528	-1	1.11027
-0.00644	7.46095	0.51	-0.99	1.1693
-0.00644	7.42275	0.48	-0.98	1.22962
-0.00644	7.386	0.462	-0.97	1.29121
-0.00644	7.34795	0.452	-0.96	1.35407
-0.00644	7.31	0.456	-0.95	1.41817
-0.00644	7.2734	0.486	-0.94	1.4835
-0.00644	7.23555	0.522	-0.93	1.55003
-0.00644	7.19895	0.528	-0.92	1.61776
-0.00644	7.1609	0.52	-0.91	1.68665
-0.00644	7.12275	0.506	-0.9	1.75668
-0.00644	7.086	0.522	-0.89	1.82783
-0.00644	7.04785	0.54	-0.88	1.90008
-0.00644	7.0111	0.51	-0.87	1.97339
-0.00644	6.9731	0.47	-0.86	2.04774
-0.00644	6.9348	0.488	-0.85	2.12311
-0.00644	6.89825	0.508	-0.84	2.19945
-0.00644	6.86	0.484	-0.83	2.27674
-0.00644	6.8238	0.414	-0.82	2.35495
-0.00644	6.7856	0.332	-0.81	2.43403
-0.00644	6.74735	0.308	-0.8	2.51397
-0.00644	6.71075	0.324	-0.79	2.59471
-0.00644	6.6728	0.342	-0.78	2.67623
-0.00644	6.63625	0.332	-0.77	2.75849
-0.00644	6.5984	0.396	-0.76	2.84144
-0.00644	6.55945	0.464	-0.75	2.92504
-0.00644	6.52335	0.458	-0.74	3.00926
-0.00644	6.48515	0.446	-0.73	3.09406
-0.00644	6.44865	0.48	-0.72	3.17938
-0.00644	6.41055	0.51	-0.71	3.26519
-0.00644	6.37225	0.52	-0.7	3.35143
-0.00644	6.33555	0.518	-0.69	3.43807
-0.00644	6.29745	0.484	-0.68	3.52506
-0.00644	6.2607	0.416	-0.67	3.61235
-0.00644	6.22265	0.362	-0.66	3.69989
-0.00644	6.18455	0.346	-0.65	3.78764
-0.00644	6.1482	0.362	-0.64	3.87554
-0.00644	6.11015	0.364	-0.63	3.96354
-0.00644	6.0734	0.36	-0.62	4.0516
-0.00644	6.0352	0.388	-0.61	4.13966
-0.00644	5.9971	0.444	-0.6	4.22767
-0.00644	5.9606	0.52	-0.59	4.31559
-0.00644	5.9226	0.544	-0.58	4.40335
-0.00644	5.88595	0.518	-0.57	4.4909
-0.00644	5.84775	0.488	-0.56	4.5782
-0.00644	5.80955	0.49	-0.55	4.66518
-0.00644	5.773	0.498	-0.54	4.7518
-0.00644	5.7348	0.484	-0.53	4.838
-0.00644	5.6983	0.444	-0.52	4.92374
-0.00644	5.6601	0.44	-0.51	5.00894
-0.00644	5.62195	0.47	-0.5	5.09357
-0.00644	5.5857	0.48	-0.49	5.17756
-0.00644	5.5475	0.472	-0.48	5.26087
-0.00644	5.511	0.474	-0.47	5.34344
-0.00644	5.4726	0.482	-0.46	5.42521
-0.00644	5.4344	0.454	-0.45	5.50614
-0.00644	5.398	0.428	-0.44	5.58617
-0.00644	5.35985	0.422	-0.43	5.66525
-0.00644	5.32325	0.414	-0.42	5.74333
-0.00644	5.28515	0.388	-0.41	5.82035
-0.00644	5.247	0.394	-0.4	5.89627
-0.00644	5.21045	0.422	-0.39	5.97103
-0.00644	5.17225	0.452	-0.38	6.04458
-0.00644	5.13585	0.494	-0.37	6.11688
-0.00644	5.0975	0.532	-0.36	6.18787
-0.00644	5.05945	0.552	-0.35	6.25751
-0.00644	5.0226	0.554	-0.34	6.32575
-0.00644	4.98446	0.586	-0.33	6.39254
-0.00644	4.94801	0.578	-0.32	6.45785
-0.00644	4.91009	0.546	-0.31	6.52161
-0.00644	4.87202	0.544	-0.3	6.58379
-0.00644	4.83544	0.556	-0.29	6.64435
-0.00644	4.79724	0.514	-0.28	6.70325
-0.00644	4.76075	0.43	-0.27	6.76044
-0.00644	4.72227	0.348	-0.26	6.81588
-0.00644	4.68448	0.334	-0.25	6.86954
-0.00644	4.64757	0.344	-0.24	6.92137
-0.00644	4.60922	0.358	-0.23	6.97135
-0.00644	4.57304	0.414	-0.22	7.01943
-0.00644	4.53486	0.466	-0.21	7.06558
-0.00644	4.49679	0.498	-0.2	7.10978
-0.00644	4.46015	0.502	-0.19	7.15199
-0.00644	4.42207	0.474	-0.18	7.19217
-0.00644	4.38577	0.446	-0.17	7.2303
-0.00644	4.34746	0.432	-0.16	7.26636
-0.00644	4.30932	0.436	-0.15	7.30032
-0.00644	4.27257	0.39	-0.14	7.33215
-0.00644	4.23472	0.354	-0.13	7.36184
-0.00644	4.19821	0.364	-0.12	7.38935
-0.00644	4.15992	0.402	-0.11	7.41468
-0.00644	4.12165	0.466	-0.1	7.4378
-0.00644	4.08542	0.498	-0.09	7.4587
-0.00644	4.04732	0.514	-0.08	7.47736
-0.00644	4.01051	0.54	-0.07	7.49377
-0.00644	3.97246	0.502	-0.06	7.50791
-0.00644	3.93421	0.436	-0.05	7.51979
-0.00644	3.89753	0.386	-0.04	7.52938
-0.00644	3.85957	0.404	-0.03	7.53669
-0.00644	3.82294	0.466	-0.02	7.5417
-0.00644	3.78504	0.506	-0.01	7.54442
-0.00644	3.74683	0.504	0	7.54484
-0.00644	3.71005	0.496	0.01	7.54297
-0.00644	3.67226	0.538	0.02	7.5388
-0.00644	3.63559	0.558	0.03	7.53233
-0.00644	3.59776	0.548	0.04	7.52358
-0.00644	3.5595	0.528	0.05	7.51255
-0.00644	3.5228	0.516	0.06	7.49925
-0.00644	3.48454	0.504	0.07	7.48368
-0.00644	3.44815	0.494	0.08	7.46586
-0.00644	3.40984	0.492	0.09	7.4458
-0.00644	3.37192	0.494	0.1	7.42352
-0.00644	3.33512	0.472	0.11	7.39903
-0.00644	3.29675	0.438	0.12	7.37236
-0.00644	3.25998	0.424	0.13	7.34351
-0.00644	3.22168	0.436	0.14	7.31251
-0.00644	3.18348	0.458	0.15	7.27939
-0.00644	3.14708	0.498	0.16	7.24417
-0.00644	3.10894	0.536	0.17	7.20686
-0.00644	3.07235	0.544	0.18	7.16751
-0.00644	3.03415	0.526	0.19	7.12613
-0.00644	2.99607	0.494	0.2	7.08276
-0.00644	2.95962	0.476	0.21	7.03743
-0.00644	2.92123	0.442	0.22	6.99017
-0.00644	2.88471	0.416	0.23	6.94102
-0.00644	2.8467	0.406	0.24	6.89
-0.00644	2.80859	0.42	0.25	6.83716
-0.00644	2.77216	0.442	0.26	6.78253
-0.00644	2.73387	0.428	0.27	6.72615
-0.00644	2.69726	0.388	0.28	6.66806
-0.00644	2.65916	0.374	0.29	6.6083
-0.00644	2.62106	0.42	0.3	6.54691
-0.00644	2.58441	0.488	0.31	6.48394
-0.00644	2.54618	0.51	0.32	6.41943
-0.00644	2.50966	0.512	0.33	6.35342
-0.00644	2.47152	0.518	0.34	6.28596
-0.00644	2.43362	0.522	0.35	6.2171
-0.00644	2.39695	0.518	0.36	6.14687
-0.00644	2.35874	0.496	0.37	6.07534
-0.00644	2.32236	0.544	0.38	6.00254
-0.00644	2.2843	0.596	0.39	5.92853
-0.00644	2.24626	0.584	0.4	5.85336
-0.00644	2.20959	0.51	0.41	5.77708
-0.00644	2.17137	0.484	0.42	5.69973
-0.00644	2.13488	0.5	0.43	5.62137
-0.00644	2.09679	0.48	0.44	5.54206
-0.00644	2.05857	0.42	0.45	5.46183
-0.00644	2.02186	0.382	0.46	5.38076
-0.00644	1.9837	0.41	0.47	5.29888
-0.00644	1.94713	0.46	0.48	5.21625
-0.00644	1.90914	0.466	0.49	5.13292
-0.00644	1.87088	0.42	0.5	5.04896
-0.00644	1.8344	0.352	0.51	4.9644
-0.00644	1.79598	0.316	0.52	4.8793
-0.00644	1.75957	0.33	0.53	4.79373
-0.00644	1.72152	0.356	0.54	4.70772
-0.00644	1.68332	0.366	0.55	4.62133
-0.00644	1.64668	0.396	0.56	4.53462
-0.00644	1.60861	0.454	0.57	4.44765
-0.00644	1.57217	0.51	0.58	4.36045
-0.00644	1.53408	0.576	0.59	4.27308
-0.00644	1.49587	0.604	0.6	4.1856
-0.00644	1.45925	0.554	0.61	4.09806
-0.00644	1.42125	0.484	0.62	4.0105
-0.00644	1.38484	0.454	0.63	3.92299
-0.00644	1.34657	0.434	0.64	3.83556
-0.00644	1.30862	0.43	0.65	3.74827
-0.00644	1.27191	0.446	0.66	3.66116
-0.00644	1.23383	0.46	0.67	3.57429
-0.00644	1.19717	0.432	0.68	3.48771
-0.00644	1.15911	0.432	0.69	3.40145
-0.00644	1.12074	0.454	0.7	3.31557
-0.00644	1.08428	0.458	0.71	3.23011
-0.00644	1.0462	0.484	0.72	3.14511
-0.00644	1.00962	0.504	0.73	3.06063
-0.00644	0.97122	0.516	0.74	2.97669
-0.00644	0.93314	0.504	0.75	2.89335
-0.00644	0.89688	0.47	0.76	2.81065
-0.00644	0.85852	0.444	0.77	2.72862
-0.00644	0.82197	0.422	0.78	2.6473
-0.00644	0.78366	0.392	0.79	2.56674
-0.00644	0.74539	0.348	0.8	2.48697
-0.00644	0.70936	0.324	0.81	2.40801
-0.00644	0.67107	0.342	0.82	2.32992
-0.00644	0.63462	0.376	0.83	2.25273
-0.00644	0.5964	0.402	0.84	2.17645
-0.00644	0.55839	0.398	0.85	2.10114
-0.00644	0.52184	0.37	0.86	2.02681
-0.00644	0.48382	0.37	0.87	1.95349
-0.00644	0.44711	0.39	0.88	1.88122
-0.00644	0.40874	0.426	0.89	1.81002
-0.00644	0.37055	0.402	0.9	1.73992
-0.00644	0.33385	0.372	0.91	1.67093
-0.00644	0.29573	0.404	0.92	1.60308
-0.00644	0.2589	0.438	0.93	1.5364
-0.00644	0.22089	0.434	0.94	1.47091
-0.00644	0.18313	0.458	0.95	1.40661
-0.00644	0.14659	0.468	0.96	1.34353
-0.00644	0.10842	0.442	0.97	1.2817
-0.00644	0.07168	0.41	0.98	1.22111
-0.00644	0.03337	0.376	0.99	1.16179
-0.00644	-0.00268	0.366	1	1.10374
-0.00634	14.9987	0.394	1.01	1.04699
-0.00634	14.9619	0.358	1.02	0.99154
-0.00634	14.9238	0.38	1.03	0.93739
-0.00634	14.8872	0.418	1.04	0.88456
-0.00634	14.8491	0.44	1.05	0.83305
-0.00634	14.811	0.448	1.06	0.78287
-0.00634	14.7745	0.456	1.07	0.73402
-0.00634	14.7364	0.436	1.08	0.6865
-0.00634	14.6997	0.422	1.09	0.64032
-0.00634	14.6619	0.434	1.1	0.59547
-0.00634	14.6236	0.466	1.11	0.55195
-0.00634	14.5871	0.478	1.12	0.50977
-0.00634	14.5489	0.472	1.13	0.46892
-0.00634	14.5125	0.452	1.14	0.42939
-0.00634	14.4743	0.4	1.15	0.39118
-0.00634	14.436	0.368	1.16	0.35428
-0.00634	14.3994	0.36	1.17	0.31868
-0.00634	14.3611	0.406	1.18	0.28439
-0.00634	14.3247	0.408	1.19	0.25137
-0.00634	14.2867	0.396	1.2	0.21964
-0.00634	14.2485	0.398	1.21	0.18917
-0.00634	14.2119	0.414	1.22	0.15995
-0.00634	14.1737	0.428	1.23	0.13197
-0.00634	14.137	0.42	1.24	0.10522
-0.00634	14.0989	0.404	1.25	0.07968
-0.00634	14.0609	0.402	1.26	0.05535
-0.00634	14.0244	0.444	1.27	0.03223
-0.00634	13.9863	0.5	1.28	0.01056
-0.00634	13.9498	0.506	1.29	0.01132
-0.00634	13.9114	0.53	1.3	0.03078
-0.00634	13.8734	0.578	1.31	0.04938
-0.00634	13.8367	0.57	1.32	0.06694
-0.00634	13.7987	0.518	1.33	0.08345
-0.00634	13.7622	0.456	1.34	0.09892
-0.00634	13.7243	0.448	1.35	0.11338
-0.00634	13.686	0.452	1.36	0.12685
-0.00634	13.6497	0.46	1.37	0.13935
-0.00634	13.6115	0.464	1.38	0.15091
-0.00634	13.5748	0.434	1.39	0.16154
-0.00634	13.5365	0.426	1.4	0.17127
-0.00634	13.4985	0.444	1.41	0.18012
-0.00634	13.4621	0.448	1.42	0.18813
-0.00634	13.4241	0.442	1.43	0.19531
-0.00634	13.3873	0.442	1.44	0.20169
-0.00634	13.349	0.444	1.45	0.2073
-0.00634	13.3108	0.432	1.46	0.21216
-0.00634	13.2743	0.456	1.47	0.2163
-0.00634	13.2364	0.45	1.48	0.21975
-0.00634	13.1997	0.438	1.49	0.22252
-0.00634	13.1616	0.446	1.5	0.22466
-0.00634	13.1236	0.468	1.51	0.22617
-0.00634	13.087	0.48	1.52	0.2271
-0.00634	13.0489	0.462	1.53	0.22746
-0.00634	13.0125	0.454	1.54	0.22729
-0.00634	12.9742	0.466	1.55	0.2266
-0.00634	12.9361	0.47	1.56	0.22543
-0.00634	12.8996	0.464	1.57	0.2238
-0.00634	12.8611	0.462	1.58	0.22174
-0.00634	12.8248	0.466	1.59	0.21927
-0.00634	12.7866	0.452	1.6	0.21643
-0.00634	12.7485	0.432	1.61	0.21322
-0.00634	12.7121	0.424	1.62	0.20969
-0.00634	12.6738	0.438	1.63	0.20585
-0.00634	12.6369	0.452	1.64	0.20173
-0.00634	12.5991	0.474	1.65	0.19736
-0.00634	12.561	0.49	1.66	0.19275
-0.00634	12.5244	0.476	1.67	0.18794
-0.00634	12.4861	0.45	1.68	0.18294
-0.00634	12.4496	0.428	1.69	0.17779
-0.00634	12.4116	0.426	1.7	0.1725
-0.00634	12.3734	0.462	1.71	0.16709
-0.00634	12.3368	0.508	1.72	0.1616
-0.00634	12.2989	0.5	1.73	0.15604
-0.00634	12.2622	0.472	1.74	0.15043
-0.00634	12.2242	0.442	1.75	0.1448
-0.00634	12.186	0.456	1.76	0.13917
-0.00634	12.1493	0.48	1.77	0.13357
-0.00634	12.1112	0.516	1.78	0.128
-0.00634	12.0747	0.516	1.79	0.12251
-0.00634	12.0366	0.516	1.8	0.1171
-0.00634	11.9984	0.518	1.81	0.1118
-0.00634	11.9617	0.504	1.82	0.10663
-0.00634	11.9236	0.48	1.83	0.10162
-0.00634	11.8871	0.46	1.84	0.09678
-0.00634	11.849	0.474	1.85	0.09214
-0.00634	11.8108	0.472	1.86	0.08772
-0.00634	11.7742	0.47	1.87	0.08354
-0.00634	11.7358	0.462	1.88	0.07962
-0.00634	11.6994	0.464	1.89	0.07598
-0.00634	11.6611	0.458	1.9	0.07264
-0.00634	11.623	0.47	1.91	0.0696
-0.00634	11.5862	0.506	1.92	0.06689
-0.00634	11.5482	0.516	1.93	0.0645
-0.00634	11.5119	0.514	1.94	0.06244
-0.00634	11.4737	0.494	1.95	0.0607
-0.00634	11.4353	0.48	1.96	0.05926
-0.00634	11.3989	0.48	1.97	0.05812
-0.00634	11.3608	0.504	1.98	0.05724
-0.00634	11.3244	0.506	1.99	0.05659
-0.00634	11.2859	0.478	2	0.05615
-0.00634	11.2479	0.462	2.01	0.05588
-0.00634	11.2116	0.45	2.02	0.05574
-0.00634	11.1736	0.44	2.03	0.0557
-0.00634	11.137	0.434	2.04	0.05573
-0.00634	11.0988	0.44	2.05	0.0558
-0.00634	11.0607	0.434	2.06	0.05588
-0.00634	11.0241	0.452	2.07	0.05595
-0.00634	10.986	0.446	2.08	0.05597
-0.00634	10.9495	0.466	2.09	0.05595
-0.00634	10.9112	0.514	2.1	0.05585
-0.00634	10.8733	0.526	2.11	0.05566
-0.00634	10.8367	0.502	2.12	0.05538
-0.00634	10.7985	0.444	2.13	0.05499
-0.00634	10.7617	0.406	2.14	0.05449
-0.00634	10.7236	0.388	2.15	0.05387
-0.00634	10.6856	0.382	2.16	0.05313
-0.00634	10.6491	0.4	2.17	0.05227
-0.00634	10.611	0.434	2.18	0.05128
-0.00634	10.5742	0.472	2.19	0.05017
-0.00634	10.536	0.506	2.2	0.04894
-0.00634	10.498	0.526	2.21	0.0476
-0.00634	10.4615	0.534	2.22	0.04613
-0.00634	10.4232	0.544	2.23	0.04456
-0.00634	10.3867	0.538	2.24	0.04289
-0.00634	10.3485	0.514	2.25	0.04113
-0.00634	10.3104	0.47	2.26	0.03928
-0.00634	10.274	0.444	2.27	0.03737
-0.00634	10.2357	0.436	2.28	0.03539
-0.00634	10.1993	0.42	2.29	0.03338
-0.00634	10.161	0.42	2.3	0.03135
-0.00634	10.1232	0.406	2.31	0.02933
-0.00634	10.0867	0.404	2.32	0.02735
-0.00634	10.0485	0.448	2.33	0.02545
-0.00634	10.0117	0.466	2.34	0.02368
-0.00634	9.97365	0.476	2.35	0.0221
-0.00634	9.93555	0.484	2.36	0.02079
-0.00634	9.8989	0.532	2.37	0.01983
-0.00634	9.86065	0.596	2.38	0.0193
-0.00634	9.82435	0.576	2.39	0.01925
-0.00634	9.78635	0.508	2.4	0.01969
-0.00634	9.7482	0.476	2.41	0.02062
-0.00634	9.7114	0.502	2.42	0.02196
-0.00634	9.67315	0.504	2.43	0.02366
-0.00634	9.63645	0.512	2.44	0.02564
-0.00634	9.59855	0.502	2.45	0.02783
-0.00634	9.56015	0.51	2.46	0.03018
-0.00634	9.52355	0.522	2.47	0.03265
-0.00634	9.48535	0.502	2.48	0.03519
-0.00634	9.449	0.452	2.49	0.03779
-0.00634	9.41075	0.388	2.5	0.04042
-0.00634	9.3728	0.394	2.51	0.04305
-0.00634	9.3361	0.43	2.52	0.04567
-0.00634	9.29795	0.462	2.53	0.04827
-0.00634	9.2612	0.46	2.54	0.05084
-0.00634	9.22295	0.45	2.55	0.05336
-0.00634	9.18485	0.44	2.56	0.05583
-0.00634	9.1484	0.43	2.57	0.05823
-0.00634	9.1102	0.454	2.58	0.06056
-0.00634	9.0739	0.49	2.59	0.06281
-0.00634	9.0357	0.522	2.6	0.06498
-0.00634	8.9973	0.528	2.61	0.06705
-0.00634	8.9609	0.534	2.62	0.06903
-0.00634	8.9228	0.538	2.63	0.07091
-0.00634	8.88635	0.51	2.64	0.07269
-0.00634	8.84815	0.474	2.65	0.07435
-0.00634	8.8099	0.466	2.66	0.0759
-0.00634	8.77335	0.488	2.67	0.07734
-0.00634	8.7353	0.494	2.68	0.07865
-0.00634	8.69875	0.516	2.69	0.07985
-0.00634	8.66065	0.52	2.7	0.08092
-0.00634	8.62245	0.492	2.71	0.08186
-0.00634	8.5859	0.482	2.72	0.08267
-0.00634	8.54775	0.436	2.73	0.08336
-0.00634	8.51115	0.394	2.74	0.08391
-0.00634	8.4725	0.416	2.75	0.08434
-0.00634	8.4346	0.442	2.76	0.08463
-0.00634	8.39825	0.442	2.77	0.08479
-0.00634	8.3603	0.422	2.78	0.08481
-0.00634	8.3238	0.398	2.79	0.08471
-0.00634	8.28555	0.404	2.8	0.08447
-0.00634	8.2474	0.426	2.81	0.08411
-0.00634	8.211	0.44	2.82	0.08361
-0.00634	8.173	0.394	2.83	0.08299
-0.00634	8.13645	0.35	2.84	0.08224
-0.00634	8.0982	0.382	2.85	0.08137
-0.00634	8.05995	0.428	2.86	0.08038
-0.00634	8.02335	0.45	2.87	0.07926
-0.00634	7.98535	0.436	2.88	0.07803
-0.00634	7.94885	0.444	2.89	0.07669
-0.00634	7.91055	0.446	2.9	0.07523
-0.00634	7.8725	0.474	2.91	0.07367
-0.00634	7.83625	0.492	2.92	0.072
-0.00634	7.7977	0.488	2.93	0.07023
-0.00634	7.76085	0.504	2.94	0.06837
-0.00634	7.72285	0.504	2.95	0.06641
-0.00634	7.68485	0.48	2.96	0.06436
-0.00634	7.64845	0.482	2.97	0.06222
-0.00634	7.6099	0.534	2.98	0.06001
-0.00634	7.5733	0.528	2.99	0.05771
-0.00634	7.53525	0.48	3	0.05535
-0.00634	7.49725	0.44
-0.00634	7.46075	0.44
-0.00634	7.42275	0.466
-0.00634	7.3863	0.48
-0.00634	7.3482	0.46
-0.00634	7.31015	0.448
-0.00634	7.2732	0.444
-0.00634	7.23515	0.454
-0.00634	7.1986	0.458
-0.00634	7.16055	0.452
-0.00634	7.1224	0.444
-0.00634	7.0857	0.452
-0.00634	7.04775	0.458
-0.00634	7.01135	0.47
-0.00634	6.9733	0.472
-0.00634	6.93505	0.464
-0.00634	6.89845	0.486
-0.00634	6.86025	0.514
-0.00634	6.82365	0.522
-0.00634	6.78555	0.52
-0.00634	6.7472	0.492
-0.00634	6.71085	0.456
-0.00634	6.67235	0.462
-0.00634	6.63605	0.504
-0.00634	6.5981	0.546
-0.00634	6.55995	0.562
-0.00634	6.52355	0.548
-0.00634	6.48525	0.51
-0.00634	6.4484	0.488
-0.00634	6.4105	0.464
-0.00634	6.37215	0.448
-0.00634	6.33545	0.452
-0.00634	6.2974	0.456
-0.00634	6.2607	0.494
-0.00634	6.22245	0.552
-0.00634	6.1845	0.588
-0.00634	6.1478	0.564
-0.00634	6.1099	0.552
-0.00634	6.07345	0.534
-0.00634	6.03505	0.514
-0.00634	5.9967	0.496
-0.00634	5.9601	0.462
-0.00634	5.92205	0.434
-0.00634	5.8856	0.414
-0.00634	5.8474	0.404
-0.00634	5.80935	0.426
-0.00634	5.77295	0.468
-0.00634	5.73475	0.476
-0.00634	5.69835	0.462
-0.00634	5.6601	0.458
-0.00634	5.62195	0.486
-0.00634	5.58555	0.532
-0.00634	5.54745	0.544
-0.00634	5.5108	0.542
-0.00634	5.4725	0.508
-0.00634	5.4346	0.456
-0.00634	5.398	0.4
-0.00634	5.3599	0.388
-0.00634	5.32335	0.434
-0.00634	5.285	0.48
-0.00634	5.24695	0.506
-0.00634	5.21035	0.514
-0.00634	5.172	0.51
-0.00634	5.1354	0.5
-0.00634	5.09735	0.482
-0.00634	5.05925	0.452
-0.00634	5.0226	0.42
-0.00634	4.98456	0.43
-0.00634	4.94784	0.434
-0.00634	4.9097	0.436
-0.00634	4.87176	0.458
-0.00634	4.83521	0.478
-0.00634	4.79702	0.488
-0.00634	4.7606	0.502
-0.00634	4.72232	0.514
-0.00634	4.68433	0.49
-0.00634	4.64746	0.454
-0.00634	4.60943	0.45
-0.00634	4.57282	0.446
-0.00634	4.53484	0.428
-0.00634	4.49665	0.45
-0.00634	4.46002	0.46
-0.00634	4.42188	0.458
-0.00634	4.3856	0.48
-0.00634	4.34745	0.486
-0.00634	4.30914	0.458
-0.00634	4.27264	0.408
-0.00634	4.23445	0.368
-0.00634	4.19794	0.356
-0.00634	4.15989	0.376
-0.00634	4.12162	0.396
-0.00634	4.08522	0.38
-0.00634	4.04697	0.348
-0.00634	4.01042	0.368
-0.00634	3.97246	0.392
-0.00634	3.93409	0.404
-0.00634	3.89772	0.388
-0.00634	3.85998	0.374
-0.00634	3.82341	0.422
-0.00634	3.78517	0.518
-0.00634	3.74681	0.526
-0.00634	3.71023	0.504
-0.00634	3.67232	0.514
-0.00634	3.63574	0.516
-0.00634	3.59753	0.512
-0.00634	3.55923	0.488
-0.00634	3.5227	0.482
-0.00634	3.48479	0.492
-0.00634	3.44821	0.512
-0.00634	3.40996	0.522
-0.00634	3.37178	0.52
-0.00634	3.33477	0.51
-0.00634	3.29674	0.498
-0.00634	3.26025	0.5
-0.00634	3.22181	0.496
-0.00634	3.18373	0.44
-0.00634	3.14742	0.404
-0.00634	3.10931	0.398
-0.00634	3.07259	0.41
-0.00634	3.0344	0.468
-0.00634	2.99635	0.502
-0.00634	2.95988	0.56
-0.00634	2.92158	0.56
-0.00634	2.88497	0.532
-0.00634	2.84679	0.482
-0.00634	2.80864	0.436
-0.00634	2.77209	0.46
-0.00634	2.73388	0.454
-0.00634	2.69713	0.434
-0.00634	2.659	0.466
-0.00634	2.62106	0.484
-0.00634	2.58434	0.48
-0.00634	2.54612	0.492
-0.00634	2.50963	0.53
-0.00634	2.4714	0.546
-0.00634	2.43331	0.508
-0.00634	2.39673	0.452
-0.00634	2.35848	0.432
-0.00634	2.32196	0.41
-0.00634	2.28379	0.418
-0.00634	2.24573	0.466
-0.00634	2.20895	0.462
-0.00634	2.17081	0.432
-0.00634	2.13431	0.42
-0.00634	2.09617	0.42
-0.00634	2.05815	0.42
-0.00634	2.02148	0.44
-0.00634	1.98329	0.446
-0.00634	1.94674	0.422
-0.00634	1.90892	0.434
-0.00634	1.87068	0.452
-0.00634	1.83415	0.424
-0.00634	1.79579	0.402
-0.00634	1.75931	0.402
-0.00634	1.72101	0.402
-0.00634	1.68279	0.422
-0.00634	1.64629	0.428
-0.00634	1.60831	0.442
-0.00634	1.57176	0.434
-0.00634	1.5338	0.454
-0.00634	1.49562	0.48
-0.00634	1.45912	0.504
-0.00634	1.42097	0.506
-0.00634	1.3843	0.49
-0.00634	1.34629	0.466
-0.00634	1.30828	0.454
-0.00634	1.27169	0.442
-0.00634	1.23372	0.47
-0.00634	1.19709	0.492
-0.00634	1.15909	0.508
-0.00634	1.12058	0.55
-0.00634	1.08392	0.572
-0.00634	1.04588	0.574
-0.00634	1.00939	0.55
-0.00634	0.9712	0.502
-0.00634	0.93281	0.468
-0.00634	0.89651	0.462
-0.00634	0.85832	0.482
-0.00634	0.8218	0.518
-0.00634	0.78351	0.506
-0.00634	0.74537	0.468
-0.00634	0.70902	0.458
-0.00634	0.67081	0.474
-0.00634	0.63431	0.474
-0.00634	0.59614	0.454
-0.00634	0.55797	0.408
-0.00634	0.52148	0.386
-0.00634	0.48327	0.396
-0.00634	0.44672	0.418
-0.00634	0.40845	0.434
-0.00634	0.37042	0.414
-0.00634	0.33386	0.374
-0.00634	0.29541	0.358
-0.00634	0.25898	0.33
-0.00634	0.22109	0.328
-0.00634	0.18291	0.346
-0.00634	0.14653	0.376
-0.00634	0.10853	0.418
-0.00634	0.07181	0.44
-0.00634	0.03347	0.486
-0.00634	-0.00242	0.506
-0.00624	14.9987	0.478
-0.00624	14.9621	0.5
-0.00624	14.924	0.494
-0.00624	14.8875	0.494
-0.00624	14.8494	0.478
-0.00624	14.8114	0.462
-0.00624	14.7746	0.432
-0.00624	14.7365	0.404
-0.00624	14.6999	0.396
-0.00624	14.6621	0.448
-0.00624	14.6241	0.536
-0.00624	14.5874	0.576
-0.00624	14.5493	0.57
-0.00624	14.5127	0.532
-0.00624	14.4744	0.472
-0.00624	14.4363	0.438
-0.00624	14.3996	0.44
-0.00624	14.3615	0.482
-0.00624	14.3252	0.54
-0.00624	14.2869	0.598
-0.00624	14.2487	0.644
-0.00624	14.2124	0.658
-0.00624	14.1743	0.622
-0.00624	14.1375	0.614
-0.00624	14.0993	0.608
-0.00624	14.061	0.596
-0.00624	14.0247	0.592
-0.00624	13.9867	0.562
-0.00624	13.9499	0.548
-0.00624	13.9118	0.518
-0.00624	13.8736	0.466
-0.00624	13.8372	0.424
-0.00624	13.799	0.426
-0.00624	13.7623	0.456
-0.00624	13.7244	0.472
-0.00624	13.6863	0.462
-0.00624	13.6496	0.462
-0.00624	13.6115	0.496
-0.00624	13.575	0.504
-0.00624	13.5368	0.49
-0.00624	13.4988	0.494
-0.00624	13.4623	0.518
-0.00624	13.4241	0.54
-0.00624	13.3876	0.544
-0.00624	13.3493	0.506
-0.00624	13.311	0.428
-0.00624	13.2745	0.37
-0.00624	13.2363	0.344
-0.00624	13.1999	0.362
-0.00624	13.1614	0.384
-0.00624	13.1234	0.402
-0.00624	13.0869	0.428
-0.00624	13.0487	0.442
-0.00624	13.0122	0.456
-0.00624	12.9741	0.474
-0.00624	12.936	0.474
-0.00624	12.8994	0.446
-0.00624	12.8612	0.434
-0.00624	12.8248	0.422
-0.00624	12.7866	0.412
-0.00624	12.7487	0.418
-0.00624	12.7123	0.43
-0.00624	12.6742	0.452
-0.00624	12.6375	0.482
-0.00624	12.5994	0.52
-0.00624	12.5617	0.526
-0.00624	12.5247	0.514
-0.00624	12.4863	0.514
-0.00624	12.4497	0.5
-0.00624	12.4115	0.456
-0.00624	12.3737	0.444
-0.00624	12.3371	0.466
-0.00624	12.2988	0.486
-0.00624	12.2624	0.478
-0.00624	12.2243	0.454
-0.00624	12.186	0.428
-0.00624	12.1494	0.424
-0.00624	12.1112	0.44
-0.00624	12.0746	0.456
-0.00624	12.0363	0.412
-0.00624	11.9983	0.376
-0.00624	11.9616	0.384
-0.00624	11.9233	0.416
-0.00624	11.887	0.452
-0.00624	11.8488	0.492
-0.00624	11.8106	0.516
-0.00624	11.7742	0.532
-0.00624	11.736	0.548
-0.00624	11.6996	0.538
-0.00624	11.6613	0.498
-0.00624	11.6232	0.494
-0.00624	11.5868	0.478
-0.00624	11.5484	0.456
-0.00624	11.5119	0.406
-0.00624	11.4738	0.376
-0.00624	11.4357	0.376
-0.00624	11.3988	0.408
-0.00624	11.3608	0.412
-0.00624	11.3244	0.41
-0.00624	11.2859	0.452
-0.00624	11.2478	0.494
-0.00624	11.2113	0.51
-0.00624	11.1733	0.512
-0.00624	11.1367	0.48
-0.00624	11.0986	0.45
-0.00624	11.0605	0.44
-0.00624	11.0238	0.432
-0.00624	10.9858	0.424
-0.00624	10.9494	0.406
-0.00624	10.9112	0.44
-0.00624	10.873	0.504
-0.00624	10.8364	0.518
-0.00624	10.7983	0.516
-0.00624	10.7618	0.484
-0.00624	10.7239	0.48
-0.00624	10.6855	0.49
-0.00624	10.6491	0.482
-0.00624	10.611	0.464
-0.00624	10.5744	0.486
-0.00624	10.5363	0.502
-0.00624	10.4979	0.51
-0.00624	10.4613	0.506
-0.00624	10.4232	0.522
-0.00624	10.3866	0.524
-0.00624	10.3484	0.512
-0.00624	10.3105	0.492
-0.00624	10.2742	0.478
-0.00624	10.2359	0.468
-0.00624	10.1992	0.454
-0.00624	10.1614	0.44
-0.00624	10.1232	0.436
-0.00624	10.0868	0.476
-0.00624	10.0485	0.52
-0.00624	10.0117	0.532
-0.00624	9.97365	0.524
-0.00624	9.93535	0.502
-0.00624	9.8987	0.466
-0.00624	9.86055	0.43
-0.00624	9.8241	0.416
-0.00624	9.78595	0.446
-0.00624	9.7477	0.504
-0.00624	9.7111	0.528
-0.00624	9.6735	0.504
-0.00624	9.6368	0.498
-0.00624	9.59845	0.518
-0.00624	9.5602	0.528
-0.00624	9.5237	0.516
-0.00624	9.48545	0.466
-0.00624	9.4492	0.456
-0.00624	9.41105	0.442
-0.00624	9.37315	0.408
-0.00624	9.33635	0.408
-0.00624	9.2981	0.406
-0.00624	9.2617	0.384
-0.00624	9.2234	0.372
-0.00624	9.18505	0.336
-0.00624	9.1485	0.336
-0.00624	9.1105	0.332
-0.00624	9.07395	0.314
-0.00624	9.03585	0.332
-0.00624	8.99775	0.352
-0.00624	8.96125	0.358
-0.00624	8.92315	0.386
-0.00624	8.88655	0.404
-0.00624	8.8485	0.402
-0.00624	8.81025	0.396
-0.00624	8.7736	0.412
-0.00624	8.7356	0.434
-0.00624	8.69895	0.478
-0.00624	8.6607	0.524
-0.00624	8.62265	0.532
-0.00624	8.5861	0.502
-0.00624	8.54825	0.466
-0.00624	8.5114	0.446
-0.00624	8.47325	0.446
-0.00624	8.435	0.458
-0.00624	8.39855	0.458
-0.00624	8.36055	0.442
-0.00624	8.324	0.444
-0.00624	8.2858	0.458
-0.00624	8.24765	0.462
-0.00624	8.211	0.478
-0.00624	8.17305	0.474
-0.00624	8.13635	0.454
-0.00624	8.0983	0.426
-0.00624	8.0601	0.406
-0.00624	8.0236	0.43
-0.00624	7.98575	0.474
-0.00624	7.9492	0.486
-0.00624	7.91105	0.476
-0.00624	7.8731	0.46
-0.00624	7.8365	0.466
-0.00624	7.7981	0.478
-0.00624	7.76155	0.476
-0.00624	7.72345	0.45
-0.00624	7.6853	0.42
-0.00624	7.6486	0.436
-0.00624	7.61045	0.492
-0.00624	7.57415	0.536
-0.00624	7.5362	0.574
-0.00624	7.4983	0.564
-0.00624	7.46145	0.544
-0.00624	7.4233	0.496
-0.00624	7.38655	0.444
-0.00624	7.3485	0.432
-0.00624	7.3104	0.454
-0.00624	7.2737	0.456
-0.00624	7.2355	0.43
-0.00624	7.1989	0.456
-0.00624	7.16085	0.508
-0.00624	7.1227	0.528
-0.00624	7.08605	0.52
-0.00624	7.0479	0.5
-0.00624	7.0113	0.504
-0.00624	6.97325	0.478
-0.00624	6.9351	0.428
-0.00624	6.8983	0.4
-0.00624	6.86005	0.388
-0.00624	6.8236	0.398
-0.00624	6.78535	0.392
-0.00624	6.747	0.384
-0.00624	6.71035	0.406
-0.00624	6.672	0.43
-0.00624	6.6358	0.454
-0.00624	6.59785	0.474
-0.00624	6.5595	0.496
-0.00624	6.523	0.516
-0.00624	6.48505	0.532
-0.00624	6.4483	0.518
-0.00624	6.4104	0.502
-0.00624	6.37205	0.488
-0.00624	6.3354	0.486
-0.00624	6.29735	0.472
-0.00624	6.26085	0.462
-0.00624	6.22255	0.448
-0.00624	6.18455	0.43
-0.00624	6.14785	0.454
-0.00624	6.1097	0.48
-0.00624	6.0733	0.484
-0.00624	6.03545	0.49
-0.00624	5.9971	0.486
-0.00624	5.96045	0.476
-0.00624	5.9222	0.456
-0.00624	5.8857	0.414
-0.00624	5.8475	0.422
-0.00624	5.8094	0.464
-0.00624	5.77315	0.466
-0.00624	5.7349	0.43
-0.00624	5.69835	0.434
-0.00624	5.66015	0.456
-0.00624	5.62205	0.472
-0.00624	5.5858	0.482
-0.00624	5.54775	0.47
-0.00624	5.5111	0.43
-0.00624	5.473	0.366
-0.00624	5.43485	0.376
-0.00624	5.39835	0.442
-0.00624	5.36025	0.462
-0.00624	5.3234	0.424
-0.00624	5.28545	0.436
-0.00624	5.2472	0.472
-0.00624	5.21065	0.502
-0.00624	5.17235	0.498
-0.00624	5.13595	0.476
-0.00624	5.0981	0.454
-0.00624	5.05975	0.412
-0.00624	5.023	0.398
-0.00624	4.98473	0.426
-0.00624	4.94805	0.44
-0.00624	4.90997	0.434
-0.00624	4.87196	0.456
-0.00624	4.83533	0.468
-0.00624	4.79707	0.454
-0.00624	4.76045	0.466
-0.00624	4.72245	0.476
-0.00624	4.68417	0.484
-0.00624	4.64757	0.466
-0.00624	4.60944	0.44
-0.00624	4.57296	0.42
-0.00624	4.53496	0.434
-0.00624	4.49671	0.436
-0.00624	4.46002	0.442
-0.00624	4.42182	0.446
-0.00624	4.38535	0.462
-0.00624	4.34717	0.486
-0.00624	4.3091	0.482
-0.00624	4.27236	0.484
-0.00624	4.2341	0.558
-0.00624	4.19771	0.59
-0.00624	4.15964	0.542
-0.00624	4.12162	0.494
-0.00624	4.08504	0.468
-0.00624	4.0467	0.46
-0.00624	4.01016	0.458
-0.00624	3.9724	0.446
-0.00624	3.93412	0.442
-0.00624	3.89775	0.436
-0.00624	3.85967	0.418
-0.00624	3.82291	0.406
-0.00624	3.78486	0.412
-0.00624	3.74661	0.426
-0.00624	3.71	0.466
-0.00624	3.67182	0.472
-0.00624	3.63564	0.434
-0.00624	3.5974	0.356
-0.00624	3.55904	0.288
-0.00624	3.52255	0.334
-0.00624	3.48444	0.398
-0.00624	3.44792	0.424
-0.00624	3.4097	0.444
-0.00624	3.37162	0.476
-0.00624	3.33473	0.496
-0.00624	3.29656	0.492
-0.00624	3.25997	0.49
-0.00624	3.22182	0.452
-0.00624	3.18372	0.436
-0.00624	3.14735	0.448
-0.00624	3.10921	0.466
-0.00624	3.07243	0.452
-0.00624	3.03416	0.414
-0.00624	2.9961	0.406
-0.00624	2.95968	0.43
-0.00624	2.92147	0.458
-0.00624	2.88501	0.456
-0.00624	2.84694	0.418
-0.00624	2.80877	0.382
-0.00624	2.77235	0.362
-0.00624	2.7341	0.348
-0.00624	2.69729	0.348
-0.00624	2.65912	0.378
-0.00624	2.621	0.398
-0.00624	2.5844	0.402
-0.00624	2.54615	0.396
-0.00624	2.50967	0.386
-0.00624	2.47149	0.394
-0.00624	2.43338	0.432
-0.00624	2.39702	0.43
-0.00624	2.35863	0.428
-0.00624	2.32223	0.442
-0.00624	2.28427	0.424
-0.00624	2.24595	0.41
-0.00624	2.20948	0.434
-0.00624	2.17125	0.474
-0.00624	2.13471	0.476
-0.00624	2.0967	0.474
-0.00624	2.0585	0.482
-0.00624	2.02203	0.482
-0.00624	1.98376	0.47
-0.00624	1.94713	0.44
-0.00624	1.90914	0.45
-0.00624	1.87099	0.47
-0.00624	1.8342	0.488
-0.00624	1.79616	0.488
-0.00624	1.75956	0.474
-0.00624	1.72132	0.424
-0.00624	1.68317	0.398
-0.00624	1.64671	0.378
-0.00624	1.60844	0.39
-0.00624	1.57195	0.428
-0.00624	1.53392	0.468
-0.00624	1.49565	0.494
-0.00624	1.45902	0.512
-0.00624	1.42089	0.508
-0.00624	1.38432	0.478
-0.00624	1.34617	0.44
-0.00624	1.30809	0.382
-0.00624	1.27151	0.316
-0.00624	1.23353	0.328
-0.00624	1.19695	0.344
-0.00624	1.15886	0.366
-0.00624	1.12048	0.378
-0.00624	1.08398	0.424
-0.00624	1.04581	0.518
-0.00624	1.00935	0.548
-0.00624	0.97092	0.554
-0.00624	0.93302	0.54
-0.00624	0.89664	0.492
-0.00624	0.85855	0.476
-0.00624	0.822	0.538
-0.00624	0.78363	0.582
-0.00624	0.74554	0.566
-0.00624	0.70927	0.518
-0.00624	0.67097	0.458
-0.00624	0.63436	0.426
-0.00624	0.59626	0.444
-0.00624	0.55839	0.462
-0.00624	0.52159	0.478
-0.00624	0.48358	0.516
-0.00624	0.44681	0.5
-0.00624	0.40873	0.468
-0.00624	0.3708	0.432
-0.00624	0.33402	0.396
-0.00624	0.29589	0.386
-0.00624	0.25923	0.394
-0.00624	0.22119	0.424
-0.00624	0.18318	0.45
-0.00624	0.14662	0.43
-0.00624	0.10841	0.4
-0.00624	0.07175	0.418
-0.00624	0.03378	0.464
-0.00624	-0.00234	0.52
-0.00614	14.9988	0.436
-0.00614	14.9622	0.46
-0.00614	14.9238	0.478
-0.00614	14.8872	0.484
-0.00614	14.8492	0.456
-0.00614	14.8112	0.416
-0.00614	14.7745	0.396
-0.00614	14.7364	0.396
-0.00614	14.6997	0.428
-0.00614	14.6616	0.446
-0.00614	14.6236	0.478
-0.00614	14.5869	0.514
-0.00614	14.5489	0.548
-0.00614	14.5122	0.548
-0.00614	14.4741	0.526
-0.00614	14.4359	0.488
-0.00614	14.3994	0.476
-0.00614	14.3613	0.472
-0.00614	14.325	0.45
-0.00614	14.2867	0.446
-0.00614	14.2485	0.448
-0.00614	14.2117	0.456
-0.00614	14.1736	0.472
-0.00614	14.137	0.512
-0.00614	14.0989	0.534
-0.00614	14.0607	0.496
-0.00614	14.0242	0.424
-0.00614	13.9861	0.404
-0.00614	13.9495	0.394
-0.00614	13.9114	0.404
-0.00614	13.8732	0.442
-0.00614	13.8367	0.482
-0.00614	13.7986	0.488
-0.00614	13.7622	0.452
-0.00614	13.7241	0.422
-0.00614	13.686	0.432
-0.00614	13.6496	0.464
-0.00614	13.6114	0.496
-0.00614	13.5747	0.508
-0.00614	13.5365	0.506
-0.00614	13.4983	0.462
-0.00614	13.4617	0.444
-0.00614	13.4238	0.472
-0.00614	13.3871	0.49
-0.00614	13.3488	0.486
-0.00614	13.3107	0.474
-0.00614	13.274	0.468
-0.00614	13.2361	0.482
-0.00614	13.1994	0.514
-0.00614	13.1613	0.568
-0.00614	13.1232	0.594
-0.00614	13.0864	0.566
-0.00614	13.0485	0.514
-0.00614	13.0119	0.45
-0.00614	12.9736	0.398
-0.00614	12.9357	0.396
-0.00614	12.8991	0.464
-0.00614	12.8608	0.544
-0.00614	12.8242	0.608
-0.00614	12.7861	0.646
-0.00614	12.7481	0.65
-0.00614	12.7117	0.634
-0.00614	12.6736	0.578
-0.00614	12.637	0.462
-0.00614	12.5991	0.408
-0.00614	12.5608	0.4
-0.00614	12.5243	0.432
-0.00614	12.486	0.46
-0.00614	12.4495	0.434
-0.00614	12.4115	0.472
-0.00614	12.3733	0.506
-0.00614	12.3367	0.51
-0.00614	12.2986	0.512
-0.00614	12.2621	0.53
-0.00614	12.2241	0.518
-0.00614	12.186	0.504
-0.00614	12.1493	0.486
-0.00614	12.1113	0.486
-0.00614	12.0744	0.452
-0.00614	12.0364	0.448
-0.00614	11.9982	0.452
-0.00614	11.9616	0.454
-0.00614	11.9236	0.44
-0.00614	11.8872	0.43
-0.00614	11.8489	0.414
-0.00614	11.8107	0.404
-0.00614	11.7743	0.42
-0.00614	11.7358	0.442
-0.00614	11.6995	0.458
-0.00614	11.6614	0.49
-0.00614	11.6229	0.546
-0.00614	11.5867	0.576
-0.00614	11.5484	0.558
-0.00614	11.5118	0.514
-0.00614	11.4737	0.47
-0.00614	11.4355	0.444
-0.00614	11.399	0.426
-0.00614	11.3607	0.416
-0.00614	11.3241	0.414
-0.00614	11.2862	0.43
-0.00614	11.248	0.428
-0.00614	11.2114	0.432
-0.00614	11.1732	0.408
-0.00614	11.1367	0.4
-0.00614	11.0986	0.432
-0.00614	11.0603	0.456
-0.00614	11.0239	0.424
-0.00614	10.986	0.412
-0.00614	10.9494	0.422
-0.00614	10.9109	0.454
-0.00614	10.8727	0.466
-0.00614	10.8362	0.472
-0.00614	10.7982	0.48
-0.00614	10.7615	0.488
-0.00614	10.7235	0.48
-0.00614	10.6853	0.46
-0.00614	10.6487	0.428
-0.00614	10.6106	0.4
-0.00614	10.5739	0.384
-0.00614	10.5358	0.386
-0.00614	10.4978	0.4
-0.00614	10.4616	0.418
-0.00614	10.4235	0.46
-0.00614	10.3869	0.48
-0.00614	10.3486	0.508
-0.00614	10.3107	0.514
-0.00614	10.2742	0.538
-0.00614	10.236	0.578
-0.00614	10.1994	0.568
-0.00614	10.1613	0.5
-0.00614	10.123	0.45
-0.00614	10.0863	0.44
-0.00614	10.0481	0.402
-0.00614	10.0114	0.388
-0.00614	9.9738	0.396
-0.00614	9.9354	0.406
-0.00614	9.899	0.41
-0.00614	9.86075	0.406
-0.00614	9.82415	0.422
-0.00614	9.78615	0.428
-0.00614	9.74825	0.436
-0.00614	9.71115	0.426
-0.00614	9.67305	0.422
-0.00614	9.6367	0.428
-0.00614	9.59875	0.44
-0.00614	9.56045	0.456
-0.00614	9.52355	0.462
-0.00614	9.4856	0.472
-0.00614	9.44885	0.44
-0.00614	9.4109	0.41
-0.00614	9.3728	0.42
-0.00614	9.336	0.464
-0.00614	9.29795	0.474
-0.00614	9.26145	0.466
-0.00614	9.2233	0.458
-0.00614	9.1852	0.456
-0.00614	9.14865	0.448
-0.00614	9.1106	0.438
-0.00614	9.074	0.436
-0.00614	9.03575	0.452
-0.00614	8.9976	0.474
-0.00614	8.96095	0.488
-0.00614	8.9229	0.484
-0.00614	8.88625	0.462
-0.00614	8.84805	0.43
-0.00614	8.8099	0.384
-0.00614	8.77335	0.412
-0.00614	8.73525	0.484
-0.00614	8.69865	0.542
-0.00614	8.66075	0.566
-0.00614	8.6226	0.538
-0.00614	8.5858	0.48
-0.00614	8.5478	0.452
-0.00614	8.5112	0.442
-0.00614	8.47285	0.416
-0.00614	8.4348	0.416
-0.00614	8.39825	0.404
-0.00614	8.36015	0.412
-0.00614	8.32325	0.456
-0.00614	8.28515	0.508
-0.00614	8.247	0.54
-0.00614	8.2104	0.56
-0.00614	8.17245	0.562
-0.00614	8.13585	0.522
-0.00614	8.0978	0.458
-0.00614	8.0596	0.408
-0.00614	8.023	0.406
-0.00614	7.9848	0.44
-0.00614	7.94825	0.47
-0.00614	7.91025	0.504
-0.00614	7.87215	0.492
-0.00614	7.83545	0.468
-0.00614	7.79705	0.456
-0.00614	7.76055	0.458
-0.00614	7.72245	0.462
-0.00614	7.68435	0.488
-0.00614	7.6479	0.526
-0.00614	7.60975	0.532
-0.00614	7.57295	0.482
-0.00614	7.53485	0.43
-0.00614	7.4968	0.384
-0.00614	7.4604	0.394
-0.00614	7.42225	0.428
-0.00614	7.3856	0.416
-0.00614	7.3475	0.4
-0.00614	7.30935	0.398
-0.00614	7.2727	0.414
-0.00614	7.2348	0.416
-0.00614	7.1983	0.38
-0.00614	7.1601	0.388
-0.00614	7.12215	0.412
-0.00614	7.0856	0.452
-0.00614	7.04755	0.482
-0.00614	7.0111	0.476
-0.00614	6.973	0.464
-0.00614	6.93485	0.464
-0.00614	6.89835	0.436
-0.00614	6.86	0.392
-0.00614	6.82345	0.394
-0.00614	6.78525	0.38
-0.00614	6.7469	0.346
-0.00614	6.71055	0.33
-0.00614	6.67235	0.346
-0.00614	6.6362	0.404
-0.00614	6.59795	0.454
-0.00614	6.55995	0.488
-0.00614	6.5233	0.498
-0.00614	6.48495	0.48
-0.00614	6.44845	0.468
-0.00614	6.4104	0.498
-0.00614	6.37215	0.534
-0.00614	6.3356	0.558
-0.00614	6.2975	0.558
-0.00614	6.2608	0.488
-0.00614	6.223	0.43
-0.00614	6.1847	0.39
-0.00614	6.14805	0.406
-0.00614	6.1099	0.424
-0.00614	6.07335	0.432
-0.00614	6.0352	0.466
-0.00614	5.9969	0.476
-0.00614	5.96055	0.446
-0.00614	5.9224	0.414
-0.00614	5.88585	0.394
-0.00614	5.8474	0.386
-0.00614	5.80925	0.384
-0.00614	5.77265	0.436
-0.00614	5.7348	0.482
-0.00614	5.69845	0.5
-0.00614	5.6602	0.522
-0.00614	5.6223	0.514
-0.00614	5.58575	0.462
-0.00614	5.5475	0.434
-0.00614	5.51085	0.462
-0.00614	5.47265	0.488
-0.00614	5.4346	0.516
-0.00614	5.39815	0.538
-0.00614	5.36	0.51
-0.00614	5.3234	0.474
-0.00614	5.28525	0.506
-0.00614	5.2472	0.57
-0.00614	5.2104	0.62
-0.00614	5.17225	0.646
-0.00614	5.1356	0.674
-0.00614	5.0976	0.664
-0.00614	5.05965	0.62
-0.00614	5.023	0.588
-0.00614	4.98469	0.57
-0.00614	4.94817	0.508
-0.00614	4.90992	0.486
-0.00614	4.87185	0.51
-0.00614	4.83531	0.518
-0.00614	4.79718	0.484
-0.00614	4.76061	0.478
-0.00614	4.72234	0.464
-0.00614	4.68427	0.47
-0.00614	4.64763	0.468
-0.00614	4.60954	0.452
-0.00614	4.57294	0.45
-0.00614	4.53478	0.456
-0.00614	4.49661	0.448
-0.00614	4.46008	0.428
-0.00614	4.4218	0.398
-0.00614	4.38532	0.41
-0.00614	4.34726	0.464
-0.00614	4.30903	0.498
-0.00614	4.27233	0.488
-0.00614	4.23393	0.474
-0.00614	4.19763	0.476
-0.00614	4.15957	0.48
-0.00614	4.12125	0.506
-0.00614	4.0845	0.514
-0.00614	4.04644	0.504
-0.00614	4.0098	0.5
-0.00614	3.97191	0.51
-0.00614	3.93369	0.532
-0.00614	3.89714	0.526
-0.00614	3.85906	0.492
-0.00614	3.82267	0.478
-0.00614	3.78455	0.462
-0.00614	3.74654	0.454
-0.00614	3.7099	0.442
-0.00614	3.67181	0.442
-0.00614	3.63521	0.468
-0.00614	3.59709	0.492
-0.00614	3.55893	0.52
-0.00614	3.52226	0.534
-0.00614	3.48438	0.536
-0.00614	3.44814	0.506
-0.00614	3.40978	0.446
-0.00614	3.37164	0.388
-0.00614	3.33462	0.37
-0.00614	3.29631	0.392
-0.00614	3.2598	0.42
-0.00614	3.22145	0.456
-0.00614	3.18353	0.494
-0.00614	3.14704	0.532
-0.00614	3.10886	0.524
-0.00614	3.07221	0.494
-0.00614	3.03411	0.468
-0.00614	2.99602	0.464
-0.00614	2.95957	0.46
-0.00614	2.92151	0.416
-0.00614	2.8849	0.36
-0.00614	2.84698	0.338
-0.00614	2.80887	0.352
-0.00614	2.77234	0.35
-0.00614	2.73419	0.384
-0.00614	2.69745	0.43
-0.00614	2.65922	0.468
-0.00614	2.621	0.478
-0.00614	2.58473	0.436
-0.00614	2.54644	0.406
-0.00614	2.51007	0.402
-0.00614	2.47203	0.398
-0.00614	2.43381	0.418
-0.00614	2.39702	0.466
-0.00614	2.35853	0.472
-0.00614	2.32198	0.454
-0.00614	2.28413	0.46
-0.00614	2.24581	0.496
-0.00614	2.20915	0.518
-0.00614	2.17119	0.52
-0.00614	2.13443	0.476
-0.00614	2.09657	0.428
-0.00614	2.05837	0.408
-0.00614	2.02157	0.422
-0.00614	1.98362	0.432
-0.00614	1.947	0.448
-0.00614	1.90885	0.468
-0.00614	1.87058	0.442
-0.00614	1.83402	0.378
-0.00614	1.79599	0.34
-0.00614	1.75942	0.348
-0.00614	1.72121	0.378
-0.00614	1.68298	0.382
-0.00614	1.64649	0.396
-0.00614	1.60834	0.388
-0.00614	1.57197	0.384
-0.00614	1.53366	0.398
-0.00614	1.49553	0.394
-0.00614	1.45902	0.406
-0.00614	1.42094	0.442
-0.00614	1.3843	0.488
-0.00614	1.34635	0.514
-0.00614	1.30807	0.494
-0.00614	1.27154	0.458
-0.00614	1.23342	0.438
-0.00614	1.19687	0.46
-0.00614	1.1588	0.47
-0.00614	1.12037	0.472
-0.00614	1.08373	0.48
-0.00614	1.04573	0.462
-0.00614	1.00905	0.468
-0.00614	0.97087	0.464
-0.00614	0.93276	0.464
-0.00614	0.89642	0.45
-0.00614	0.85839	0.42
-0.00614	0.82171	0.37
-0.00614	0.78351	0.326
-0.00614	0.74503	0.324
-0.00614	0.70874	0.35
-0.00614	0.67081	0.378
-0.00614	0.63394	0.402
-0.00614	0.596	0.418
-0.00614	0.55799	0.41
-0.00614	0.52154	0.37
-0.00614	0.48344	0.336
-0.00614	0.44674	0.35
-0.00614	0.40866	0.4
-0.00614	0.37045	0.448
-0.00614	0.33381	0.47
-0.00614	0.29576	0.474
-0.00614	0.25914	0.478
-0.00614	0.22091	0.486
-0.00614	0.18289	0.482
-0.00614	0.14647	0.486
-0.00614	0.10836	0.496
-0.00614	0.07186	0.522
-0.00614	0.03358	0.53
-0.00614	-0.00237	0.52
-0.00604	14.9989	0.408
-0.00604	14.9623	0.416
-0.00604	14.924	0.424
-0.00604	14.8875	0.44
-0.00604	14.8496	0.474
-0.00604	14.8112	0.514
-0.00604	14.7746	0.552
-0.00604	14.7364	0.544
-0.00604	14.6996	0.498
-0.00604	14.6616	0.466
-0.00604	14.6235	0.47
-0.00604	14.5868	0.518
-0.00604	14.5487	0.55
-0.00604	14.5121	0.558
-0.00604	14.4739	0.532
-0.00604	14.4359	0.492
-0.00604	14.3992	0.476
-0.00604	14.3613	0.518
-0.00604	14.3246	0.554
-0.00604	14.2864	0.526
-0.00604	14.2483	0.486
-0.00604	14.2119	0.5
-0.00604	14.1736	0.51
-0.00604	14.1371	0.506
-0.00604	14.099	0.484
-0.00604	14.0607	0.488
-0.00604	14.0244	0.486
-0.00604	13.9862	0.466
-0.00604	13.9497	0.47
-0.00604	13.9113	0.512
-0.00604	13.8733	0.572
-0.00604	13.8368	0.57
-0.00604	13.7989	0.53
-0.00604	13.7622	0.482
-0.00604	13.7242	0.462
-0.00604	13.6859	0.47
-0.00604	13.6494	0.48
-0.00604	13.6115	0.492
-0.00604	13.5748	0.526
-0.00604	13.5367	0.53
-0.00604	13.4987	0.516
-0.00604	13.4621	0.506
-0.00604	13.424	0.5
-0.00604	13.3871	0.53
-0.00604	13.3488	0.546
-0.00604	13.3104	0.512
-0.00604	13.2741	0.464
-0.00604	13.2362	0.424
-0.00604	13.1995	0.418
-0.00604	13.1613	0.444
-0.00604	13.1232	0.462
-0.00604	13.0864	0.47
-0.00604	13.0485	0.462
-0.00604	13.0121	0.464
-0.00604	12.974	0.47
-0.00604	12.9358	0.486
-0.00604	12.8993	0.49
-0.00604	12.861	0.478
-0.00604	12.8244	0.47
-0.00604	12.7864	0.44
-0.00604	12.7483	0.44
-0.00604	12.7118	0.428
-0.00604	12.6737	0.454
-0.00604	12.637	0.496
-0.00604	12.5991	0.51
-0.00604	12.5608	0.526
-0.00604	12.5241	0.568
-0.00604	12.4861	0.588
-0.00604	12.4495	0.594
-0.00604	12.4114	0.592
-0.00604	12.3734	0.58
-0.00604	12.3367	0.568
-0.00604	12.2986	0.546
-0.00604	12.262	0.486
-0.00604	12.224	0.442
-0.00604	12.1858	0.428
-0.00604	12.149	0.422
-0.00604	12.1108	0.418
-0.00604	12.0744	0.41
-0.00604	12.0363	0.406
-0.00604	11.998	0.412
-0.00604	11.9613	0.424
-0.00604	11.9232	0.412
-0.00604	11.887	0.446
-0.00604	11.8489	0.464
-0.00604	11.8109	0.458
-0.00604	11.7743	0.48
-0.00604	11.7362	0.512
-0.00604	11.6996	0.54
-0.00604	11.6614	0.566
-0.00604	11.6231	0.59
-0.00604	11.5867	0.592
-0.00604	11.5484	0.574
-0.00604	11.5118	0.504
-0.00604	11.4738	0.432
-0.00604	11.4353	0.404
-0.00604	11.3988	0.378
-0.00604	11.361	0.374
-0.00604	11.3246	0.408
-0.00604	11.2863	0.468
-0.00604	11.248	0.47
-0.00604	11.2114	0.464
-0.00604	11.1733	0.466
-0.00604	11.1369	0.464
-0.00604	11.0988	0.48
-0.00604	11.0605	0.496
-0.00604	11.024	0.486
-0.00604	10.9858	0.464
-0.00604	10.9494	0.45
-0.00604	10.9113	0.446
-0.00604	10.873	0.462
-0.00604	10.8363	0.48
-0.00604	10.7985	0.504
-0.00604	10.7617	0.514
-0.00604	10.7233	0.514
-0.00604	10.6853	0.51
-0.00604	10.6488	0.524
-0.00604	10.6106	0.532
-0.00604	10.5741	0.518
-0.00604	10.5358	0.456
-0.00604	10.4978	0.384
-0.00604	10.4617	0.342
-0.00604	10.4235	0.314
-0.00604	10.3868	0.312
-0.00604	10.3486	0.37
-0.00604	10.3105	0.458
-0.00604	10.2742	0.52
-0.00604	10.236	0.57
-0.00604	10.1994	0.546
-0.00604	10.161	0.522
-0.00604	10.1228	0.48
-0.00604	10.0864	0.43
-0.00604	10.048	0.404
-0.00604	10.0114	0.382
-0.00604	9.9732	0.34
-0.00604	9.9353	0.338
-0.00604	9.89855	0.356
-0.00604	9.8603	0.362
-0.00604	9.82375	0.38
-0.00604	9.78595	0.426
-0.00604	9.74785	0.448
-0.00604	9.71155	0.454
-0.00604	9.67275	0.468
-0.00604	9.63675	0.474
-0.00604	9.5987	0.486
-0.00604	9.5603	0.5
-0.00604	9.5237	0.508
-0.00604	9.4856	0.502
-0.00604	9.449	0.476
-0.00604	9.4109	0.476
-0.00604	9.3731	0.5
-0.00604	9.33625	0.542
-0.00604	9.29815	0.504
-0.00604	9.2618	0.458
-0.00604	9.22345	0.426
-0.00604	9.1851	0.402
-0.00604	9.1486	0.416
-0.00604	9.11055	0.466
-0.00604	9.074	0.498
-0.00604	9.036	0.494
-0.00604	8.9975	0.488
-0.00604	8.96105	0.494
-0.00604	8.9229	0.5
-0.00604	8.8863	0.476
-0.00604	8.8482	0.458
-0.00604	8.81005	0.442
-0.00604	8.7735	0.458
-0.00604	8.7352	0.506
-0.00604	8.6988	0.496
-0.00604	8.6604	0.46
-0.00604	8.6223	0.446
-0.00604	8.58575	0.476
-0.00604	8.54775	0.53
-0.00604	8.51125	0.564
-0.00604	8.47305	0.536
-0.00604	8.43455	0.484
-0.00604	8.3981	0.436
-0.00604	8.36025	0.432
-0.00604	8.32365	0.43
-0.00604	8.2854	0.42
-0.00604	8.2473	0.422
-0.00604	8.21085	0.468
-0.00604	8.17275	0.48
-0.00604	8.1362	0.464
-0.00604	8.09825	0.458
-0.00604	8.05985	0.502
-0.00604	8.0235	0.54
-0.00604	7.9853	0.55
-0.00604	7.94865	0.574
-0.00604	7.9107	0.532
-0.00604	7.87245	0.496
-0.00604	7.8361	0.492
-0.00604	7.79765	0.5
-0.00604	7.76105	0.506
-0.00604	7.72315	0.528
-0.00604	7.6852	0.566
-0.00604	7.6483	0.56
-0.00604	7.6102	0.546
-0.00604	7.57345	0.562
-0.00604	7.53545	0.526
-0.00604	7.49715	0.448
-0.00604	7.46075	0.416
-0.00604	7.4225	0.466
-0.00604	7.3862	0.484
-0.00604	7.3481	0.454
-0.00604	7.30985	0.41
-0.00604	7.27325	0.374
-0.00604	7.2355	0.352
-0.00604	7.19865	0.388
-0.00604	7.1605	0.436
-0.00604	7.12235	0.444
-0.00604	7.0857	0.444
-0.00604	7.0476	0.458
-0.00604	7.01115	0.468
-0.00604	6.973	0.49
-0.00604	6.93485	0.496
-0.00604	6.8982	0.492
-0.00604	6.86015	0.506
-0.00604	6.82335	0.492
-0.00604	6.78535	0.468
-0.00604	6.74715	0.45
-0.00604	6.7109	0.43
-0.00604	6.67255	0.402
-0.00604	6.6364	0.412
-0.00604	6.59855	0.472
-0.00604	6.5599	0.546
-0.00604	6.52355	0.608
-0.00604	6.4854	0.6
-0.00604	6.4489	0.552
-0.00604	6.4107	0.524
-0.00604	6.37235	0.5
-0.00604	6.3358	0.48
-0.00604	6.29775	0.438
-0.00604	6.26135	0.436
-0.00604	6.223	0.454
-0.00604	6.18475	0.446
-0.00604	6.1482	0.444
-0.00604	6.1101	0.456
-0.00604	6.07345	0.41
-0.00604	6.0352	0.37
-0.00604	5.99705	0.342
-0.00604	5.96045	0.35
-0.00604	5.9222	0.376
-0.00604	5.88555	0.418
-0.00604	5.84725	0.438
-0.00604	5.80935	0.462
-0.00604	5.7728	0.444
-0.00604	5.7348	0.46
-0.00604	5.6982	0.482
-0.00604	5.66	0.488
-0.00604	5.62195	0.496
-0.00604	5.5855	0.528
-0.00604	5.54725	0.562
-0.00604	5.51075	0.5
-0.00604	5.47245	0.428
-0.00604	5.4343	0.428
-0.00604	5.39795	0.456
-0.00604	5.3599	0.47
-0.00604	5.3231	0.506
-0.00604	5.2851	0.532
-0.00604	5.247	0.534
-0.00604	5.2106	0.504
-0.00604	5.17195	0.46
-0.00604	5.1355	0.446
-0.00604	5.0973	0.438
-0.00604	5.0593	0.438
-0.00604	5.0225	0.464
-0.00604	4.98447	0.496
-0.00604	4.94787	0.496
-0.00604	4.90999	0.488
-0.00604	4.87174	0.498
-0.00604	4.83511	0.496
-0.00604	4.79711	0.458
-0.00604	4.76062	0.408
-0.00604	4.72262	0.376
-0.00604	4.68461	0.392
-0.00604	4.64769	0.414
-0.00604	4.60966	0.422
-0.00604	4.57321	0.436
-0.00604	4.53486	0.466
-0.00604	4.4968	0.472
-0.00604	4.46019	0.446
-0.00604	4.42185	0.446
-0.00604	4.38544	0.448
-0.00604	4.34739	0.442
-0.00604	4.30925	0.466
-0.00604	4.27253	0.532
-0.00604	4.23442	0.54
-0.00604	4.19798	0.518
-0.00604	4.15978	0.51
-0.00604	4.12178	0.516
-0.00604	4.08514	0.506
-0.00604	4.04712	0.502
-0.00604	4.01064	0.484
-0.00604	3.97271	0.444
-0.00604	3.93446	0.428
-0.00604	3.89786	0.428
-0.00604	3.8599	0.43
-0.00604	3.82344	0.436
-0.00604	3.78511	0.448
-0.00604	3.74702	0.454
-0.00604	3.7104	0.416
-0.00604	3.67228	0.41
-0.00604	3.63582	0.42
-0.00604	3.59746	0.43
-0.00604	3.55911	0.422
-0.00604	3.52268	0.394
-0.00604	3.4846	0.426
-0.00604	3.44807	0.462
-0.00604	3.4099	0.472
-0.00604	3.37186	0.446
-0.00604	3.33497	0.402
-0.00604	3.29672	0.392
-0.00604	3.25997	0.396
-0.00604	3.22171	0.396
-0.00604	3.18335	0.392
-0.00604	3.14712	0.384
-0.00604	3.10906	0.358
-0.00604	3.07221	0.35
-0.00604	3.03414	0.384
-0.00604	2.99593	0.432
-0.00604	2.95955	0.466
-0.00604	2.92144	0.478
-0.00604	2.88479	0.468
-0.00604	2.84667	0.424
-0.00604	2.80867	0.416
-0.00604	2.7719	0.45
-0.00604	2.73363	0.448
-0.00604	2.69699	0.43
-0.00604	2.65884	0.408
-0.00604	2.62081	0.348
-0.00604	2.58443	0.314
-0.00604	2.54602	0.342
-0.00604	2.50948	0.396
-0.00604	2.47134	0.45
-0.00604	2.43339	0.492
-0.00604	2.39693	0.55
-0.00604	2.35868	0.532
-0.00604	2.32213	0.478
-0.00604	2.28408	0.444
-0.00604	2.24596	0.446
-0.00604	2.20936	0.474
-0.00604	2.17117	0.494
-0.00604	2.13454	0.462
-0.00604	2.09665	0.438
-0.00604	2.0586	0.44
-0.00604	2.02163	0.476
-0.00604	1.98349	0.512
-0.00604	1.94707	0.492
-0.00604	1.90925	0.452
-0.00604	1.8709	0.468
-0.00604	1.83421	0.496
-0.00604	1.796	0.478
-0.00604	1.75947	0.462
-0.00604	1.72143	0.446
-0.00604	1.6833	0.426
-0.00604	1.64667	0.428
-0.00604	1.60866	0.46
-0.00604	1.57203	0.474
-0.00604	1.53413	0.484
-0.00604	1.49581	0.472
-0.00604	1.45923	0.454
-0.00604	1.42103	0.448
-0.00604	1.38443	0.444
-0.00604	1.3461	0.462
-0.00604	1.30804	0.47
-0.00604	1.27175	0.448
-0.00604	1.23373	0.416
-0.00604	1.19726	0.412
-0.00604	1.15903	0.442
-0.00604	1.12072	0.478
-0.00604	1.0843	0.492
-0.00604	1.04611	0.508
-0.00604	1.00926	0.518
-0.00604	0.97117	0.51
-0.00604	0.93308	0.48
-0.00604	0.89656	0.46
-0.00604	0.85848	0.434
-0.00604	0.82204	0.412
-0.00604	0.78378	0.388
-0.00604	0.74559	0.392
-0.00604	0.70928	0.394
-0.00604	0.67134	0.414
-0.00604	0.6348	0.414
-0.00604	0.59644	0.4
-0.00604	0.55816	0.394
-0.00604	0.52192	0.398
-0.00604	0.48367	0.42
-0.00604	0.44714	0.428
-0.00604	0.40879	0.428
-0.00604	0.37069	0.418
-0.00604	0.33421	0.418
-0.00604	0.29598	0.404
-0.00604	0.25932	0.41
-0.00604	0.22112	0.45
[truncated: 54,542 more rows]

## Sheet: Fig.5b
Bz (T)	I (μA)	dV/dI (Ω)
-0.00629	2.49685	0.414
-0.00629	2.4844	0.44
-0.00629	2.47171	0.474
-0.00629	2.45913	0.51
-0.00629	2.44629	0.544
-0.00629	2.43357	0.558
-0.00629	2.42245	0.518
-0.00629	2.40973	0.504
-0.00629	2.39721	0.54
-0.00629	2.38443	0.548
-0.00629	2.37159	0.504
-0.00629	2.35877	0.452
-0.00629	2.34606	0.43
-0.00629	2.33484	0.466
-0.00629	2.3219	0.526
-0.00629	2.30921	0.544
-0.00629	2.29665	0.526
-0.00629	2.28395	0.5
-0.00629	2.27113	0.516
-0.00629	2.25851	0.556
-0.00629	2.24564	0.57
-0.00629	2.23435	0.548
-0.00629	2.22164	0.538
-0.00629	2.20902	0.52
-0.00629	2.19625	0.454
-0.00629	2.18352	0.408
-0.00629	2.17096	0.424
-0.00629	2.15827	0.436
-0.00629	2.14717	0.414
-0.00629	2.13434	0.4
-0.00629	2.12151	0.392
-0.00629	2.10888	0.432
-0.00629	2.09592	0.456
-0.00629	2.08322	0.448
-0.00629	2.07045	0.45
-0.00629	2.05788	0.496
-0.00629	2.04705	0.5
-0.00629	2.03408	0.484
-0.00629	2.02129	0.512
-0.00629	2.00868	0.528
-0.00629	1.99593	0.508
-0.00629	1.98319	0.464
-0.00629	1.97071	0.434
-0.00629	1.95955	0.456
-0.00629	1.94654	0.482
-0.00629	1.93397	0.466
-0.00629	1.92138	0.48
-0.00629	1.90885	0.468
-0.00629	1.89614	0.448
-0.00629	1.88327	0.444
-0.00629	1.87031	0.436
-0.00629	1.85917	0.44
-0.00629	1.84657	0.44
-0.00629	1.83366	0.402
-0.00629	1.82096	0.386
-0.00629	1.80807	0.386
-0.00629	1.79544	0.42
-0.00629	1.78283	0.458
-0.00629	1.77184	0.48
-0.00629	1.75928	0.472
-0.00629	1.74644	0.466
-0.00629	1.73377	0.482
-0.00629	1.72111	0.502
-0.00629	1.7086	0.498
-0.00629	1.69592	0.51
-0.00629	1.68311	0.54
-0.00629	1.67208	0.58
-0.00629	1.65932	0.614
-0.00629	1.64659	0.622
-0.00629	1.63395	0.59
-0.00629	1.62152	0.558
-0.00629	1.60885	0.55
-0.00629	1.59597	0.542
-0.00629	1.58472	0.506
-0.00629	1.57196	0.46
-0.00629	1.5593	0.45
-0.00629	1.54665	0.454
-0.00629	1.53376	0.482
-0.00629	1.52108	0.486
-0.00629	1.50853	0.458
-0.00629	1.49565	0.43
-0.00629	1.48443	0.422
-0.00629	1.47183	0.444
-0.00629	1.45902	0.47
-0.00629	1.44652	0.482
-0.00629	1.43383	0.474
-0.00629	1.42106	0.434
-0.00629	1.4085	0.426
-0.00629	1.39727	0.454
-0.00629	1.38463	0.498
-0.00629	1.37187	0.526
-0.00629	1.35909	0.522
-0.00629	1.34641	0.486
-0.00629	1.33377	0.482
-0.00629	1.32087	0.492
-0.00629	1.30814	0.502
-0.00629	1.29707	0.51
-0.00629	1.28432	0.492
-0.00629	1.27154	0.476
-0.00629	1.25893	0.442
-0.00629	1.24608	0.418
-0.00629	1.23368	0.428
-0.00629	1.2209	0.426
-0.00629	1.20966	0.392
-0.00629	1.19685	0.404
-0.00629	1.18426	0.436
-0.00629	1.17153	0.462
-0.00629	1.15883	0.48
-0.00629	1.14584	0.47
-0.00629	1.13327	0.438
-0.00629	1.12054	0.444
-0.00629	1.10936	0.468
-0.00629	1.09665	0.492
-0.00629	1.08378	0.49
-0.00629	1.07132	0.464
-0.00629	1.0585	0.432
-0.00629	1.04566	0.454
-0.00629	1.03314	0.454
-0.00629	1.022	0.45
-0.00629	1.00938	0.416
-0.00629	0.9966	0.384
-0.00629	0.98392	0.366
-0.00629	0.97117	0.346
-0.00629	0.9585	0.346
-0.00629	0.9459	0.384
-0.00629	0.93308	0.45
-0.00629	0.92183	0.5
-0.00629	0.90916	0.5
-0.00629	0.89684	0.512
-0.00629	0.88408	0.496
-0.00629	0.87141	0.44
-0.00629	0.85872	0.388
-0.00629	0.84586	0.416
-0.00629	0.83463	0.498
-0.00629	0.82193	0.544
-0.00629	0.80939	0.544
-0.00629	0.79651	0.536
-0.00629	0.78388	0.518
-0.00629	0.77109	0.496
-0.00629	0.75838	0.484
-0.00629	0.74577	0.514
-0.00629	0.73455	0.552
-0.00629	0.72216	0.556
-0.00629	0.7093	0.522
-0.00629	0.69679	0.51
-0.00629	0.68407	0.566
-0.00629	0.67146	0.618
-0.00629	0.65841	0.606
-0.00629	0.64726	0.592
-0.00629	0.63461	0.548
-0.00629	0.6219	0.49
-0.00629	0.60925	0.466
-0.00629	0.59638	0.48
-0.00629	0.58361	0.512
-0.00629	0.57086	0.514
-0.00629	0.55811	0.47
-0.00629	0.54691	0.398
-0.00629	0.5344	0.352
-0.00629	0.52167	0.4
-0.00629	0.50875	0.438
-0.00629	0.4961	0.468
-0.00629	0.48345	0.518
-0.00629	0.47078	0.544
-0.00629	0.45969	0.556
-0.00629	0.44707	0.546
-0.00629	0.43423	0.508
-0.00629	0.4214	0.47
-0.00629	0.40871	0.44
-0.00629	0.39607	0.418
-0.00629	0.38333	0.418
-0.00629	0.37074	0.44
-0.00629	0.35957	0.466
-0.00629	0.34683	0.502
-0.00629	0.33387	0.502
-0.00629	0.32104	0.508
-0.00629	0.30845	0.514
-0.00629	0.29556	0.472
-0.00629	0.283	0.46
-0.00629	0.27186	0.486
-0.00629	0.25927	0.512
-0.00629	0.24666	0.49
-0.00629	0.23363	0.442
-0.00629	0.22119	0.44
-0.00629	0.20846	0.464
-0.00629	0.19591	0.474
-0.00629	0.18318	0.466
-0.00629	0.1722	0.536
-0.00629	0.15943	0.592
-0.00629	0.14662	0.574
-0.00629	0.13387	0.578
-0.00629	0.12118	0.558
-0.00629	0.10855	0.502
-0.00629	0.09596	0.472
-0.00629	0.08482	0.486
-0.00629	0.07194	0.504
-0.00629	0.05927	0.512
-0.00629	0.04671	0.496
-0.00629	0.03359	0.428
-0.00629	0.02118	0.384
-0.00629	0.00867	0.406
-0.00629	-0.00238	0.458
-0.00629	-0.00929	0.472
-0.00629	-0.02211	0.468
-0.00629	-0.03457	0.46
-0.00629	-0.04756	0.42
-0.00629	-0.06014	0.372
-0.00629	-0.07283	0.338
-0.00629	-0.08571	0.372
-0.00629	-0.09681	0.432
-0.00629	-0.10968	0.44
-0.00629	-0.12231	0.43
-0.00629	-0.13506	0.452
-0.00629	-0.14776	0.472
-0.00629	-0.16016	0.478
-0.00629	-0.17288	0.468
-0.00629	-0.18556	0.436
-0.00629	-0.19671	0.414
-0.00629	-0.20937	0.43
-0.00629	-0.22202	0.452
-0.00629	-0.23478	0.452
-0.00629	-0.24754	0.44
-0.00629	-0.2601	0.474
-0.00629	-0.27279	0.506
-0.00629	-0.28393	0.518
-0.00629	-0.29663	0.534
-0.00629	-0.30916	0.522
-0.00629	-0.32208	0.474
-0.00629	-0.33486	0.436
-0.00629	-0.34778	0.418
-0.00629	-0.36024	0.452
-0.00629	-0.37292	0.488
-0.00629	-0.38429	0.508
-0.00629	-0.39707	0.51
-0.00629	-0.40989	0.456
-0.00629	-0.42253	0.39
-0.00629	-0.43517	0.384
-0.00629	-0.44777	0.416
-0.00629	-0.46036	0.442
-0.00629	-0.47176	0.46
-0.00629	-0.48422	0.502
-0.00629	-0.49717	0.518
-0.00629	-0.50957	0.48
-0.00629	-0.52229	0.44
-0.00629	-0.53483	0.43
-0.00629	-0.54785	0.422
-0.00629	-0.56032	0.402
-0.00629	-0.57111	0.378
-0.00629	-0.58408	0.384
-0.00629	-0.59701	0.386
-0.00629	-0.60972	0.406
-0.00629	-0.62228	0.436
-0.00629	-0.63516	0.424
-0.00629	-0.64777	0.426
-0.00629	-0.65893	0.422
-0.00629	-0.67152	0.4
-0.00629	-0.68409	0.38
-0.00629	-0.69687	0.382
-0.00629	-0.70957	0.43
-0.00629	-0.72223	0.466
-0.00629	-0.73505	0.51
-0.00629	-0.74769	0.546
-0.00629	-0.7588	0.54
-0.00629	-0.77158	0.524
-0.00629	-0.78398	0.514
-0.00629	-0.79685	0.518
-0.00629	-0.80951	0.526
-0.00629	-0.8221	0.478
-0.00629	-0.83476	0.428
-0.00629	-0.84603	0.446
-0.00629	-0.85873	0.472
-0.00629	-0.87158	0.502
-0.00629	-0.88404	0.528
-0.00629	-0.89669	0.552
-0.00629	-0.90955	0.578
-0.00629	-0.92257	0.578
-0.00629	-0.93527	0.564
-0.00629	-0.9463	0.562
-0.00629	-0.9591	0.576
-0.00629	-0.97171	0.584
-0.00629	-0.98437	0.576
-0.00629	-0.9971	0.554
-0.00629	-1.00993	0.532
-0.00629	-1.02247	0.536
-0.00629	-1.0336	0.564
-0.00629	-1.04646	0.588
-0.00629	-1.05909	0.544
-0.00629	-1.07179	0.498
-0.00629	-1.08437	0.482
-0.00629	-1.09701	0.504
-0.00629	-1.10967	0.558
-0.00629	-1.12249	0.568
-0.00629	-1.13371	0.54
-0.00629	-1.14637	0.496
-0.00629	-1.15915	0.474
-0.00629	-1.17193	0.514
-0.00629	-1.18463	0.538
-0.00629	-1.19769	0.512
-0.00629	-1.21032	0.506
-0.00629	-1.22155	0.528
-0.00629	-1.23442	0.506
-0.00629	-1.24711	0.464
-0.00629	-1.25965	0.432
-0.00629	-1.27254	0.442
-0.00629	-1.28512	0.474
-0.00629	-1.29781	0.516
-0.00629	-1.31054	0.55
-0.00629	-1.32175	0.566
-0.00629	-1.33446	0.568
-0.00629	-1.3475	0.534
-0.00629	-1.36037	0.47
-0.00629	-1.37303	0.402
-0.00629	-1.38559	0.37
-0.00629	-1.39802	0.392
-0.00629	-1.40908	0.434
-0.00629	-1.42184	0.476
-0.00629	-1.43457	0.508
-0.00629	-1.44723	0.542
-0.00629	-1.45973	0.578
-0.00629	-1.47255	0.572
-0.00629	-1.485	0.564
-0.00629	-1.49796	0.532
-0.00629	-1.50884	0.492
-0.00629	-1.52176	0.454
-0.00629	-1.53455	0.406
-0.00629	-1.54744	0.41
-0.00629	-1.56001	0.45
-0.00629	-1.57271	0.454
-0.00629	-1.58542	0.454
-0.00629	-1.59631	0.464
-0.00629	-1.60912	0.464
-0.00629	-1.62196	0.488
-0.00629	-1.63464	0.494
-0.00629	-1.64765	0.464
-0.00629	-1.66048	0.43
-0.00629	-1.67321	0.422
-0.00629	-1.68581	0.426
-0.00629	-1.69689	0.444
-0.00629	-1.70964	0.436
-0.00629	-1.72224	0.424
-0.00629	-1.73498	0.442
-0.00629	-1.74762	0.46
-0.00629	-1.76034	0.48
-0.00629	-1.77302	0.512
-0.00629	-1.78423	0.526
-0.00629	-1.79675	0.532
-0.00629	-1.80942	0.514
-0.00629	-1.82241	0.478
-0.00629	-1.83508	0.482
-0.00629	-1.84777	0.506
-0.00629	-1.8606	0.484
-0.00629	-1.87323	0.43
-0.00629	-1.88433	0.43
-0.00629	-1.8973	0.468
-0.00629	-1.90995	0.472
-0.00629	-1.9227	0.44
-0.00629	-1.93518	0.418
-0.00629	-1.94804	0.424
-0.00629	-1.96051	0.44
-0.00629	-1.97326	0.478
-0.00629	-1.98453	0.528
-0.00629	-1.99738	0.546
-0.00629	-2.0101	0.562
-0.00629	-2.02288	0.56
-0.00629	-2.03552	0.53
-0.00629	-2.04825	0.51
-0.00629	-2.06097	0.498
-0.00629	-2.07218	0.484
-0.00629	-2.08499	0.472
-0.00629	-2.09793	0.472
-0.00629	-2.11079	0.478
-0.00629	-2.12339	0.466
-0.00629	-2.13606	0.446
-0.00629	-2.14873	0.452
-0.00629	-2.1615	0.46
-0.00629	-2.17257	0.456
-0.00629	-2.18506	0.472
-0.00629	-2.19811	0.478
-0.00629	-2.21066	0.484
-0.00629	-2.22302	0.474
-0.00629	-2.23571	0.456
-0.00629	-2.24862	0.468
-0.00629	-2.25972	0.52
-0.00629	-2.27222	0.556
-0.00629	-2.2852	0.562
-0.00629	-2.2977	0.526
-0.00629	-2.31062	0.48
-0.00629	-2.32314	0.478
-0.00629	-2.33583	0.486
-0.00629	-2.34859	0.476
-0.00629	-2.35976	0.5
-0.00629	-2.37241	0.55
-0.00629	-2.38521	0.556
-0.00629	-2.39798	0.532
-0.00629	-2.41083	0.524
-0.00629	-2.42336	0.54
-0.00629	-2.43594	0.542
-0.00629	-2.44721	0.524
-0.00629	-2.46002	0.56
-0.00629	-2.47272	0.59
-0.00629	-2.48524	0.572
-0.00629	-2.49808	0.51
-0.00619	2.49713	0.502
-0.00619	2.4845	0.516
-0.00619	2.47179	0.51
-0.00619	2.45927	0.516
-0.00619	2.44648	0.546
-0.00619	2.43373	0.53
-0.00619	2.42254	0.492
-0.00619	2.40972	0.494
-0.00619	2.39696	0.518
-0.00619	2.38428	0.528
-0.00619	2.37155	0.526
-0.00619	2.35861	0.49
-0.00619	2.34598	0.446
-0.00619	2.33491	0.462
-0.00619	2.3223	0.506
-0.00619	2.30975	0.512
-0.00619	2.29707	0.478
-0.00619	2.28419	0.418
-0.00619	2.27136	0.362
-0.00619	2.25864	0.344
-0.00619	2.24577	0.366
-0.00619	2.23462	0.41
-0.00619	2.22151	0.458
-0.00619	2.20878	0.472
-0.00619	2.19599	0.462
-0.00619	2.18342	0.474
-0.00619	2.17058	0.496
-0.00619	2.158	0.506
-0.00619	2.14689	0.468
-0.00619	2.13415	0.424
-0.00619	2.12143	0.404
-0.00619	2.1089	0.416
-0.00619	2.0961	0.44
-0.00619	2.08345	0.486
-0.00619	2.07078	0.502
-0.00619	2.05804	0.502
-0.00619	2.04683	0.502
-0.00619	2.03432	0.52
-0.00619	2.02148	0.524
-0.00619	2.00891	0.514
-0.00619	1.99609	0.498
-0.00619	1.98345	0.47
-0.00619	1.97067	0.442
-0.00619	1.95957	0.428
-0.00619	1.94661	0.428
-0.00619	1.93383	0.42
-0.00619	1.92114	0.428
-0.00619	1.90861	0.44
-0.00619	1.89588	0.456
-0.00619	1.88312	0.448
-0.00619	1.87058	0.43
-0.00619	1.85934	0.412
-0.00619	1.84668	0.38
-0.00619	1.83397	0.4
-0.00619	1.82141	0.448
-0.00619	1.80852	0.498
-0.00619	1.79587	0.516
-0.00619	1.7832	0.516
-0.00619	1.77182	0.484
-0.00619	1.75936	0.462
-0.00619	1.74675	0.476
-0.00619	1.73404	0.488
-0.00619	1.7214	0.49
-0.00619	1.70886	0.5
-0.00619	1.69569	0.52
-0.00619	1.68317	0.506
-0.00619	1.67205	0.492
-0.00619	1.65952	0.476
-0.00619	1.64673	0.452
-0.00619	1.6341	0.442
-0.00619	1.62143	0.438
-0.00619	1.60869	0.424
-0.00619	1.59579	0.422
-0.00619	1.58455	0.434
-0.00619	1.57192	0.438
-0.00619	1.55942	0.432
-0.00619	1.54661	0.42
-0.00619	1.53393	0.416
-0.00619	1.52118	0.412
-0.00619	1.5085	0.422
-0.00619	1.4958	0.456
-0.00619	1.4846	0.504
-0.00619	1.47183	0.51
-0.00619	1.45901	0.532
-0.00619	1.44638	0.552
-0.00619	1.43369	0.552
-0.00619	1.42088	0.554
-0.00619	1.40817	0.556
-0.00619	1.39698	0.534
-0.00619	1.38432	0.532
-0.00619	1.37158	0.524
-0.00619	1.35884	0.502
-0.00619	1.34603	0.484
-0.00619	1.33358	0.474
-0.00619	1.32072	0.464
-0.00619	1.30804	0.45
-0.00619	1.29697	0.45
-0.00619	1.28426	0.476
-0.00619	1.2716	0.458
-0.00619	1.25868	0.436
-0.00619	1.24613	0.46
-0.00619	1.23352	0.506
-0.00619	1.22081	0.526
-0.00619	1.20965	0.542
-0.00619	1.1968	0.544
-0.00619	1.18421	0.532
-0.00619	1.17178	0.516
-0.00619	1.15908	0.488
-0.00619	1.14626	0.482
-0.00619	1.1335	0.47
-0.00619	1.12064	0.452
-0.00619	1.1096	0.484
-0.00619	1.09693	0.524
-0.00619	1.0842	0.538
-0.00619	1.0716	0.578
-0.00619	1.05881	0.568
-0.00619	1.04626	0.544
-0.00619	1.03352	0.532
-0.00619	1.02242	0.542
-0.00619	1.00974	0.536
-0.00619	0.99694	0.488
-0.00619	0.98427	0.444
-0.00619	0.97145	0.422
-0.00619	0.95868	0.41
-0.00619	0.94586	0.404
-0.00619	0.93344	0.422
-0.00619	0.92214	0.484
-0.00619	0.90948	0.54
-0.00619	0.89667	0.568
-0.00619	0.88401	0.59
-0.00619	0.87116	0.59
-0.00619	0.85861	0.584
-0.00619	0.84586	0.584
-0.00619	0.83453	0.554
-0.00619	0.82186	0.536
-0.00619	0.8092	0.536
-0.00619	0.79627	0.544
-0.00619	0.78369	0.544
-0.00619	0.77089	0.52
-0.00619	0.75824	0.532
-0.00619	0.74552	0.534
-0.00619	0.73462	0.508
-0.00619	0.72213	0.502
-0.00619	0.70923	0.484
-0.00619	0.69666	0.468
-0.00619	0.684	0.482
-0.00619	0.67121	0.534
-0.00619	0.65856	0.584
-0.00619	0.64735	0.584
-0.00619	0.63469	0.566
-0.00619	0.6219	0.568
-0.00619	0.60913	0.534
-0.00619	0.59632	0.51
-0.00619	0.58369	0.522
-0.00619	0.57106	0.53
-0.00619	0.55834	0.51
-0.00619	0.54723	0.498
-0.00619	0.53436	0.504
-0.00619	0.52173	0.502
-0.00619	0.50897	0.49
-0.00619	0.49611	0.49
-0.00619	0.48362	0.512
-0.00619	0.47075	0.514
-0.00619	0.45983	0.496
-0.00619	0.44715	0.48
-0.00619	0.43437	0.448
-0.00619	0.42134	0.404
-0.00619	0.40874	0.394
-0.00619	0.39606	0.454
-0.00619	0.38334	0.502
-0.00619	0.37062	0.51
-0.00619	0.35953	0.53
-0.00619	0.34699	0.534
-0.00619	0.33416	0.524
-0.00619	0.32117	0.502
-0.00619	0.30845	0.474
-0.00619	0.29561	0.48
-0.00619	0.2829	0.496
-0.00619	0.2718	0.502
-0.00619	0.25911	0.496
-0.00619	0.24633	0.472
-0.00619	0.23349	0.436
-0.00619	0.22095	0.45
-0.00619	0.20827	0.464
-0.00619	0.19556	0.442
-0.00619	0.18295	0.414
-0.00619	0.17217	0.418
-0.00619	0.15916	0.44
-0.00619	0.14643	0.456
-0.00619	0.13382	0.474
-0.00619	0.1211	0.476
-0.00619	0.1083	0.478
-0.00619	0.09563	0.51
-0.00619	0.08442	0.554
-0.00619	0.07181	0.578
-0.00619	0.059	0.55
-0.00619	0.04629	0.522
-0.00619	0.03338	0.512
-0.00619	0.02089	0.5
-0.00619	0.00848	0.476
-0.00619	-0.00256	0.464
-0.00619	-0.00904	0.45
-0.00619	-0.0217	0.48
-0.00619	-0.03425	0.516
-0.00619	-0.04729	0.5
-0.00619	-0.05976	0.5
-0.00619	-0.07248	0.5
-0.00619	-0.08533	0.504
-0.00619	-0.09644	0.498
-0.00619	-0.10916	0.486
-0.00619	-0.12178	0.446
-0.00619	-0.13456	0.42
-0.00619	-0.14735	0.42
-0.00619	-0.15994	0.452
-0.00619	-0.17241	0.46
-0.00619	-0.18511	0.458
-0.00619	-0.19624	0.48
-0.00619	-0.20882	0.51
-0.00619	-0.22167	0.518
-0.00619	-0.23432	0.486
-0.00619	-0.24724	0.474
-0.00619	-0.25973	0.45
-0.00619	-0.27264	0.424
-0.00619	-0.28363	0.432
-0.00619	-0.29646	0.432
-0.00619	-0.30909	0.456
-0.00619	-0.32198	0.484
-0.00619	-0.3346	0.502
-0.00619	-0.34746	0.506
-0.00619	-0.3603	0.506
-0.00619	-0.37318	0.498
-0.00619	-0.38419	0.452
-0.00619	-0.3968	0.386
-0.00619	-0.40944	0.338
-0.00619	-0.42222	0.304
-0.00619	-0.43484	0.298
-0.00619	-0.44755	0.342
-0.00619	-0.46027	0.426
-0.00619	-0.47153	0.472
-0.00619	-0.48443	0.476
-0.00619	-0.49703	0.464
-0.00619	-0.50957	0.458
-0.00619	-0.52243	0.486
-0.00619	-0.5352	0.528
-0.00619	-0.54775	0.55
-0.00619	-0.56041	0.556
-0.00619	-0.57147	0.532
-0.00619	-0.58422	0.482
-0.00619	-0.59691	0.488
-0.00619	-0.60967	0.516
-0.00619	-0.62232	0.524
-0.00619	-0.63501	0.524
-0.00619	-0.6481	0.516
-0.00619	-0.65939	0.506
-0.00619	-0.67245	0.486
-0.00619	-0.68484	0.464
-0.00619	-0.6976	0.478
-0.00619	-0.71035	0.492
-0.00619	-0.72298	0.472
-0.00619	-0.73588	0.456
-0.00619	-0.74841	0.486
-0.00619	-0.75962	0.526
-0.00619	-0.7724	0.516
-0.00619	-0.7848	0.482
-0.00619	-0.7975	0.452
-0.00619	-0.81029	0.436
-0.00619	-0.82305	0.476
-0.00619	-0.83534	0.486
-0.00619	-0.8465	0.45
-0.00619	-0.85913	0.402
-0.00619	-0.87185	0.382
-0.00619	-0.88463	0.372
-0.00619	-0.89719	0.402
-0.00619	-0.9099	0.472
-0.00619	-0.9226	0.494
-0.00619	-0.93536	0.458
-0.00619	-0.94652	0.44
-0.00619	-0.95935	0.456
-0.00619	-0.97211	0.464
-0.00619	-0.98468	0.46
-0.00619	-0.99727	0.462
-0.00619	-1.00999	0.486
-0.00619	-1.02286	0.528
-0.00619	-1.03379	0.546
-0.00619	-1.04656	0.512
-0.00619	-1.05943	0.474
-0.00619	-1.07211	0.464
-0.00619	-1.08462	0.47
-0.00619	-1.09743	0.47
-0.00619	-1.1099	0.474
-0.00619	-1.12298	0.474
-0.00619	-1.13427	0.466
-0.00619	-1.14696	0.494
-0.00619	-1.15965	0.52
-0.00619	-1.17236	0.504
-0.00619	-1.18493	0.486
-0.00619	-1.19765	0.466
-0.00619	-1.21025	0.442
-0.00619	-1.22136	0.46
-0.00619	-1.2339	0.528
-0.00619	-1.24678	0.56
-0.00619	-1.25935	0.548
-0.00619	-1.27223	0.526
-0.00619	-1.28489	0.504
-0.00619	-1.29764	0.498
-0.00619	-1.31023	0.508
-0.00619	-1.32152	0.542
-0.00619	-1.33432	0.564
-0.00619	-1.34687	0.562
-0.00619	-1.35979	0.562
-0.00619	-1.37238	0.546
-0.00619	-1.38513	0.522
-0.00619	-1.39783	0.506
-0.00619	-1.40897	0.492
-0.00619	-1.42179	0.476
-0.00619	-1.43431	0.47
-0.00619	-1.44707	0.47
-0.00619	-1.45975	0.482
-0.00619	-1.47239	0.5
-0.00619	-1.48507	0.516
-0.00619	-1.49771	0.532
-0.00619	-1.50888	0.524
-0.00619	-1.52175	0.502
-0.00619	-1.53453	0.484
-0.00619	-1.54703	0.468
-0.00619	-1.5596	0.466
-0.00619	-1.57236	0.46
-0.00619	-1.58505	0.462
-0.00619	-1.59622	0.468
-0.00619	-1.60922	0.472
-0.00619	-1.62166	0.52
-0.00619	-1.63426	0.572
-0.00619	-1.64703	0.57
-0.00619	-1.66019	0.514
-0.00619	-1.67252	0.506
-0.00619	-1.68553	0.538
-0.00619	-1.69662	0.59
-0.00619	-1.70915	0.592
-0.00619	-1.72201	0.58
-0.00619	-1.73464	0.544
-0.00619	-1.74758	0.514
-0.00619	-1.76029	0.518
-0.00619	-1.77275	0.536
-0.00619	-1.78387	0.568
-0.00619	-1.79667	0.568
-0.00619	-1.80928	0.556
-0.00619	-1.82224	0.538
-0.00619	-1.83502	0.498
-0.00619	-1.84775	0.452
-0.00619	-1.86059	0.438
-0.00619	-1.87313	0.458
-0.00619	-1.8844	0.496
-0.00619	-1.8968	0.534
-0.00619	-1.90933	0.548
-0.00619	-1.92216	0.532
-0.00619	-1.93514	0.52
-0.00619	-1.94788	0.518
-0.00619	-1.96066	0.532
-0.00619	-1.97342	0.54
-0.00619	-1.9843	0.544
-0.00619	-1.99709	0.52
-0.00619	-2.00994	0.474
-0.00619	-2.02261	0.454
-0.00619	-2.03553	0.452
-0.00619	-2.048	0.462
-0.00619	-2.06097	0.468
-0.00619	-2.07207	0.49
-0.00619	-2.08458	0.514
-0.00619	-2.09759	0.506
-0.00619	-2.11	0.478
-0.00619	-2.12266	0.486
-0.00619	-2.13555	0.504
-0.00619	-2.1481	0.48
-0.00619	-2.16069	0.452
-0.00619	-2.17179	0.448
-0.00619	-2.1846	0.454
-0.00619	-2.19732	0.464
-0.00619	-2.21018	0.458
-0.00619	-2.22262	0.44
-0.00619	-2.23524	0.438
-0.00619	-2.24814	0.466
-0.00619	-2.2593	0.494
-0.00619	-2.27195	0.484
-0.00619	-2.28468	0.464
-0.00619	-2.29746	0.45
-0.00619	-2.31025	0.47
-0.00619	-2.32295	0.494
-0.00619	-2.33574	0.496
-0.00619	-2.34846	0.496
-0.00619	-2.35947	0.48
-0.00619	-2.37198	0.49
-0.00619	-2.38467	0.48
-0.00619	-2.39736	0.426
-0.00619	-2.41015	0.42
-0.00619	-2.42271	0.444
-0.00619	-2.43577	0.454
-0.00619	-2.44676	0.46
-0.00619	-2.45942	0.49
-0.00619	-2.4721	0.528
-0.00619	-2.48496	0.536
-0.00619	-2.49753	0.51
-0.00609	2.49734	0.494
-0.00609	2.48483	0.56
-0.00609	2.47206	0.598
-0.00609	2.45933	0.578
-0.00609	2.44662	0.526
-0.00609	2.43389	0.494
-0.00609	2.42278	0.502
-0.00609	2.40994	0.534
-0.00609	2.39721	0.528
-0.00609	2.38451	0.474
-0.00609	2.37149	0.47
-0.00609	2.35866	0.5
-0.00609	2.34602	0.532
-0.00609	2.33478	0.53
-0.00609	2.32203	0.52
-0.00609	2.30919	0.492
-0.00609	2.29671	0.458
-0.00609	2.28417	0.43
-0.00609	2.27132	0.422
-0.00609	2.25861	0.434
-0.00609	2.24604	0.432
-0.00609	2.23496	0.438
-0.00609	2.22208	0.418
-0.00609	2.20928	0.402
-0.00609	2.19667	0.446
-0.00609	2.18383	0.514
-0.00609	2.17105	0.532
-0.00609	2.15845	0.516
-0.00609	2.14751	0.484
-0.00609	2.13471	0.454
-0.00609	2.12176	0.458
-0.00609	2.10906	0.47
-0.00609	2.09641	0.47
-0.00609	2.08383	0.438
-0.00609	2.07114	0.408
-0.00609	2.05842	0.432
-0.00609	2.04741	0.456
-0.00609	2.03472	0.482
-0.00609	2.0217	0.504
-0.00609	2.00896	0.496
-0.00609	1.99636	0.456
-0.00609	1.98369	0.44
-0.00609	1.971	0.424
-0.00609	1.95977	0.432
-0.00609	1.94713	0.468
-0.00609	1.93443	0.498
-0.00609	1.92182	0.514
-0.00609	1.909	0.53
-0.00609	1.8963	0.532
-0.00609	1.88355	0.546
-0.00609	1.87077	0.516
-0.00609	1.85972	0.444
-0.00609	1.84697	0.432
-0.00609	1.83407	0.436
-0.00609	1.82153	0.462
-0.00609	1.80869	0.5
-0.00609	1.79579	0.52
-0.00609	1.78315	0.518
-0.00609	1.77189	0.5
-0.00609	1.7592	0.458
-0.00609	1.74674	0.422
-0.00609	1.73391	0.43
-0.00609	1.72107	0.444
-0.00609	1.7086	0.426
-0.00609	1.6959	0.436
-0.00609	1.68313	0.5
-0.00609	1.67192	0.546
-0.00609	1.65934	0.538
-0.00609	1.64677	0.548
-0.00609	1.63408	0.548
-0.00609	1.62123	0.542
-0.00609	1.60856	0.536
-0.00609	1.59595	0.514
-0.00609	1.58497	0.5
-0.00609	1.57228	0.496
-0.00609	1.5595	0.51
-0.00609	1.54686	0.522
-0.00609	1.53397	0.516
-0.00609	1.52123	0.506
-0.00609	1.50869	0.5
-0.00609	1.49599	0.516
-0.00609	1.48484	0.528
-0.00609	1.47189	0.504
-0.00609	1.45937	0.464
-0.00609	1.44678	0.418
-0.00609	1.43397	0.4
-0.00609	1.42115	0.42
-0.00609	1.40863	0.448
-0.00609	1.39731	0.486
-0.00609	1.38458	0.516
-0.00609	1.37168	0.496
-0.00609	1.35922	0.452
-0.00609	1.34644	0.426
-0.00609	1.33379	0.438
-0.00609	1.32079	0.478
-0.00609	1.30815	0.526
-0.00609	1.29701	0.54
-0.00609	1.28407	0.49
-0.00609	1.27134	0.44
-0.00609	1.25861	0.47
-0.00609	1.24615	0.514
-0.00609	1.23362	0.498
-0.00609	1.22062	0.482
-0.00609	1.20977	0.484
-0.00609	1.19712	0.482
-0.00609	1.18451	0.468
-0.00609	1.1718	0.46
-0.00609	1.15883	0.474
-0.00609	1.14612	0.474
-0.00609	1.13352	0.468
-0.00609	1.12065	0.454
-0.00609	1.1098	0.458
-0.00609	1.09697	0.448
-0.00609	1.08429	0.43
-0.00609	1.07153	0.43
-0.00609	1.05895	0.46
-0.00609	1.04604	0.5
-0.00609	1.03345	0.514
-0.00609	1.02219	0.514
-0.00609	1.00926	0.526
-0.00609	0.99665	0.524
-0.00609	0.98391	0.518
-0.00609	0.97134	0.488
-0.00609	0.95867	0.462
-0.00609	0.94603	0.45
-0.00609	0.93342	0.458
-0.00609	0.92227	0.462
-0.00609	0.90946	0.464
-0.00609	0.89702	0.456
-0.00609	0.88436	0.478
-0.00609	0.87175	0.506
-0.00609	0.85894	0.516
-0.00609	0.84641	0.462
-0.00609	0.83508	0.462
-0.00609	0.82237	0.49
-0.00609	0.80956	0.512
-0.00609	0.79651	0.52
-0.00609	0.78379	0.492
-0.00609	0.77123	0.456
-0.00609	0.75848	0.474
-0.00609	0.74574	0.48
-0.00609	0.73447	0.496
-0.00609	0.72195	0.526
-0.00609	0.70914	0.534
-0.00609	0.69649	0.524
-0.00609	0.68372	0.536
-0.00609	0.67119	0.56
-0.00609	0.65856	0.522
-0.00609	0.64757	0.466
-0.00609	0.63479	0.474
-0.00609	0.62223	0.482
-0.00609	0.60953	0.462
-0.00609	0.59677	0.462
-0.00609	0.58399	0.466
-0.00609	0.57136	0.482
-0.00609	0.55844	0.504
-0.00609	0.54723	0.516
-0.00609	0.53464	0.49
-0.00609	0.52205	0.462
-0.00609	0.5093	0.448
-0.00609	0.49653	0.404
-0.00609	0.48406	0.376
-0.00609	0.47158	0.402
-0.00609	0.46021	0.44
-0.00609	0.44737	0.484
-0.00609	0.43454	0.49
-0.00609	0.42191	0.488
-0.00609	0.40917	0.492
-0.00609	0.39655	0.456
-0.00609	0.38396	0.442
-0.00609	0.37124	0.476
-0.00609	0.36	0.518
-0.00609	0.34738	0.522
-0.00609	0.33454	0.512
-0.00609	0.32166	0.486
-0.00609	0.30898	0.446
-0.00609	0.29606	0.444
-0.00609	0.28315	0.462
-0.00609	0.27211	0.466
-0.00609	0.25936	0.462
-0.00609	0.24667	0.49
-0.00609	0.23408	0.522
-0.00609	0.22145	0.508
-0.00609	0.20877	0.486
-0.00609	0.19613	0.484
-0.00609	0.18313	0.466
-0.00609	0.17188	0.474
-0.00609	0.15935	0.468
-0.00609	0.14699	0.42
-0.00609	0.13446	0.41
-0.00609	0.12164	0.388
-0.00609	0.10879	0.384
-0.00609	0.096	0.43
-0.00609	0.08469	0.476
-0.00609	0.07211	0.5
-0.00609	0.05937	0.494
-0.00609	0.0468	0.464
-0.00609	0.03359	0.482
-0.00609	0.02116	0.484
-0.00609	0.00875	0.47
-0.00609	-0.00244	0.452
-0.00609	-0.00983	0.444
-0.00609	-0.02265	0.44
-0.00609	-0.03501	0.43
-0.00609	-0.04781	0.422
-0.00609	-0.06033	0.394
-0.00609	-0.07322	0.356
-0.00609	-0.086	0.368
-0.00609	-0.09708	0.396
-0.00609	-0.10973	0.448
-0.00609	-0.12245	0.518
-0.00609	-0.13512	0.55
-0.00609	-0.14778	0.552
-0.00609	-0.16042	0.562
-0.00609	-0.17294	0.564
-0.00609	-0.18568	0.558
-0.00609	-0.19674	0.536
-0.00609	-0.20945	0.492
-0.00609	-0.22228	0.45
-0.00609	-0.23484	0.432
-0.00609	-0.2476	0.428
-0.00609	-0.26033	0.454
-0.00609	-0.27312	0.506
-0.00609	-0.28393	0.52
-0.00609	-0.29705	0.532
-0.00609	-0.30969	0.516
-0.00609	-0.32219	0.476
-0.00609	-0.33479	0.422
-0.00609	-0.34778	0.402
-0.00609	-0.36043	0.402
-0.00609	-0.37326	0.408
-0.00609	-0.3844	0.418
-0.00609	-0.39707	0.454
-0.00609	-0.40982	0.486
-0.00609	-0.42251	0.506
-0.00609	-0.43533	0.516
-0.00609	-0.44794	0.578
-0.00609	-0.46067	0.632
-0.00609	-0.47201	0.622
-0.00609	-0.48473	0.602
-0.00609	-0.49732	0.572
-0.00609	-0.51003	0.54
-0.00609	-0.52265	0.49
-0.00609	-0.53531	0.462
-0.00609	-0.54806	0.446
-0.00609	-0.56083	0.472
-0.00609	-0.57181	0.502
-0.00609	-0.58452	0.482
-0.00609	-0.59713	0.436
-0.00609	-0.61003	0.424
-0.00609	-0.62251	0.472
-0.00609	-0.63533	0.516
-0.00609	-0.64802	0.516
-0.00609	-0.65895	0.532
-0.00609	-0.67171	0.588
-0.00609	-0.68427	0.612
-0.00609	-0.69685	0.584
-0.00609	-0.70963	0.566
-0.00609	-0.72225	0.534
-0.00609	-0.73507	0.514
-0.00609	-0.74773	0.5
-0.00609	-0.75896	0.504
-0.00609	-0.77203	0.506
-0.00609	-0.78461	0.488
-0.00609	-0.79727	0.49
-0.00609	-0.81025	0.522
-0.00609	-0.82291	0.542
-0.00609	-0.83551	0.546
-0.00609	-0.84681	0.54
-0.00609	-0.85921	0.484
-0.00609	-0.87191	0.444
-0.00609	-0.88465	0.44
-0.00609	-0.89713	0.448
-0.00609	-0.90979	0.472
-0.00609	-0.92246	0.512
-0.00609	-0.93506	0.502
-0.00609	-0.94645	0.464
-0.00609	-0.95929	0.45
-0.00609	-0.97209	0.446
-0.00609	-0.98476	0.436
-0.00609	-0.9974	0.444
-0.00609	-1.00997	0.442
-0.00609	-1.02285	0.398
-0.00609	-1.03388	0.378
-0.00609	-1.04666	0.382
-0.00609	-1.05937	0.428
-0.00609	-1.07224	0.482
-0.00609	-1.08477	0.498
-0.00609	-1.09738	0.464
-0.00609	-1.11	0.44
-0.00609	-1.12285	0.446
-0.00609	-1.13388	0.488
-0.00609	-1.14653	0.522
-0.00609	-1.15912	0.542
-0.00609	-1.17215	0.554
-0.00609	-1.18488	0.536
-0.00609	-1.19766	0.484
-0.00609	-1.21035	0.476
-0.00609	-1.22148	0.484
-0.00609	-1.23421	0.476
-0.00609	-1.24697	0.498
-0.00609	-1.25966	0.524
-0.00609	-1.2725	0.542
-0.00609	-1.28517	0.56
-0.00609	-1.29777	0.552
-0.00609	-1.31037	0.528
-0.00609	-1.32165	0.508
-0.00609	-1.3342	0.494
-0.00609	-1.34719	0.472
-0.00609	-1.35994	0.442
-0.00609	-1.3725	0.406
-0.00609	-1.38544	0.38
-0.00609	-1.39786	0.4
-0.00609	-1.40918	0.432
-0.00609	-1.42182	0.454
-0.00609	-1.43462	0.474
-0.00609	-1.44751	0.472
-0.00609	-1.46003	0.494
-0.00609	-1.4727	0.5
-0.00609	-1.48531	0.494
-0.00609	-1.49817	0.474
-0.00609	-1.50907	0.464
-0.00609	-1.52175	0.444
-0.00609	-1.5345	0.45
-0.00609	-1.54713	0.484
-0.00609	-1.55971	0.532
-0.00609	-1.57239	0.582
-0.00609	-1.5851	0.59
-0.00609	-1.59634	0.554
-0.00609	-1.60915	0.49
-0.00609	-1.6219	0.434
-0.00609	-1.63469	0.426
-0.00609	-1.64772	0.468
-0.00609	-1.66026	0.488
-0.00609	-1.67315	0.484
-0.00609	-1.68598	0.488
-0.00609	-1.69691	0.516
-0.00609	-1.70964	0.53
-0.00609	-1.72225	0.502
-0.00609	-1.7349	0.458
-0.00609	-1.74765	0.442
-0.00609	-1.76042	0.444
-0.00609	-1.77315	0.454
-0.00609	-1.78438	0.454
-0.00609	-1.79704	0.466
-0.00609	-1.80956	0.466
-0.00609	-1.82264	0.448
-0.00609	-1.83526	0.446
-0.00609	-1.84772	0.492
-0.00609	-1.86045	0.488
-0.00609	-1.87316	0.456
-0.00609	-1.88413	0.448
-0.00609	-1.89699	0.43
-0.00609	-1.90938	0.404
-0.00609	-1.92218	0.426
-0.00609	-1.93482	0.466
-0.00609	-1.94756	0.502
-0.00609	-1.96019	0.542
-0.00609	-1.97296	0.556
-0.00609	-1.98396	0.542
-0.00609	-1.99674	0.536
-0.00609	-2.00966	0.54
-0.00609	-2.02234	0.538
-0.00609	-2.03503	0.538
-0.00609	-2.04792	0.558
-0.00609	-2.06092	0.568
-0.00609	-2.07188	0.58
-0.00609	-2.08439	0.58
-0.00609	-2.0972	0.57
-0.00609	-2.10957	0.566
-0.00609	-2.12247	0.546
-0.00609	-2.13541	0.518
-0.00609	-2.14798	0.522
-0.00609	-2.1607	0.548
-0.00609	-2.17144	0.556
-0.00609	-2.18444	0.554
-0.00609	-2.19738	0.542
-0.00609	-2.20985	0.502
-0.00609	-2.22282	0.492
-0.00609	-2.23563	0.502
-0.00609	-2.24821	0.512
-0.00609	-2.25969	0.514
-0.00609	-2.27223	0.51
-0.00609	-2.285	0.502
-0.00609	-2.29748	0.518
-0.00609	-2.31015	0.524
-0.00609	-2.32291	0.518
-0.00609	-2.33573	0.49
-0.00609	-2.34862	0.478
-0.00609	-2.35977	0.476
-0.00609	-2.37237	0.454
-0.00609	-2.38497	0.448
-0.00609	-2.39781	0.484
-0.00609	-2.4104	0.478
-0.00609	-2.42321	0.434
-0.00609	-2.43581	0.438
-0.00609	-2.44694	0.468
-0.00609	-2.45962	0.456
-0.00609	-2.47228	0.462
-0.00609	-2.485	0.466
-0.00609	-2.49752	0.45
-0.00599	2.49676	0.416
-0.00599	2.48402	0.422
-0.00599	2.47134	0.44
-0.00599	2.45851	0.436
-0.00599	2.44591	0.436
-0.00599	2.43312	0.398
-0.00599	2.42211	0.396
-0.00599	2.40934	0.438
-0.00599	2.39659	0.486
-0.00599	2.38423	0.502
-0.00599	2.37127	0.468
-0.00599	2.35863	0.446
-0.00599	2.34581	0.41
-0.00599	2.33469	0.42
-0.00599	2.32202	0.444
-0.00599	2.30931	0.458
-0.00599	2.29655	0.468
-0.00599	2.28392	0.442
-0.00599	2.27114	0.44
-0.00599	2.25832	0.454
-0.00599	2.2456	0.434
-0.00599	2.23459	0.44
-0.00599	2.22183	0.44
-0.00599	2.20917	0.45
-0.00599	2.19672	0.454
-0.00599	2.18377	0.448
-0.00599	2.17103	0.42
-0.00599	2.15832	0.4
-0.00599	2.14704	0.432
-0.00599	2.13406	0.476
-0.00599	2.12145	0.512
-0.00599	2.10881	0.552
-0.00599	2.09605	0.57
-0.00599	2.08345	0.532
-0.00599	2.07061	0.48
-0.00599	2.05798	0.444
-0.00599	2.04693	0.432
-0.00599	2.0343	0.418
-0.00599	2.02156	0.412
-0.00599	2.00879	0.404
-0.00599	1.99605	0.43
-0.00599	1.98332	0.476
-0.00599	1.97065	0.512
-0.00599	1.95933	0.56
-0.00599	1.9466	0.584
-0.00599	1.93394	0.576
-0.00599	1.92126	0.536
-0.00599	1.90884	0.494
-0.00599	1.89595	0.5
-0.00599	1.88331	0.516
-0.00599	1.87046	0.54
-0.00599	1.85935	0.548
-0.00599	1.84668	0.524
-0.00599	1.83402	0.526
-0.00599	1.82115	0.526
-0.00599	1.80849	0.498
-0.00599	1.79566	0.468
-0.00599	1.78314	0.462
-0.00599	1.77204	0.462
-0.00599	1.75942	0.49
-0.00599	1.74672	0.502
-0.00599	1.73385	0.512
-0.00599	1.72107	0.51
-0.00599	1.70855	0.48
-0.00599	1.69589	0.436
-0.00599	1.68313	0.45
-0.00599	1.67193	0.486
-0.00599	1.65928	0.526
-0.00599	1.64671	0.5
-0.00599	1.63381	0.476
-0.00599	1.62078	0.492
-0.00599	1.6081	0.504
-0.00599	1.59539	0.454
-0.00599	1.58424	0.42
-0.00599	1.57158	0.432
-0.00599	1.55905	0.488
-0.00599	1.5462	0.548
-0.00599	1.53363	0.572
-0.00599	1.52104	0.534
-0.00599	1.50827	0.506
-0.00599	1.49526	0.506
-0.00599	1.48399	0.554
-0.00599	1.4714	0.586
-0.00599	1.4588	0.562
-0.00599	1.44602	0.518
-0.00599	1.4336	0.472
-0.00599	1.42086	0.47
-0.00599	1.40825	0.498
-0.00599	1.39699	0.516
-0.00599	1.38433	0.524
-0.00599	1.37168	0.508
-0.00599	1.35876	0.492
-0.00599	1.34607	0.47
-0.00599	1.33346	0.478
-0.00599	1.32073	0.49
-0.00599	1.30804	0.506
-0.00599	1.29692	0.522
-0.00599	1.28431	0.544
-0.00599	1.27158	0.536
-0.00599	1.25873	0.492
-0.00599	1.24606	0.488
-0.00599	1.23362	0.502
-0.00599	1.22074	0.528
-0.00599	1.20963	0.518
-0.00599	1.1968	0.478
-0.00599	1.18427	0.41
-0.00599	1.17154	0.364
-0.00599	1.15888	0.372
-0.00599	1.14626	0.376
-0.00599	1.13339	0.384
-0.00599	1.12042	0.414
-0.00599	1.10944	0.452
-0.00599	1.09675	0.472
-0.00599	1.08398	0.45
-0.00599	1.07131	0.416
-0.00599	1.05841	0.394
-0.00599	1.04563	0.382
-0.00599	1.03295	0.392
-0.00599	1.0219	0.456
-0.00599	1.00914	0.492
-0.00599	0.99628	0.502
-0.00599	0.98343	0.492
-0.00599	0.97072	0.49
-0.00599	0.95799	0.496
-0.00599	0.94514	0.496
-0.00599	0.93269	0.502
-0.00599	0.92146	0.476
-0.00599	0.90865	0.45
-0.00599	0.89602	0.432
-0.00599	0.88324	0.422
-0.00599	0.87067	0.464
-0.00599	0.85814	0.514
-0.00599	0.84556	0.53
-0.00599	0.83437	0.56
-0.00599	0.8216	0.584
-0.00599	0.80905	0.564
-0.00599	0.79634	0.544
-0.00599	0.78345	0.502
-0.00599	0.7707	0.474
-0.00599	0.7578	0.49
-0.00599	0.74522	0.532
-0.00599	0.73415	0.54
-0.00599	0.72181	0.54
-0.00599	0.70909	0.56
-0.00599	0.69633	0.568
-0.00599	0.68395	0.562
-0.00599	0.67096	0.544
-0.00599	0.65849	0.496
-0.00599	0.64712	0.462
-0.00599	0.6346	0.456
-0.00599	0.62184	0.476
-0.00599	0.60917	0.494
-0.00599	0.59647	0.504
-0.00599	0.58388	0.514
-0.00599	0.57106	0.522
-0.00599	0.55819	0.518
-0.00599	0.54724	0.51
-0.00599	0.53454	0.52
-0.00599	0.522	0.502
-0.00599	0.50935	0.432
-0.00599	0.49665	0.41
-0.00599	0.48389	0.432
-0.00599	0.47092	0.454
-0.00599	0.45962	0.476
-0.00599	0.44688	0.508
-0.00599	0.43403	0.522
-0.00599	0.42149	0.524
-0.00599	0.4087	0.504
-0.00599	0.39629	0.47
-0.00599	0.3835	0.464
-0.00599	0.37074	0.44
-0.00599	0.35963	0.414
-0.00599	0.34683	0.422
-0.00599	0.33407	0.428
-0.00599	0.32134	0.44
-0.00599	0.30868	0.424
-0.00599	0.29601	0.394
-0.00599	0.28324	0.394
-0.00599	0.27189	0.422
-0.00599	0.25939	0.44
-0.00599	0.24672	0.452
-0.00599	0.234	0.47
-0.00599	0.22135	0.512
-0.00599	0.20851	0.528
-0.00599	0.19599	0.542
-0.00599	0.18348	0.548
-0.00599	0.17215	0.498
-0.00599	0.15931	0.446
-0.00599	0.14652	0.442
-0.00599	0.13391	0.512
-0.00599	0.1213	0.56
-0.00599	0.1084	0.6
-0.00599	0.0958	0.612
-0.00599	0.08465	0.574
-0.00599	0.07174	0.518
-0.00599	0.05915	0.474
-0.00599	0.04648	0.48
-0.00599	0.03337	0.54
-0.00599	0.02085	0.56
-0.00599	0.00838	0.53
-0.00599	-0.00246	0.512
-0.00599	-0.00978	0.548
-0.00599	-0.02251	0.56
-0.00599	-0.03492	0.534
-0.00599	-0.04768	0.504
-0.00599	-0.0605	0.482
-0.00599	-0.07323	0.47
-0.00599	-0.08581	0.466
-0.00599	-0.09692	0.436
-0.00599	-0.10952	0.42
-0.00599	-0.12205	0.442
-0.00599	-0.13474	0.426
-0.00599	-0.14744	0.384
-0.00599	-0.16006	0.38
-0.00599	-0.17276	0.406
-0.00599	-0.18544	0.418
-0.00599	-0.19661	0.44
-0.00599	-0.2093	0.478
-0.00599	-0.22187	0.492
-0.00599	-0.2345	0.478
-0.00599	-0.24743	0.44
-0.00599	-0.2602	0.436
-0.00599	-0.27305	0.466
-0.00599	-0.28406	0.502
-0.00599	-0.29675	0.516
-0.00599	-0.30959	0.526
-0.00599	-0.32216	0.524
-0.00599	-0.33475	0.498
-0.00599	-0.34752	0.47
-0.00599	-0.36025	0.458
-0.00599	-0.37321	0.428
-0.00599	-0.38441	0.44
-0.00599	-0.39685	0.49
-0.00599	-0.40947	0.496
-0.00599	-0.42236	0.45
-0.00599	-0.43532	0.406
-0.00599	-0.44795	0.436
-0.00599	-0.46084	0.49
-0.00599	-0.47195	0.492
-0.00599	-0.48478	0.44
-0.00599	-0.49752	0.408
-0.00599	-0.51009	0.42
-0.00599	-0.5228	0.428
-0.00599	-0.53544	0.428
-0.00599	-0.5483	0.414
-0.00599	-0.56095	0.42
-0.00599	-0.57229	0.428
-0.00599	-0.58481	0.442
-0.00599	-0.59782	0.458
-0.00599	-0.61056	0.476
-0.00599	-0.62331	0.494
-0.00599	-0.63584	0.516
-0.00599	-0.64852	0.516
-0.00599	-0.65955	0.534
-0.00599	-0.67229	0.532
-0.00599	-0.68496	0.5
-0.00599	-0.69743	0.466
-0.00599	-0.71003	0.448
-0.00599	-0.72275	0.456
-0.00599	-0.73583	0.47
-0.00599	-0.74864	0.476
-0.00599	-0.7598	0.496
-0.00599	-0.77253	0.538
-0.00599	-0.78497	0.552
-0.00599	-0.79748	0.544
-0.00599	-0.81032	0.528
-0.00599	-0.82292	0.534
-0.00599	-0.83551	0.552
-0.00599	-0.84673	0.524
-0.00599	-0.85927	0.5
-0.00599	-0.87186	0.496
-0.00599	-0.88467	0.506
-0.00599	-0.8975	0.49
-0.00599	-0.9104	0.464
-0.00599	-0.92319	0.468
-0.00599	-0.93591	0.488
-0.00599	-0.94696	0.49
-0.00599	-0.95955	0.494
-0.00599	-0.97219	0.474
-0.00599	-0.98474	0.472
-0.00599	-0.99742	0.484
-0.00599	-1.01002	0.504
-0.00599	-1.02266	0.522
-0.00599	-1.03371	0.526
-0.00599	-1.04666	0.518
-0.00599	-1.05959	0.498
-0.00599	-1.07231	0.422
-0.00599	-1.08528	0.394
-0.00599	-1.09771	0.408
-0.00599	-1.11035	0.432
-0.00599	-1.12334	0.456
-0.00599	-1.13455	0.47
-0.00599	-1.1474	0.458
-0.00599	-1.15983	0.426
-0.00599	-1.17245	0.416
-0.00599	-1.18504	0.452
-0.00599	-1.19767	0.5
-0.00599	-1.21027	0.556
-0.00599	-1.22155	0.582
-0.00599	-1.23434	0.578
-0.00599	-1.24703	0.594
-0.00599	-1.25988	0.612
-0.00599	-1.27265	0.624
-0.00599	-1.2851	0.622
-0.00599	-1.29783	0.608
-0.00599	-1.31054	0.588
-0.00599	-1.32156	0.56
-0.00599	-1.33461	0.556
-0.00599	-1.34728	0.572
-0.00599	-1.36006	0.58
-0.00599	-1.37263	0.582
-0.00599	-1.38523	0.54
-0.00599	-1.39806	0.492
-0.00599	-1.40915	0.46
-0.00599	-1.42153	0.434
-0.00599	-1.43423	0.42
-0.00599	-1.44719	0.42
-0.00599	-1.46005	0.426
-0.00599	-1.47291	0.464
-0.00599	-1.48546	0.504
-0.00599	-1.49801	0.484
-0.00599	-1.50907	0.442
-0.00599	-1.52186	0.442
-0.00599	-1.53466	0.464
-0.00599	-1.54732	0.488
-0.00599	-1.55999	0.498
-0.00599	-1.57257	0.484
-0.00599	-1.5854	0.442
-0.00599	-1.59666	0.428
-0.00599	-1.60928	0.456
-0.00599	-1.62215	0.5
-0.00599	-1.63487	0.528
-0.00599	-1.64757	0.518
-0.00599	-1.66064	0.494
-0.00599	-1.67324	0.5
-0.00599	-1.68583	0.514
-0.00599	-1.69705	0.516
-0.00599	-1.70967	0.536
-0.00599	-1.72218	0.528
-0.00599	-1.73501	0.498
-0.00599	-1.74761	0.482
-0.00599	-1.76047	0.476
-0.00599	-1.77339	0.484
-0.00599	-1.78427	0.502
-0.00599	-1.79686	0.504
-0.00599	-1.80942	0.516
-0.00599	-1.82228	0.514
-0.00599	-1.83502	0.526
-0.00599	-1.84781	0.514
-0.00599	-1.86065	0.5
-0.00599	-1.87337	0.506
-0.00599	-1.88432	0.546
-0.00599	-1.89703	0.536
-0.00599	-1.90967	0.484
-0.00599	-1.92243	0.472
-0.00599	-1.93504	0.47
-0.00599	-1.94762	0.424
-0.00599	-1.96033	0.4
-0.00599	-1.97307	0.402
-0.00599	-1.98405	0.394
-0.00599	-1.99699	0.408
-0.00599	-2.00969	0.444
-0.00599	-2.0225	0.454
-0.00599	-2.03538	0.432
-0.00599	-2.04805	0.408
-0.00599	-2.06067	0.408
-0.00599	-2.07174	0.422
-0.00599	-2.08447	0.446
-0.00599	-2.09725	0.452
-0.00599	-2.11003	0.47
-0.00599	-2.12257	0.496
-0.00599	-2.13531	0.506
-0.00599	-2.14793	0.514
-0.00599	-2.16083	0.516
-0.00599	-2.17203	0.504
-0.00599	-2.1852	0.484
-0.00599	-2.19773	0.478
-0.00599	-2.21019	0.47
-0.00599	-2.22288	0.436
-0.00599	-2.23555	0.45
-0.00599	-2.24811	0.51
-0.00599	-2.25944	0.536
-0.00599	-2.27204	0.546
-0.00599	-2.28482	0.532
-0.00599	-2.29745	0.496
-0.00599	-2.31019	0.472
-0.00599	-2.32291	0.456
-0.00599	-2.33552	0.466
-0.00599	-2.34842	0.508
-0.00599	-2.3596	0.506
-0.00599	-2.3725	0.47
-0.00599	-2.38509	0.422
-0.00599	-2.39783	0.416
-0.00599	-2.41077	0.45
-0.00599	-2.42318	0.474
-0.00599	-2.43579	0.488
-0.00599	-2.44683	0.474
-0.00599	-2.45939	0.432
-0.00599	-2.47235	0.42
-0.00599	-2.48519	0.428
-0.00599	-2.49798	0.44
-0.00589	2.49653	0.422
-0.00589	2.48389	0.456
-0.00589	2.47097	0.468
-0.00589	2.45839	0.486
-0.00589	2.44574	0.474
-0.00589	2.43334	0.464
-0.00589	2.42206	0.49
-0.00589	2.40941	0.488
-0.00589	2.39682	0.472
-0.00589	2.38417	0.474
-0.00589	2.37142	0.46
-0.00589	2.35867	0.462
-0.00589	2.34568	0.42
-0.00589	2.33476	0.412
-0.00589	2.322	0.464
-0.00589	2.30922	0.516
-0.00589	2.2965	0.536
-0.00589	2.28361	0.51
-0.00589	2.27101	0.518
-0.00589	2.25801	0.548
-0.00589	2.24564	0.564
-0.00589	2.23443	0.564
-0.00589	2.22169	0.536
-0.00589	2.20899	0.496
-0.00589	2.19632	0.454
-0.00589	2.18371	0.448
-0.00589	2.17112	0.486
-0.00589	2.15823	0.52
-0.00589	2.14716	0.508
-0.00589	2.13447	0.502
-0.00589	2.12173	0.5
-0.00589	2.10927	0.522
-0.00589	2.09643	0.522
-0.00589	2.08378	0.518
-0.00589	2.07088	0.512
-0.00589	2.05832	0.494
-0.00589	2.04732	0.46
-0.00589	2.03463	0.434
-0.00589	2.02164	0.434
-0.00589	2.00896	0.452
-0.00589	1.99622	0.486
-0.00589	1.98334	0.506
-0.00589	1.97088	0.532
-0.00589	1.95981	0.53
-0.00589	1.94703	0.498
-0.00589	1.93417	0.476
-0.00589	1.92164	0.44
-0.00589	1.90904	0.418
-0.00589	1.89616	0.414
-0.00589	1.88336	0.406
-0.00589	1.87074	0.468
-0.00589	1.8595	0.516
-0.00589	1.8468	0.512
-0.00589	1.83402	0.504
-0.00589	1.82124	0.508
-0.00589	1.80832	0.496
-0.00589	1.7958	0.484
-0.00589	1.78327	0.522
-0.00589	1.77195	0.568
-0.00589	1.75925	0.584
-0.00589	1.74669	0.554
-0.00589	1.73408	0.526
-0.00589	1.72122	0.524
-0.00589	1.70847	0.544
-0.00589	1.69564	0.564
-0.00589	1.68288	0.572
-0.00589	1.67168	0.582
-0.00589	1.65915	0.566
-0.00589	1.64656	0.538
-0.00589	1.63398	0.528
-0.00589	1.62115	0.526
-0.00589	1.60832	0.534
-0.00589	1.59549	0.524
-0.00589	1.58421	0.492
-0.00589	1.57171	0.48
-0.00589	1.55916	0.49
-0.00589	1.54633	0.484
-0.00589	1.53378	0.486
-0.00589	1.52095	0.476
-0.00589	1.50835	0.472
-0.00589	1.49548	0.46
-0.00589	1.48429	0.448
-0.00589	1.47154	0.45
-0.00589	1.4587	0.486
-0.00589	1.44623	0.528
-0.00589	1.43349	0.54
-0.00589	1.4209	0.524
-0.00589	1.40831	0.474
-0.00589	1.39715	0.452
-0.00589	1.38442	0.478
-0.00589	1.37166	0.516
-0.00589	1.359	0.502
-0.00589	1.34629	0.488
-0.00589	1.33366	0.472
-0.00589	1.32092	0.452
-0.00589	1.30814	0.452
-0.00589	1.29707	0.466
-0.00589	1.28447	0.466
-0.00589	1.27181	0.428
-0.00589	1.25911	0.414
-0.00589	1.2465	0.434
-0.00589	1.23374	0.44
-0.00589	1.22103	0.44
-0.00589	1.20975	0.438
-0.00589	1.19717	0.438
-0.00589	1.18442	0.458
-0.00589	1.1716	0.5
-0.00589	1.15903	0.502
-0.00589	1.14629	0.5
-0.00589	1.13352	0.526
-0.00589	1.12039	0.56
-0.00589	1.10923	0.562
-0.00589	1.09636	0.508
-0.00589	1.0838	0.452
-0.00589	1.07131	0.452
-0.00589	1.05856	0.482
-0.00589	1.04603	0.458
-0.00589	1.0332	0.428
-0.00589	1.02218	0.472
-0.00589	1.00939	0.506
-0.00589	0.99649	0.52
-0.00589	0.98351	0.506
-0.00589	0.9709	0.478
-0.00589	0.95795	0.454
-0.00589	0.9453	0.444
-0.00589	0.93261	0.468
-0.00589	0.92127	0.492
-0.00589	0.90847	0.516
-0.00589	0.89591	0.54
-0.00589	0.88328	0.532
-0.00589	0.8707	0.492
-0.00589	0.85788	0.456
-0.00589	0.84523	0.436
-0.00589	0.83419	0.428
-0.00589	0.82144	0.446
-0.00589	0.80898	0.468
-0.00589	0.79624	0.494
-0.00589	0.78352	0.52
-0.00589	0.77092	0.554
-0.00589	0.7581	0.558
-0.00589	0.74533	0.558
-0.00589	0.73402	0.57
-0.00589	0.72156	0.556
-0.00589	0.70886	0.512
-0.00589	0.696	0.458
-0.00589	0.68323	0.444
-0.00589	0.67065	0.432
-0.00589	0.65788	0.416
-0.00589	0.64692	0.466
-0.00589	0.63426	0.524
-0.00589	0.6215	0.524
-0.00589	0.60889	0.504
-0.00589	0.59626	0.502
-0.00589	0.58357	0.52
-0.00589	0.57106	0.542
-0.00589	0.55829	0.508
-0.00589	0.54744	0.462
-0.00589	0.53476	0.426
-0.00589	0.52201	0.448
-0.00589	0.50945	0.476
-0.00589	0.49663	0.48
-0.00589	0.48404	0.468
-0.00589	0.47107	0.468
-0.00589	0.45985	0.498
-0.00589	0.44715	0.494
-0.00589	0.43448	0.488
-0.00589	0.42198	0.478
-0.00589	0.40902	0.458
-0.00589	0.39631	0.466
-0.00589	0.38373	0.516
-0.00589	0.37107	0.524
-0.00589	0.35994	0.522
-0.00589	0.34742	0.516
-0.00589	0.33439	0.498
-0.00589	0.32138	0.496
-0.00589	0.30885	0.498
-0.00589	0.29613	0.518
-0.00589	0.2834	0.524
-0.00589	0.27232	0.506
-0.00589	0.25942	0.474
-0.00589	0.24679	0.494
-0.00589	0.2342	0.52
-0.00589	0.22162	0.534
-0.00589	0.20881	0.522
-0.00589	0.19633	0.488
-0.00589	0.18336	0.45
-0.00589	0.17241	0.454
-0.00589	0.15957	0.458
-0.00589	0.14701	0.468
-0.00589	0.13427	0.486
-0.00589	0.12133	0.476
-0.00589	0.1086	0.47
-0.00589	0.09581	0.474
-0.00589	0.08491	0.47
-0.00589	0.07206	0.456
-0.00589	0.05958	0.456
-0.00589	0.04659	0.444
-0.00589	0.03355	0.438
-0.00589	0.02109	0.482
-0.00589	0.00839	0.558
-0.00589	-0.0025	0.552
-0.00589	-0.00942	0.514
-0.00589	-0.02223	0.48
-0.00589	-0.03483	0.488
-0.00589	-0.04774	0.496
-0.00589	-0.06043	0.494
-0.00589	-0.07327	0.5
-0.00589	-0.08569	0.55
-0.00589	-0.09671	0.582
-0.00589	-0.10951	0.58
-0.00589	-0.12221	0.538
-0.00589	-0.13486	0.488
-0.00589	-0.14747	0.456
-0.00589	-0.16003	0.438
-0.00589	-0.17279	0.434
-0.00589	-0.18543	0.434
-0.00589	-0.19646	0.422
-0.00589	-0.20934	0.428
-0.00589	-0.22204	0.442
-0.00589	-0.23471	0.494
-0.00589	-0.24761	0.518
-0.00589	-0.26016	0.474
-0.00589	-0.27281	0.42
-0.00589	-0.28388	0.41
-0.00589	-0.29658	0.476
-0.00589	-0.30935	0.558
-0.00589	-0.32195	0.606
-0.00589	-0.33495	0.576
-0.00589	-0.34786	0.53
-0.00589	-0.36058	0.486
-0.00589	-0.37329	0.47
-0.00589	-0.38452	0.47
-0.00589	-0.39734	0.454
-0.00589	-0.41018	0.428
-0.00589	-0.42292	0.434
-0.00589	-0.43551	0.444
-0.00589	-0.44829	0.458
-0.00589	-0.46092	0.476
-0.00589	-0.47199	0.488
-0.00589	-0.48438	0.47
-0.00589	-0.49703	0.454
-0.00589	-0.50958	0.432
-0.00589	-0.52227	0.436
-0.00589	-0.53495	0.462
-0.00589	-0.54788	0.468
-0.00589	-0.56057	0.47
-0.00589	-0.57158	0.442
-0.00589	-0.58433	0.434
-0.00589	-0.59712	0.438
-0.00589	-0.60982	0.426
-0.00589	-0.62253	0.458
-0.00589	-0.63538	0.462
-0.00589	-0.64788	0.432
-0.00589	-0.65934	0.406
-0.00589	-0.67212	0.398
-0.00589	-0.6848	0.406
-0.00589	-0.69755	0.414
-0.00589	-0.71017	0.452
-0.00589	-0.72286	0.498
-0.00589	-0.73564	0.5
-0.00589	-0.74835	0.494
-0.00589	-0.75955	0.502
-0.00589	-0.77244	0.486
-0.00589	-0.78496	0.468
-0.00589	-0.79782	0.452
-0.00589	-0.81018	0.438
-0.00589	-0.82303	0.46
-0.00589	-0.83582	0.478
-0.00589	-0.84679	0.464
-0.00589	-0.85951	0.432
-0.00589	-0.8721	0.444
-0.00589	-0.88454	0.452
-0.00589	-0.89717	0.438
-0.00589	-0.9099	0.452
-0.00589	-0.92242	0.436
-0.00589	-0.93534	0.452
-0.00589	-0.94665	0.49
-0.00589	-0.95931	0.508
-0.00589	-0.97199	0.468
-0.00589	-0.98486	0.438
-0.00589	-0.99749	0.442
-0.00589	-1.01008	0.464
-0.00589	-1.02284	0.48
-0.00589	-1.03376	0.462
-0.00589	-1.04642	0.464
-0.00589	-1.05911	0.476
-0.00589	-1.07187	0.504
-0.00589	-1.08454	0.512
-0.00589	-1.09716	0.496
-0.00589	-1.10987	0.476
-0.00589	-1.12262	0.456
-0.00589	-1.13376	0.466
-0.00589	-1.14672	0.48
-0.00589	-1.15939	0.476
-0.00589	-1.17201	0.47
-0.00589	-1.18475	0.438
-0.00589	-1.19755	0.38
-0.00589	-1.21023	0.36
-0.00589	-1.22148	0.386
-0.00589	-1.23399	0.44
-0.00589	-1.2469	0.468
-0.00589	-1.25967	0.508
-0.00589	-1.27214	0.576
-0.00589	-1.28476	0.608
-0.00589	-1.29773	0.562
-0.00589	-1.31044	0.518
-0.00589	-1.3218	0.518
-0.00589	-1.33441	0.528
-0.00589	-1.3469	0.524
-0.00589	-1.35969	0.514
-0.00589	-1.37248	0.506
-0.00589	-1.38518	0.48
-0.00589	-1.39791	0.458
-0.00589	-1.40918	0.466
-0.00589	-1.42188	0.484
-0.00589	-1.43436	0.522
-0.00589	-1.44733	0.552
-0.00589	-1.45994	0.558
-0.00589	-1.4728	0.518
-0.00589	-1.48539	0.496
-0.00589	-1.49801	0.512
-0.00589	-1.50895	0.492
-0.00589	-1.52166	0.474
-0.00589	-1.53445	0.48
-0.00589	-1.54712	0.5
-0.00589	-1.55978	0.546
-0.00589	-1.57224	0.548
-0.00589	-1.58508	0.512
-0.00589	-1.59611	0.478
-0.00589	-1.60876	0.454
-0.00589	-1.62143	0.456
-0.00589	-1.6344	0.472
-0.00589	-1.64733	0.46
-0.00589	-1.66023	0.456
-0.00589	-1.67317	0.458
-0.00589	-1.68574	0.466
-0.00589	-1.69666	0.494
-0.00589	-1.70946	0.516
-0.00589	-1.72242	0.544
-0.00589	-1.73495	0.552
-0.00589	-1.74741	0.524
-0.00589	-1.76019	0.51
-0.00589	-1.77301	0.484
-0.00589	-1.78416	0.452
-0.00589	-1.79667	0.422
-0.00589	-1.80944	0.398
-0.00589	-1.82202	0.386
-0.00589	-1.83482	0.356
-0.00589	-1.84768	0.372
-0.00589	-1.86063	0.436
-0.00589	-1.87332	0.486
-0.00589	-1.88443	0.502
-0.00589	-1.89717	0.52
-0.00589	-1.90959	0.502
-0.00589	-1.92245	0.486
-0.00589	-1.93514	0.454
-0.00589	-1.94764	0.432
-0.00589	-1.96039	0.438
-0.00589	-1.97326	0.47
-0.00589	-1.98441	0.486
-0.00589	-1.99721	0.482
-0.00589	-2.01009	0.492
-0.00589	-2.02277	0.514
-0.00589	-2.03536	0.518
-0.00589	-2.04805	0.496
-0.00589	-2.06099	0.508
-0.00589	-2.07208	0.5
-0.00589	-2.08482	0.456
-0.00589	-2.09756	0.438
-0.00589	-2.11029	0.454
-0.00589	-2.12261	0.466
-0.00589	-2.13563	0.496
-0.00589	-2.1482	0.556
-0.00589	-2.16089	0.602
-0.00589	-2.17188	0.584
-0.00589	-2.18501	0.522
-0.00589	-2.19751	0.464
-0.00589	-2.21059	0.424
-0.00589	-2.22277	0.386
-0.00589	-2.23558	0.348
-0.00589	-2.24811	0.35
-0.00589	-2.25992	0.394
-0.00589	-2.27241	0.426
-0.00589	-2.28491	0.448
-0.00589	-2.29755	0.492
-0.00589	-2.31026	0.506
-0.00589	-2.3232	0.484
-0.00589	-2.33581	0.47
-0.00589	-2.34885	0.48
-0.00589	-2.35973	0.484
-0.00589	-2.37236	0.474
-0.00589	-2.38526	0.45
-0.00589	-2.39774	0.458
-0.00589	-2.41048	0.46
-0.00589	-2.42307	0.454
[truncated: 43,356 more rows]
